# Supplementary material for: Lipid metabolism and antioxidant system contribute to salinity tolerance in halophytic grass seashore paspalum in a tissue-specific manner
Source: BMC Plant Biol. 2023 Jun 24;23:337. doi: 10.1186/s12870-023-04358-w (PMC10290340; doi:10.1186/s12870-023-04358-w)
Supplement: Supplementary file 1 — Additional file 1: Table S1. A Lists of raw data of root metabolomes. Table S1. B Lists of raw data of leaf metabolomes. Table S1. C Lists of differentially abundanced metabolites from root metabolomes. Table S1. D Lists of differentially abundanced metabolites from leaf metabolomes. [file 12870_2023_4358_MOESM1_ESM.xlsx]

## Sheet: Table S1A
Table S1A Lists of raw data of root metabolomes
					USA17-18-R-0			USA17-26-R-0			USA17-18-R-5D			USA17-26-R-5D
Index	cpd_ID	Compounds	Class_1	Class_2	USA17-18-R-0-1	USA17-18-R-0-2	USA17-18-R-0-3	USA17-26-R-0-1	USA17-26-R-0-2	USA17-26-R-0-3	USA17-18-R-5D-1	USA17-18-R-5D-2	USA17-18-R-5D-3	USA17-26-R-5D-1	USA17-26-R-5D-2	USA17-26-R-5D-3
Hmbn002174	--	4-Hydroxyacetophenone	Phenolic acids	Phenolic acids	19200	5990.8	25202	3085300	17809000	14843000	6655500	20736000	27264000	25129000	26064000	31260000
Hmbp001276	--	Gallacetophenone	Others	Others	116000	66248	50392	200790	640350	709910	173670	851220	1409500	1327400	913290	1463200
Hmbp001825	--	Quercetin-3-sambubioside	Flavonoids	Flavonols	1060	10067	1527.8	12080000	11193000	10955000	11640000	13001000	13838000	14169000	15304000	13638000
Hmcn001884	--	6-Hydroxyluteolin 5-glucoside	Flavonoids	Flavonoid	35800	60450	9	178480	131030	196970	349310	672620	455840	360650	353630	322730
Hmgn004139	--	Isohydroxymatairesinol	Lignans and Coumarins	Lignans	9750	21699	17541	452280	4028500	4864000	298790	1013700	1838900	2383600	1200000	4434200
Hmgn004693	--	8-Hydroxy-α-conidendrin	Lignans and Coumarins	Lignans	323000	171110	305760	587110	523440	436020	584430	500290	408760	424030	336720	277610
Hmgp002428	C02666	4-Hydroxy-3-methoxycinnamaldehyde	Phenolic acids	Phenolic acids	252000	205310	274340	1850800	579000	933300	9426900	10151000	9602300	10574000	10241000	8237200
Hmgp003086	--	Tricin-7-O-rutinoside	Flavonoids	Flavonoid	2430	35530	3720.4	1035000	673190	932940	1528600	3095000	1987400	1241100	1399700	1140000
Hmgp003540	--	Tricin-O-Malonyl-O-guaiacylglycerol-O-Hexoside	Flavonoids	Flavonoid	965	2463.9	1795	284920	676100	435170	283740	418850	333470	241500	833450	398870
Hmgp005956	C04223	Dehydrovomifoliol	Terpenoids	Sesquiterpenoids	154000	94997	114110	561280	192740	306530	2505100	4430100	3057600	293060	409590	172720
Hmln002189	--	Quercetin-3-O-(6''-O-malonyl)-galactoside	Flavonoids	Flavonols	849000	51781	14707	786490	1104900	1396900	480010	847940	953900	1722600	1464000	2049300
Hmln002199	--	Quercetin-3-O-(6''-O-acetyl)-galactoside	Flavonoids	Flavonols	46400	10373	4768.2	1143200	3117300	3534600	209830	394720	3956100	10961000	3292000	12409000
HmLn002358	--	Vanillic acid-glucoside	Phenolic acids	Phenolic acids	375000	224160	276820	339610	514880	435220	66054	122380	65372	68480	171960	149370
Hmlp002975	--	Isorhamnetin-O-glucuronate-O-rhamnoside	Flavonoids	Flavonols	7740	49601	6358.2	15912	32314	31938	85413	150810	87789	42667	60343	15697
Hmmp001310	--	3-Indoleacrylic acid	Alkaloids	Alkaloids	1190000	1759500	1438900	856910	953970	715010	138640	315740	151340	410840	777960	318620
Hmmp002336	--	Quercetin-O-feruloyl-Pentoside	Flavonoids	Flavonols	6140	102240	14884	247450	351970	220500	203640	277660	285060	261690	649020	304560
Hmpp003270	--	Luteolin-4'-O-β-D-glucoside	Flavonoids	Flavonoid	4160	7818.7	8450.3	81773	415800	289570	258530	1300800	2097600	623700	1964400	777380
Hmqp006235	--	LysoPC 18:4	Lipids	LPC	1340000	230070	324440	163820	1410700	1178700	245570	1314900	1044300	783690	612840	1215800
Hmsn000210	--	Methyl 7,10-hexadecadienoate	Lipids	Free fatty acids	549000	978900	814960	4581800	2302300	3201500	2853800	2495400	2149300	3186800	1835700	3484700
Hmtn001120	--	5-(2-Hydroxyethyl)-2-O-glucosylohenol	Phenolic acids	Phenolic acids	1870000	1725400	1926500	5892000	12058000	7931100	3801700	3164800	3937500	4604800	6933000	9815100
Hmtn001288	--	Methyl-(2,4-dihydroxyphenyl)acetate	Phenolic acids	Phenolic acids	2230000	1425200	2086200	653170	583300	462260	785630	698140	569440	655580	499800	489260
Hmyn007081	--	LysoPG(16:1)	Lipids	Glycerol ester	23400	25941	40850	920510	574770	812090	576060	782850	712750	462270	460410	397660
Hmyn007168	--	LysoPG(16:0)	Lipids	Glycerol ester	703000	1477200	1111500	1081800	1343100	821710	4515600	4468400	4506200	7800400	5070600	5704000
Hmyp007396	--	PC(oxo-11:0/18:2)	Lipids	PC	1940	2633.4	12339	12107000	1729600	4575700	3139500	1977700	1729900	2305600	1209100	1556600
Hmyp007792	--	PE(oxo-11:0/16:0)	Lipids	Glycerol ester	2460	1519.9	5045.6	1003700	1067900	1023800	458640	723230	421670	495340	625500	620990
Lmbp003230	--	Kaempferol-3-O-neohesperidoside	Flavonoids	Flavonols	2440	15280	6768.7	683120	491020	567390	1029000	1434000	1015400	719920	399530	486440
Lmdp003286	--	Isohyperoside	Flavonoids	Flavonols	29400	79064	8917.7	1261700	2459600	2070600	2794700	2808500	3527500	3082800	4617200	3878000
Lmdp003577	C09126	Genistin	Flavonoids	Isoflavones	9	18331	9	327360	685370	824890	284180	998770	1463300	1416800	1250800	1607800
Lmgn001670	C00805	Salicylic acid	Phenolic acids	Phenolic acids	768000	1438200	556320	3294400	745960	1620500	899430	1241300	1602800	1117500	568940	1057700
Lmgn002843	--	2'-Hydroxyisoflavone	Flavonoids	Isoflavones	1300	9103.1	5951	36261	54294	56344	135090	115730	98070	30750	136190	46072
Lmhn001773	--	Caffeoylnicotinoyltartaric acid	Phenolic acids	Phenolic acids	7660	7452.6	4284.7	230020	813210	645590	514700	964880	2280700	1022700	3118200	1460400
Lmhn002926	--	p-Coumaroylmalic acid	Phenolic acids	Phenolic acids	408000	300210	419920	1406500	1616600	1710100	728010	749280	541270	918170	933170	1129800
Lmhn003074	--	Feruloylmalic acid	Phenolic acids	Phenolic acids	339000	189350	221600	298500	667970	570810	238510	262130	271230	317190	296500	324680
Lmhn202452	--	cis-Coutaric acid	Phenolic acids	Phenolic acids	19400	31404	9	2151100	1803800	2351100	4505500	3863100	4411500	3457600	2945600	4226800
Lmhp002153	--	N-p-Coumaroylhydroxyputrescine	Alkaloids	Phenolamine	54400000	42376000	52755000	321280	433380	377580	203990	415200	340330	416570	426530	411480
Lmhp002501	--	N-Feruloylhydroxyputrescine	Alkaloids	Phenolamine	68400000	37722000	68493000	512750	1125600	786130	607120	1135700	1636000	2286500	1264600	2054500
Lmhp005550	--	N,N'-Diferuloylputrescine	Alkaloids	Phenolamine	6940000	4547500	6340100	449440	310430	531350	1203900	1119200	922460	886180	1063600	717220
Lmhp005784	--	p-Coumaroylferuloylcadaverine	Alkaloids	Phenolamine	28500	58726	38281	62860	100940	108960	361140	500850	480840	204960	228800	136990
Lmhp005872	--	Diferuloylcadaverine	Alkaloids	Phenolamine	2930	169440	189140	2292700	2345500	1168900	1676800	1609700	1690200	3347500	2761100	3881700
Lmhp007595	--	LysoPC 16:4	Lipids	LPC	58300	213680	394020	177770	271270	324520	83860	44795	60205	56826	97973	92011
Lmhp007598	--	LysoPC 19:2(2n isomer)	Lipids	LPC	9400	503970	544380	636530	647890	654530	618800	757240	487950	520420	558030	545440
Lmhp007836	--	LysoPE 16:3	Lipids	LPE	12500	12149	13832	889140	1806200	1932100	227630	896640	2138700	2656600	1725200	1790900
Lmhp007840	--	LysoPC 19:2	Lipids	LPC	14700	569380	545380	1050700	1468200	695070	100550	125410	83697	242310	215900	314610
Lmhp008233	--	LysoPE 18:4	Lipids	LPE	10800	10723	14452	3642900	2244900	2910700	3248900	3674700	3314900	2878800	2055700	1896500
Lmhp008273	--	LysoPE 15:1(2n isomer)	Lipids	LPE	221000	825830	244530	1333800	1940000	1646600	21458000	18299000	20942000	23983000	24854000	26898000
Lmhp008337	--	LysoPE 14:0(2n isomer)	Lipids	LPE	294000	270430	283110	3950600	6074500	6240200	4929500	5163200	3870100	4087800	5612000	5876000
Lmhp008440	--	LysoPE 15:1	Lipids	LPE	214000	856840	244220	1415400	624540	716260	2116100	1155800	1417400	842930	969070	526960
Lmhp008513	--	2-γ-Linolenoyl-glycerol-diglucoside	Lipids	Glycerol ester	14800	78832	29769	1436300	1072800	510380	1410400	1088400	1325600	2145300	1813700	2360400
Lmhp008589	--	LysoPE 18:3(2n isomer)	Lipids	LPE	19000000	18543000	22568000	1049200	715650	879770	6037500	5239700	5265800	5403100	5064100	6006800
Lmhp008688	--	LysoPE 20:5	Lipids	LPE	476000	41881	128120	277160	636800	569420	421280	1161900	1005500	911090	1045600	754580
Lmhp008718	--	LysoPC 17:2	Lipids	LPC	118000	1417900	1341400	341060	293280	391120	816030	926170	787800	812390	886520	713090
Lmhp008742	--	LysoPC 20:5	Lipids	LPC	2890	2149200	2667700	221030	360140	505620	392550	1381000	2424600	1836800	923590	1065500
Lmhp008744	--	1-α-Linolenoyl-glycerol-diglucoside	Lipids	Glycerol ester	35500	19303	12061	1513600	619130	1699300	529050	248950	455510	688530	337830	428390
Lmhp008763	--	LysoPE 16:1(2n isomer)	Lipids	LPE	1810	10748000	14113000	188110	260530	177350	1654200	2339900	2218800	307630	1007600	331570
Lmhp008801	--	LysoPE 18:3	Lipids	LPE	19900000	17765000	21904000	459610	1028000	1150500	442390	1554100	2187800	2167500	1831300	2314300
Lmhp008833	--	LysoPC 16:1(2n isomer)	Lipids	LPC	39200	6386400	9715500	25182	90392	33252	234480	367540	306240	161690	267580	167050
Lmhp008885	--	LysoPE 15:0(2n isomer)	Lipids	LPE	1240000	1257600	1280500	1346500	3319200	1545400	2851700	3102700	3474900	1793600	2862700	2230700
Lmhp008924	--	LysoPC 19:3	Lipids	LPC	575	26157	33403	36971	23870	34290	120940	91161	90045	27740	56025	23883
Lmhp009034	--	LysoPE 16:1	Lipids	LPE	9	11977000	14540000	1523200	3283800	4687500	1233500	4591700	6324300	8687800	7311300	8387700
Lmhp009129	--	LysoPC 15:0(2n isomer)	Lipids	LPC	9	940600	825850	9	1093900	483730	747130	877050	950020	662420	1781000	886590
Lmhp009187	--	LysoPE 15:0	Lipids	LPE	255000	213290	244210	113420	68331	80731	114270	198580	135080	97216	296710	118920
Lmhp009190	--	2-Linoleoylglycerol-diglucoside	Lipids	Glycerol ester	24700	112170	63440	216310	405180	357300	114320	179240	201820	155290	141480	228960
Lmhp009349	--	LysoPE 20:4(2n isomer)	Lipids	LPE	261000	66435	92279	1356300	1570400	1308700	1229600	1546000	1240700	659960	644400	527250
Lmhp009368	--	LysoPC 22:6	Lipids	LPC	323000	486190	431110	192600	142890	189540	81886	114240	80762	96617	153830	38410
Lmhp009384	--	1-Linoleoylglycerol-diglucoside	Lipids	Glycerol ester	48800	33970	13381	96674	130600	89228	94001	84107	65699	78222	84011	69440
Lmhp009464	--	LysoPE 17:1(2n isomer)	Lipids	LPE	3980000	3709900	3995800	36109	46875	39239	27492	24714	27077	20805	26575	24097
Lmhp009497	--	LysoPE 20:4	Lipids	LPE	12800	30067	56099	666880	1265500	1692000	645670	2777200	3484700	3582700	2616100	2953500
Lmhp009526	--	2-γ-Linolenoyl-glycerol-glucoside	Lipids	Glycerol ester	211000	35612	18446	113700	290900	201410	16419	12753	37984	11006	82915	48042
Lmhp009590	--	LysoPC 17:1	Lipids	LPC	91300	1154500	1024400	870650	1721400	2038900	237540	925500	2032200	2839900	1654700	1867200
Lmhp009682	--	LysoPC 22:5(2n isomer)	Lipids	LPC	163000	131190	161500	756100	108410	262590	374680	400950	415720	224960	265770	178290
Lmhp009769	--	LysoPE 17:1	Lipids	LPE	2430000	1843600	1775900	107250	39842	69369	190500	303050	239000	238530	158620	132170
Lmhp009773	--	1-α-Linolenoyl-glycerol-glucoside	Lipids	Glycerol ester	312000	34887	20450	175310	42850	68944	699470	698240	592250	242600	216360	134680
Lmhp009802	--	LysoPE 20:3(2n isomer)	Lipids	LPE	8170000	117360	127740	61350	68269	56421	63061	33570	46685	56864	61087	67916
Lmhp009890	--	LysoPC 20:3	Lipids	LPC	438000	721300	1304700	166590	289500	288970	50549	56106	88097	38715	59175	61733
Lmhp010040	--	LysoPE 20:3	Lipids	LPE	9260000	27635	31156	1067300	1163700	1953600	743960	866490	590750	680020	637660	782300
Lmhp010041	--	LysoPE 22:5	Lipids	LPE	18800	47369	160240	710880	731300	700220	619090	1010200	706230	638750	657620	387370
Lmhp010099	--	LysoPC 22:5	Lipids	LPC	697000	497590	1034700	202240	351170	253340	226610	247330	213820	332330	563830	285940
Lmhp010162	--	LysoPE 17:0	Lipids	LPE	411000	247890	392640	86139	410190	312210	259760	1242900	2099700	678450	1929400	751760
Lmhp010190	--	LysoPC 18:1(2n isomer)	Lipids	LPC	877000	3194100	3051200	757020	481030	776590	256540	293800	264880	389710	191740	300750
Lmhp010334	--	2-Linoleoylglycerol-glucoside	Lipids	Glycerol ester	28200	18477	12602	4570.5	18433	12316	2886.5	4629.6	8821.7	15705	15301	15350
Lmhp010394	--	LysoPC 22:4	Lipids	LPC	731000	349050	767700	23371	10236	19434	19263	11869	14983	6796.6	16388	12104
Lmhp010514	--	LysoPE 20:2(2n isomer)	Lipids	LPE	2400	500830	396720	9	46286	13720	15591	17225	17769	42998	85929	146150
Lmhp010515	--	LysoPC 17:0(2n isomer)	Lipids	LPC	36000	1676200	2356500	293840	1235300	1265700	21788	43289	52378	211660	74199	65386
Lmhp010573	--	1-Linoleoylglycerol-glucoside	Lipids	Glycerol ester	16000	18408	9207.8	1166900	1142900	1104900	1825700	1794700	1928700	1730300	7731000	2197800
Lmhp010757	--	LysoPE 20:2	Lipids	LPE	150000	215790	222080	19374	69910	54658	62572	44288	83199	89728	115840	74505
Lmhp010908	--	LysoPC 19:1	Lipids	LPC	77400	6282500	3419200	225280	1118000	599220	59005	74822	44031	156180	342320	227500
Lmhp011388	--	2-γ-Linolenoyl-glycerol	Lipids	Glycerol ester	1540000	2718900	1497500	276310	182450	215450	223410	190450	226730	160510	207740	146850
Lmhp011549	--	LysoPC 20:1	Lipids	LPC	1080000	369300	334430	29608	56718	32748	108460	135240	137680	41584	105020	72334
Lmhp011562	--	1-α-Linolenoyl-glycerol	Lipids	Glycerol ester	2190000	2440900	2054600	321740	218070	281880	532210	575500	324400	1098800	1041400	547980
Lmhp012042	--	2-Linoleoylglycerol	Lipids	Glycerol ester	412000	1099100	517820	3647200	20450000	15878000	8509900	19947000	30142000	26292000	28551000	33352000
Lmhp112042	--	1-Linoleoylglycerol	Lipids	Glycerol ester	29200	575610	416490	152620	124770	238840	38944	72095	45363	31179	14401	14571
Lmln001951	--	Quercetin-3-arabinoylglucoside	Flavonoids	Flavonols	1020	7566	590.25	16408	51120	33583	23520	36438	29599	15044	26950	17846
Lmlp002975	--	Quercetin-3-O-β-D-xylosyl-(1→2)-β-D-galactoside	Flavonoids	Flavonols	24600	5119.5	9	165580	128630	151080	80934	104400	87552	52222	66105	49916
Lmmn004145	--	3-O-(2-O-Acetyl-β-D-glucopyranosyl) oleanolic acid	Terpenoids	Triterpene	12800	5557500	3530200	92837	159700	110020	72469	108240	77304	54413	108000	65592
Lmmp003217	--	Kaempferol-3-O-β-D-(6''-O-(E)-p-coumaroyl)glucopyranoside	Flavonoids	Flavonols	94500	5923.2	3120.5	128180	1013100	386430	19034	5917.6	10446	306690	353510	487240
Lmtn002233	--	Androsin	Others	Others	166000	129090	131070	91378	147620	139490	97342	72331	90720	118260	85364	82730
Lmzn001582	--	5'-Glucopyranosyloxyjasmanic acid	Phenolic acids	Phenolic acids	154000	227820	137290	18296	16389	16411	17478	19676	22949	20700	20257	19111
Lmzn002605	C08277	Sebacic acid	Organic acids	Organic acids	44600	9908.1	21314	165210	125810	160060	159090	173410	127370	165290	116040	142460
Lmzp004885	C10193	Tricin	Flavonoids	Flavonoid	8090	22157	10324	22048	14913	18992	25002	9304.8	15687	8326.1	6589.3	10456
mad1424	--	Ditartaroyl-hydroxylcoumarin	Phenolic acids	Phenolic acids	123000	137210	110500	9	2666.4	8879.8	11368	12134	13132	3213	10294	1899
mws0001	C00152	L-Asparagine	Amino acids and derivatives	Amino acids and derivatives	798000	9125900	563170	61338	459280	211330	31488	71141	64168	71590	92529	109690
mws0009	C02666	Coniferaldehyde	Phenolic acids	Phenolic acids	98700	56459	83234	36971	5475.3	10276	22910	18655	11462	3798.4	8138.1	4741.6
mws0014	C01494	Ferulic acid	Phenolic acids	Phenolic acids	1640000	1138500	839650	5452300	5671100	5397100	9057200	4030300	5021700	5856600	4657100	5540200
mws0018	C00750	Spermine	Alkaloids	Phenolamine	9600000	9520800	10627000	113030	257020	246840	169220	100430	157130	158420	457470	241070
mws0027	C10833	Syringic acid	Phenolic acids	Phenolic acids	193000	127430	204380	2649.7	2131.3	3126.4	9	9	2015.3	9	9	9
mws0028	C06672	Vanillic acid	Phenolic acids	Phenolic acids	440000	295220	334150	614210	559340	259530	685400	510420	477940	493500	223520	330790
mws0059	C05625	Rutin	Flavonoids	Flavonols	14100	150020	30870	42255	47139	57290	42200	37411	43867	27495	24473	29973
mws0061	C10073	Hyperin	Flavonoids	Flavonols	53100	75538	7268.1	70882	30588	105210	85175	77944	72664	164230	98592	54801
mws0066	C10084	Isorhamnetin	Flavonoids	Flavonols	15300	169830	29594	25792	11775	79349	69966	115460	96700	9	24574	9
mws0091	C05623	Isoquercitrin	Flavonoids	Flavonols	28100	87262	7298.8	198500	699480	598850	181750	993910	1381700	1639200	895260	1471500
mws0097	C05366	Pinoresinol	Lignans and Coumarins	Lignans	211000	336660	314760	169660	82504	166500	181490	67459	106440	35690	23981	30092
mws0103	C08493	Indole-3-carboxaldehyde	Alkaloids	Plumerane	118000	64350	111270	37566	6077.7	27394	37607	47383	43520	42997	19527	19172
mws0119	C06424	Myristic Acid	Lipids	Free fatty acids	28600000	16343000	25786000	9409.1	7372.4	9041.2	7389.6	17764	13363	11344	35669	7250.2
mws0120	C00670	Choline alfoscerate	Lipids	PC	201000	280320	180220	644.33	2525.3	843.77	9161.1	15750	14506	11957	10946	6815.1
mws0126	--	LysoPC 18:0	Lipids	LPC	167000	1752200	1468300	10642	4710.3	6781.5	8038.2	10011	8964.1	3813.6	1805.9	2859.6
mws0133	C00153	Nicotinamide	Others	Vitamin	6290000	1932800	1162900	35029	26978	48924	134560	252480	201210	57541	47419	55550
mws0146	--	Nicotinic Acid Methyl Ester(Methyl Nicotinate)	Alkaloids	Alkaloids	154000	143820	60315	24818	34326	25957	9	9	9	9	24745	18840
mws0147	--	3-Hydroxy-3-methyl butyric acid	Organic acids	Organic acids	66700	52036	50984	73925	377290	366020	51612	567480	269940	121380	428840	168190
mws0154	C00493	Shikimic acid	Organic acids	Organic acids	54100	49950	104520	120070	95728	117770	54819	34485	22553	53550	61496	51471
mws0178	C00852	Chlorogenic acid	Phenolic acids	Phenolic acids	33000	43658	45993	6455.6	7137.3	9156.6	124320	130740	125390	105610	108630	92072
mws0179	--	Chlorogenic acid methyl ester	Phenolic acids	Phenolic acids	37000	9047.2	14756	43622	34511	38640	126210	129020	100430	27383	75816	18194
mws0180	C00628	2,5-Dihydroxybenzoic acid	Phenolic acids	Phenolic acids	74000	43977	75589	52478	57535	63141	50864	46516	50363	26765	23291	33017
mws0183	C00230	Protocatechuic acid	Phenolic acids	Phenolic acids	299000	246150	333300	9	2540	2796.1	5762.2	9026.3	5832.8	5064.8	1727.2	1389.3
mws0191	C00719	Betaine	Alkaloids	Alkaloids	2220000	2331400	1958700	21270	36110	29231	14939	58599	35551	52341	39262	48453
mws0192	C00042	Succinic acid	Organic acids	Organic acids	28700000	34582000	31118000	553930	450240	493760	261230	329880	477630	518420	401210	472410
mws0193	C02427	L-Homocitrulline	Amino acids and derivatives	Amino acids and derivatives	12300	18419	10464	53501	44115	51918	27854	54807	31188	23866	41677	14341
mws0208	C06104	Adipic Acid	Organic acids	Organic acids	902000	86683	155130	189450	1029800	990560	92534	473060	359490	447500	634590	677600
mws0213	C00474	Ribitol	Others	Saccharides and Alcohols	9	9	9	135270	269690	190900	49778	46379	47749	40183	25500	35979
mws0214	C00794	D-Sorbitol	Others	Saccharides and Alcohols	29000	228660	38774	7791.8	8231.7	13816	9864.5	8026.4	7975.8	8990.4	8273.8	6203.9
mws0219	C00049	L-AsparticAcid	Amino acids and derivatives	Amino acids and derivatives	716000	2021600	824720	86327	120710	54074	62180	47210	44528	68949	44486	81026
mws0227	C00123	L-Leucine	Amino acids and derivatives	Amino acids and derivatives	207000	279450	140430	9270.6	5809.4	7023.9	2640.3	4601	1539.2	2416.2	2614	1835.9
mws0230	C00188	L-Threonine	Amino acids and derivatives	Amino acids and derivatives	261000	377950	191330	18614	45634	32969	16792	19553	24185	27338	17318	25900
mws0232	C00255	Riboflavin	Others	Vitamin	93500	114170	112340	598370	1313400	1590800	367860	393790	602760	348370	340300	442000
mws0237	C08261	Anchoic Acid	Organic acids	Organic acids	5800000	1077700	2737400	17313	13635	11551	23101	21696	17555	19467	14132	16575
mws0248	C00299	Uridine	Nucleotides and derivatives	Nucleotides and derivatives	172000	177580	182310	58681	118440	77908	13598	9453.4	10210	15118	29902	29162
mws0250	C00082	L-Tyrosine	Amino acids and derivatives	Amino acids and derivatives	8050000	7361200	6317400	176690	152190	216090	195560	42117	128190	9	30096	32923
mws0251	C00178	Thymine	Nucleotides and derivatives	Nucleotides and derivatives	70900	12599	46291	56212	33352	47363	72025	121640	115870	43422	43929	29465
mws0254	C00135	L-Histidine	Amino acids and derivatives	Amino acids and derivatives	236000	151960	207720	31387	6990.5	15554	11457	9823.2	6917.7	5496.1	4752.2	4455
mws0255	C00380	Cytosine	Nucleotides and derivatives	Nucleotides and derivatives	61900	43227	64508	9	5578.6	9401.1	9	11795	8683.4	9	12391	9
mws0256	C00183	L-Valine	Amino acids and derivatives	Amino acids and derivatives	1200000	1404300	814710	13390	36838	33521	29342	18853	27274	34327	51000	17451
mws0258	C00407	L-Isoleucine	Amino acids and derivatives	Amino acids and derivatives	216000	253970	149180	9	3650.9	1846	12659	30527	19329	9258.7	18130	4437
mws0260	C00062	L-Arginine	Amino acids and derivatives	Amino acids and derivatives	34700	153790	44103	13694	8992.6	62760	25747	40626	54248	15068	9	9
mws0263	C01879	L-Pyroglutamic Acid	Amino acids and derivatives	Amino acids and derivatives	37500	11501	13217	21095	19653	21645	47718	28906	49892	31450	22019	31182
mws0264	--	TrehaloseAnhydrous	Others	Saccharides and Alcohols	1400000	1557300	1384600	46175	136910	97589	64407	58239	63570	37996	75402	69519
mws0275	C00497	Malic acid	Organic acids	Organic acids	13400000	20522000	17523000	26630	7892.8	14374	53232	38917	64362	10082	26905	9
mws0277	C00296	Kinic acid	Organic acids	Organic acids	2360000	10358000	3279900	9	9	9704.2	16366	34182	38482	9	2546	2068.2
mws0281	C00158	Citric Acid	Organic acids	Organic acids	5950000	17825000	7314700	178540	75107	85065	536340	424870	451880	230530	170510	113360
mws0282	C00078	L-Tryptophan	Amino acids and derivatives	Amino acids and derivatives	1280000	2216800	1491000	11757	30375	23443	22536	22968	26926	22655	42297	24606
mws0289	--	LysoPE 18:1	Lipids	LPE	9	1598700	1839200	140710	953940	267420	818320	804810	652920	963780	1122200	924810
mws0341	--	Hydroxyisocaproic acid	Organic acids	Organic acids	4560000	3056300	5989700	5753.2	5164.7	3889.5	108570	117930	170250	123070	68498	41975
mws0344	--	D-Xylonic acid	Organic acids	Organic acids	147000	307410	171340	67146	44179	55709	85158	70449	104260	65568	37543	54557
mws0359	C16537	Pentadecanoic Acid	Lipids	Free fatty acids	1390000	1208200	1194300	82026	24442	50186	41997	49380	47968	23644	37375	20235
mws0361	C08362	Palmitoleic Acid	Lipids	Free fatty acids	56600	21785	54796	201560	128570	228370	172350	43903	91228	30210	24066	29586
mws0366	C06426	γ-Linolenic Acid	Lipids	Free fatty acids	12900000	13270000	13957000	35681	30452	47580	48419	27268	64370	34992	57912	32426
mws0367	C06427	α-Linolenic Acid	Lipids	Free fatty acids	20800	20684	22572	4207	9	20982	22070	10119	15184	7170.2	12113	9
mws0369	C00219	Arachidonic Acid	Lipids	Free fatty acids	448000	226040	309470	119910	107350	102270	136550	112610	124040	118840	87058	79482
mws0396	C01712	Elaidic Acid	Lipids	Free fatty acids	478000	546080	219600	32204	66730	79318	25744	117710	176760	133020	98157	136320
mws0397	C06428	Cis-5,8,11,14,17-Eicosapentaenoic Acid	Lipids	Free fatty acids	29500	10479	39882	8434400	43701000	32731000	222540	1031900	1241100	21511000	25678000	30378000
mws0458	C00755	Vanillin	Phenolic acids	Phenolic acids	9270000	6442700	10583000	276270	125640	217430	24416	16135	16548	150780	62549	85059
mws0467	C01744	3-(4-Hydroxyphenyl)-propionic acid	Phenolic acids	Phenolic acids	475000	302120	622680	2795.4	1267.5	9	8170.3	9183	12598	9525.2	22712	8393.4
mws0470	C02170	Methylmalonic acid	Organic acids	Organic acids	26900000	31833000	29937000	81412	134130	139090	135800	162860	220790	341840	217220	313570
mws0473	C08645	2-Methylsuccinic acid	Organic acids	Organic acids	192000	164900	209290	126200	368350	227390	19595	24609	35408	93272	73749	164660
mws0520	--	N-Acetyltyrosine	Amino acids and derivatives	Amino acids and derivatives	6920	7197.1	2817.4	36388	8163.1	9748.5	12084	7602.6	6823.6	14253	9054.4	14934
mws0567	C01035	4-Guanidinobutyric acid	Organic acids	Organic acids	218000	166010	273170	3016.5	6772.9	1496.9	36785	21212	49580	66264	95915	38099
mws0576	C01089	3-Hydroxybutyrate	Organic acids	Organic acids	973000	1928400	1088300	10837	4910.7	7505.4	10058	4308.8	8306.2	2450.4	4036.5	3754.1
mws0609	C00942	Guanosine 3',5'-cyclic monophosphate	Nucleotides and derivatives	Nucleotides and derivatives	239000	128720	319900	158490	126220	214830	350280	688510	443240	331760	328770	280690
mws0628	C00633	4-Hydroxybenzaldehyde	Phenolic acids	Phenolic acids	10600000	7015700	12710000	115190	91955	117800	124720	140090	110380	97937	103980	92052
mws0629	--	AspartylPhenylalanine	Amino acids and derivatives	Amino acids and derivatives	18000	26100	18218	2793600	622080	1595700	958600	1213800	1472400	716990	1984000	2779500
mws0636	--	Phe-Phe	Amino acids and derivatives	Amino acids and derivatives	9	2412.7	3890.7	1499	2683.9	3126.4	3421.4	973.7	2150.1	717.17	1467.7	1448
mws0668	C01762	Xanthosine	Nucleotides and derivatives	Nucleotides and derivatives	176000	200670	148910	9	9	1429	10892	10173	6842.3	9	14710	9
mws0671	C00263	L-Homoserine	Organic acids	Organic acids	353000	434280	257140	102480	130930	104000	85407	118280	122640	93385	84037	93322
mws0677	C00978	N-Acetyl-5-hydroxytryptamine	Alkaloids	Alkaloids	27300	10674	25679	53306	41643	13374	54270	78777	81330	44184	61087	52220
mws0712	--	N-Propionylglycine	Amino acids and derivatives	Amino acids and derivatives	410000	559200	514350	62150	37740	67317	99667	93491	86680	74930	86283	67544
mws0724	--	8-Hydroxyguanosine	Nucleotides and derivatives	Nucleotides and derivatives	16300	62008	20153	36673	53262	42555	1583100	1589800	1657200	914950	685480	756500
mws0736	C02155	N-Glycyl-L-leucine	Amino acids and derivatives	Amino acids and derivatives	105000	35659	71869	37607	81283	67256	28925	37176	56946	36948	42174	44860
mws0749	C00156	4-Hydroxybenzoic acid	Phenolic acids	Phenolic acids	3340000	1483100	2079700	3191.1	15102	18512	20907	108950	120870	55580	75555	33985
mws0752	C17715	Undecylic Acid	Lipids	Free fatty acids	1320000	676790	1173200	112350	199720	170810	95877	143790	190230	128090	130070	158710
mws0847	C02216	1-Methyladenine	Nucleotides and derivatives	Nucleotides and derivatives	9	9	9	1249000	1084900	1617600	1314300	1559500	2230800	795000	1593400	1219500
mws0853	C02325	Sinapyl alcohol	Phenolic acids	Phenolic acids	21100	11449	12078	274080	360180	358480	602060	865640	631890	573580	690800	522950
mws0856	--	Spiraeoside	Flavonoids	Flavonols	9	47236	9448.3	9	9	1202.2	9	9	3225.4	3305.1	8720.4	9
mws0866	C00092	D-Glucose 6-phosphate	Others	Saccharides and Alcohols	233000	321890	299010	233180	619050	334990	1600400	1255100	1749600	1237000	2855500	2904100
mws0884	C00575	Cyclic AMP	Nucleotides and derivatives	Nucleotides and derivatives	39500	62674	64568	560130	458690	604540	1122000	1042800	1115300	945960	739010	1086100
mws0906	C00761	Coniferin	Phenolic acids	Phenolic acids	296000	320580	168560	52378	46076	31583	66862	71939	67687	44084	41737	41606
mws0921	C02646	p-Coumaryl alcohol	Phenolic acids	Phenolic acids	148000	147060	159660	14545	4719.8	6465.4	8547.7	21271	16528	10274	6410.9	8350.6
mws0923	--	L-2-chlorophenylalanine	Amino acids and derivatives	Amino acids and derivatives	5500000	5317500	6074200	34526	24704	25262	186440	118520	178930	73096	44848	66334
mws0924	--	2-Methylglutaric acid	Organic acids	Organic acids	826000	97269	126080	38884	20716	86216	86985	117390	77142	18823	31374	9
mws0945	C04577	15-OxoETE	Lipids	Free fatty acids	9620	12691	13654	24019	18365	47634	24883	17044	18278	7639	7513	12081
mws0954	C04805	5(S)-HETE	Lipids	Free fatty acids	14100	4494.6	22874	595	1629.8	3742	11117	21480	18609	3729.8	5261.2	1051.5
mws0955	C14807	12-OxoETE	Lipids	Free fatty acids	8320	12282	11953	8838.9	2153.8	4068.3	13136	8849.1	4932.2	3836.9	2797.4	2821
mws0972	--	5-Hydroxyhexanoic acid	Organic acids	Organic acids	36700	15419	16752	2261900	7370600	5335800	1167900	2495700	4548400	1822600	9084700	3342800
mws0983	C20792	N-Oleoylethanolamine	Others	Others	400000	387090	298670	5225.4	4211.7	3116	6406.2	3910.2	4972.8	9088.4	2795.2	7618
mws1013	C09263	Esculetin	Lignans and Coumarins	Coumarins	6220000	16508000	7872900	40306	23376	23780	39758	33084	40714	44279	26909	36581
mws1015	C09264	Esculin	Lignans and Coumarins	Coumarins	9	9	9	287840	21382	55350	31515	13008	21682	19187	18123	25493
mws1024	C05608	p-Coumaraldehyde	Phenolic acids	Phenolic acids	30900	21623	29785	9	9	62698	107180	209160	91912	15566	30880	9
mws1038	C00831	(R)-Pantetheine	Others	Others	43200	48050	44849	8712.6	6710.4	3862.9	9	4116.2	9	1026.6	2695.7	1041
mws1050	C00979	O-Acetylserine	Amino acids and derivatives	Amino acids and derivatives	156000	121470	118340	9	8232.8	9	9469.2	15858	15703	10895	22123	9
mws1060	--	9-(β-D-Arabinofuranosyl)hypoxanthine	Nucleotides and derivatives	Nucleotides and derivatives	526000	704270	766260	9	18154	10780	32664	57290	43723	25210	88438	9
mws1073	--	Apigenin 6,8-C-diglucoside	Flavonoids	Flavonoid	13600	47075	80777	1964600	3598400	4537500	2910300	6855100	9369000	7676100	6207400	7798600
mws1074	C03093	Daphnetin	Lignans and Coumarins	Coumarins	30000	32312	44227	8688.4	6013.8	60076	10438	8310.4	62523	7007	4574.7	6983.4
mws1077	C01527	Scopolin	Lignans and Coumarins	Coumarins	9	4997.1	9	91410	131820	180520	171030	136130	125660	442910	233450	438900
mws1080	C01235	Galactinol	Others	Saccharides and Alcohols	5380000	6156500	5923900	6003.6	9	2668.8	9286.7	17999	8480.3	5451.7	5109.1	1790.3
mws1090	C00103	Glucose-1-phosphate	Others	Saccharides and Alcohols	272000	319100	309650	15982	9551.8	10927	5727.5	7283.9	4449.2	3553.6	9	9
mws1105	--	Gramine	Alkaloids	Alkaloids	4310	13894	7221.8	48388	46236	59906	40844	33162	29785	27054	17465	37265
mws1155	C00392	Mannitol	Others	Saccharides and Alcohols	6470	45977	4995	11274	28701	16242	24429	35230	20859	16422	10349	14062
mws1195	--	Methyl p-coumarate	Phenolic acids	Phenolic acids	807000	2269900	643270	23221	5755.3	20055	5933.5	7045.6	8796	10206	4518.7	3112.3
mws1212	--	Methyl ferulate	Phenolic acids	Phenolic acids	194000	182740	135940	1572	3729.1	2288.8	40394	44167	41484	22956	46224	8838.7
mws1213	--	Aldehydo-D-galacturonate	Organic acids	Organic acids	22900	23438	17749	273810	13486	46230	49038	42870	87804	30819	16659	16625
mws1292	--	Isoschaftoside	Flavonoids	Flavonoid carbonoside	539000	719130	722570	8746.5	28045	20617	40771	40669	47885	31258	143890	22975
mws1329	C12639	Quercetin-7-O-Glucoside	Flavonoids	Flavonols	29900	46467	13808	122050	75980	73546	22164	19351	22680	27237	28541	35388
mws1333	C05402	Melibiose	Others	Saccharides and Alcohols	919000	1199600	1045900	34526	17278	41541	12372	5430.5	7806.6	19590	12440	13985
mws1337	C00864	D-Pantothenic Acid	Others	Vitamin	424000	1050400	613200	17322	15200	10412	29955	15765	13343	16874	29368	9
mws1350	--	Syringic Aldehyde	Phenolic acids	Phenolic acids	361000	490580	116550	78453	166660	113420	116020	100810	433330	211870	202010	272660
mws1454	--	Persicoside	Flavonoids	Dihydroflavone	164000	9	9	3744200	2163600	4026100	508040	1327900	414260	355070	1170300	480410
mws1474	C19807	5,7-Dihydroxy-3',4',5'-trimethoxyflavone	Flavonoids	Flavonoid	282000	431440	615500	2225.2	1557.9	6774.1	4473.8	2543.7	9696.7	7541.2	3707	7475.9
mws1489	C01530	Stearic Acid	Lipids	Free fatty acids	37000000	37850000	32315000	76973	193630	117550	45038	26424	43756	51135	35560	96124
mws1499	--	D-Arabinose	Others	Saccharides and Alcohols	7370	12836	11873	147640	571980	364330	39531	107120	117370	223010	335320	362690
mws1503	C00903	Cinnamaldehyde	Phenolic acids	Phenolic acids	5760	4365.7	6218.1	131110	57298	77501	153040	81703	85532	72191	78769	85617
mws1562	C09773	Catalpol	Others	Others	475000	255170	506100	287550	367780	320640	1049200	1356000	832600	784690	1907700	598570
mws1587	C01933	α-Aminocaproic acid	Amino acids and derivatives	Amino acids and derivatives	58400	61239	47058	270980	341610	319170	566350	851600	586080	577640	670120	519450
mws1660	--	Schaftoside	Flavonoids	Flavonoid carbonoside	12400	17459	19302	58194	40746	49154	29536	21736	19529	29976	23963	30612
mws1661	C10039	Diosmin	Flavonoids	Flavonoid	2080	28105	13148	43298	22482	38702	20385	17794	34514	19237	8898.2	16177
mws2125	C00074	Phosphoenolpyruvic acid	Organic acids	Organic acids	19400	17886	16471	40242	111620	75391	529900	604310	640630	143940	477680	208010
mws2212	C01197	Caffeic acid	Phenolic acids	Phenolic acids	1250000	3117300	1156900	413660	139910	304050	425020	347680	321530	336000	121340	158430
mws2213	C00423	Cinnamic acid	Phenolic acids	Phenolic acids	4990	5762.5	8007.5	8781.1	24371	18371	5079.2	9809.8	21330	32042	24826	22030
mws2368	C06044	Tyrosol	Phenolic acids	Phenolic acids	69500	340430	87193	18997	30875	21724	9491.9	11683	5722.5	11437	15612	10137
mws2523	C00689	Trehalose 6-phosphate	Others	Saccharides and Alcohols	33700	45284	30474	759.1	2583.8	9	6468.9	6760.5	14168	16398	22853	9234.8
mws2623	C21944	Vaccenic acid	Lipids	Free fatty acids	13200000	11473000	12189000	13071	9172.9	23376	36996	17673	25937	43817	27768	26582
mws4052	C01234	1-Aminocyclopropane-1-carboxylic acid	Others	Others	35800	37954	44979	27924	94072	75245	28242	75205	125100	65961	93023	57663
mws4085	C00482	Sinapic acid	Phenolic acids	Phenolic acids	120000	26522	66834	421480	1246200	1443800	631440	2422200	4099200	3955800	2448000	3564400
mws4134	C00127	Oxidized Glutathione	Amino acids and derivatives	Amino acids and derivatives	3720	6972.1	7031.7	50138	65122	40343	56562	45683	56736	56647	39849	60428
mws4170	C00221	D-Glucose	Others	Saccharides and Alcohols	227000	499860	84899	8405.2	8337	5166.2	11472	7557.3	5013.9	13659	12772	7365.2
mws4175	--	D-Glucurono-6,3-lactone	Others	Others	55100	80155	79615	14112	31648	32654	3674.2	6373.8	10547	23427	21492	23898
mws4176	--	Alanylphenylalanine	Amino acids and derivatives	Amino acids and derivatives	23700	17500	17325	38150	13201	32980	136810	91155	79253	37258	50687	33234
mws5035	--	Leucylphenylalanine	Amino acids and derivatives	Amino acids and derivatives	28900	6437.8	18169	29287	39602	55409	30640	37374	36990	27956	56316	24536
mws5038	--	Isomaltulose	Others	Saccharides and Alcohols	2360000	2703500	1962300	104420	15544	14904	29345	11369	22768	19810	11386	7787
mws5040	C19636	Turanose	Others	Saccharides and Alcohols	5120000	6298900	4703000	2569.5	11695	5345.3	55243	67067	87160	74221	91011	67001
mws5041	--	Glycylisoleucine	Amino acids and derivatives	Amino acids and derivatives	95300	30156	60030	36932	100820	35384	331860	540750	560430	522600	441160	250050
mws5042	--	Glycylphenylalanine	Amino acids and derivatives	Amino acids and derivatives	61500	21284	37028	2113.6	9	4411.6	2717	1126.3	2527.3	3320.1	9	9
pma0134	--	D-Threose	Others	Saccharides and Alcohols	682000	158910	294030	13153	4240.2	18188	5090.1	6763.8	10614	5045	7607.7	3803.2
pma0149	C02887	Sinapoyl malate	Phenolic acids	Phenolic acids	626000	299630	595880	5891	1779.5	5607.6	5872.8	7790	16317	1799.3	1021.1	929.98
pma3101	C05841	Nicotinate D-ribonucleoside	Others	Vitamin	245000	503950	197750	34832	24296	22192	19154	26668	38862	9	17338	9
pma3724	--	1-O-Feruloyl quinic acid	Phenolic acids	Phenolic acids	289000	486330	387000	9	7274.8	9	27931	71751	31344	3854.3	13955	7360
pma6561	C10431	Caffeic acid 3-glucoside	Phenolic acids	Phenolic acids	150000	158430	175020	31605	67416	32873	59296	108050	64834	19078	93418	23262
pmb0064	C04831	DIMBOA glucoside	Alkaloids	Alkaloids	430000	870230	347240	10874	28204	28559	76641	134650	81145	35391	51200	12403
pmb0130	--	Acetryptine	Alkaloids	Phenolamine	758	9	9	333450	330050	360860	19839	47941	27038	37546	66973	46767
pmb0142	C10945	Caffeic aldehyde	Phenolic acids	Phenolic acids	53000	20282	69920	19385	5505.1	20818	20137	11387	22914	10491	3912.9	4550.2
pmb0197	--	N2-methylguanosine	Nucleotides and derivatives	Nucleotides and derivatives	4760	9922.6	5284.2	14147	27274	21579	40288	60938	42472	50063	42985	41495
pmb0296	--	MAG(18:1)isomer2	Lipids	Glycerol ester	430000	2103600	551700	8870.2	101570	25555	731250	1815700	894440	329970	196520	219550
pmb0323	C03002	N-Caffeoylputrescine	Alkaloids	Phenolamine	3670000	4005100	3457200	244730	1223100	1306900	149120	451220	535450	472450	213650	835970
pmb0374	--	Aminopurine	Alkaloids	Alkaloids	194000	230110	257770	1516.1	1682	1007.8	3068.9	3501.3	1498.4	1674.1	8032	1170
pmb0382	--	O-Feruloyl 4-hydroxycoumarin	Lignans and Coumarins	Coumarins	152000	145580	106390	855100	908330	877350	1205900	1073300	1548400	1514600	1171600	1471200
pmb0449	C00956	2-Aminoadipic acid	Amino acids and derivatives	Amino acids and derivatives	84300	133160	101250	6932.1	5884.6	11172	30432	14868	34945	17701	25543	23316
pmb0464	--	Aspartic acid di-O-glucoside	Amino acids and derivatives	Amino acids and derivatives	9	240670	178400	777770	5675500	2934100	51764	131200	236270	2246700	3356500	2824800
pmb0489	--	N-hexosyl-p-coumaroyl putrescine	Alkaloids	Phenolamine	78000	22508	39585	18934	29341	15952	21496	15938	32079	22194	27787	26216
pmb0490	C18326	N-p-Coumaroylputrescine	Alkaloids	Phenolamine	52400000	54786000	68911000	77504	27299	83355	48647	16919	40241	40542	12096	17505
pmb0492	--	N,N',N''-p-coumaroyl-cinnamoyl-caffeoyl spermidine	Alkaloids	Phenolamine	10100	216.37	2375.8	61982	130130	88703	25011	83256	87050	142300	105600	100110
pmb0496	C18325	N-Feruloylagmatine	Alkaloids	Phenolamine	927000	367540	748870	23897	22207	23763	22619	26663	21873	32004	24626	19254
pmb0500	--	N-p-Coumaroyl-N'-feruloylputrescine	Alkaloids	Phenolamine	751000	1296100	940120	22104	36414	25040	11225	10442	7430.4	12327	9385	7339.4
pmb0501	C00179	Agmatine	Alkaloids	Phenolamine	16200	15574	15045	19591	82125	61186	5804.2	38979	57532	69178	53446	72783
pmb0530	C00003	Nicotinic acid adenine dinucleotide	Nucleotides and derivatives	Nucleotides and derivatives	43900	48046	73301	19549	11602	25984	62535	78134	72402	44840	28946	16538
pmb0608	--	Chrysoeriol-O-malonylhexoside	Flavonoids	Flavonoid	41100	90889	47007	21082	34864	25683	31719	18009	30979	28849	21780	39212
pmb0720	--	Tricin 7-O-(6''-O-Malonyl)-Beta-D-Glucoside	Flavonoids	Flavonoid	23300	148870	51932	5804.5	3606.7	4457.1	11327	22660	13624	11361	5724.6	2182.2
pmb0744	--	Tricin O-phenylformic acid	Flavonoids	Flavonoid	9	9	9	1246.3	2519.8	2075.1	1987.5	9	9	9	9	2067.9
pmb0745	--	Tricin 4'-O-syringyl alcohol	Flavonoids	Flavonoid	3350	1932.5	2238	5150300	4106800	5413200	4705400	5118100	4538400	6290900	4954400	4931200
pmb0746	--	Tricin 4'-O-β-guaiacylglycerol	Flavonoids	Flavonoid	32700	10389	11935	36704	37384	47292	8336.9	12926	10536	17206	11761	14181
pmb0752	C02572	3-O-Feruloyl quinic acid	Phenolic acids	Phenolic acids	2310000	4064000	3019600	8640.9	9554.9	4645	168600	182290	230120	173960	109700	69240
pmb0764	C04294	4-Methyl-5-thiazoleethanol	Others	Others	12000	6892.4	9313.7	17844	34972	24895	137540	191790	138130	33430	299570	20788
pmb0771	C02717	N-Feruloyltyramine	Alkaloids	Phenolamine	8830	3752.8	9712.8	101000	79946	116820	59281	119760	75989	83402	77142	61514
pmb0786	C00329	Glucosamine	Others	Saccharides and Alcohols	176000	147290	187010	860330	240820	417060	252460	172230	160420	246580	159020	226050
pmb0789	C03996	Pyridoxine-5'-O-glucoside	Others	Vitamin	16700	3985.9	10234	17063	41286	31564	17640	16722	21991	23737	14362	22593
pmb0801	--	4-Pyridoxic acid O-hexoside	Others	Vitamin	4980000	3469500	4588200	42057	47742	32060	40800	40290	42027	40619	32040	42485
pmb0854	--	LysoPC 18:3	Lipids	LPC	226000	786610	911020	182560	320990	251960	42024	65280	319960	713650	291140	1016600
pmb0855	--	LysoPC 16:0	Lipids	LPC	50800	39632000	47185000	2063800	3160900	2878200	2621900	3171700	2147200	2534200	3318000	2995900
pmb0856	--	LysoPE 18:1(2n isomer)	Lipids	LPE	6250	3566600	3165000	10080	15133	16790	14369	19969	15750	17896	16419	14948
pmb0862	--	LysoPC 12:0	Lipids	LPC	31300	32323	42346	397400	686410	1023800	689300	1622400	1973500	1525000	1216600	1281900
pmb0863	--	LysoPC 16:2(2n isomer)	Lipids	LPC	24300	666810	602830	1549200	788860	1032500	1759700	1610800	2531300	815350	725900	625560
pmb0864	--	LysoPE 14:0	Lipids	LPE	164000	106870	128710	31539	19626	72690	39817	63294	37084	23998	23004	8191.6
pmb0865	--	LysoPC 18:3(2n isomer)	Lipids	LPC	31600	833450	922720	699.67	9	1039.3	1100.4	9	1072.9	9	9	9
pmb0874	--	LysoPE 18:2(2n isomer)	Lipids	LPE	2790	1224500	1161800	234750	26720	93596	45416	41412	34232	52671	26350	24083
pmb0876	--	LysoPE 16:0	Lipids	LPE	9	5038500	6884100	918940	753820	804700	105320	190990	105450	590010	362350	439300
pmb0880	--	LysoPE 18:0(2n isomer)	Lipids	LPE	9	23446	21274	219700	227540	202360	316860	210530	201720	215520	125730	172260
pmb0881	--	LysoPE 18:2	Lipids	LPE	1050000	172000	154250	1545.3	1699.5	2007.1	2525.9	1811.9	2364.2	893	2336.1	1352.2
pmb0883	--	LysoPE 18:0	Lipids	LPE	9	54817	52471	168900	370990	221500	476580	454950	448420	399350	387130	340860
pmb0885	--	4-oxo-9Z,11Z,13E,15E-octadecatetraenoic acid	Lipids	Glycerol ester	2340	1515.8	1823.4	1808800	1435600	2145800	606370	325680	530580	123370	116900	105040
pmb0889	C08364	Punicic acid	Lipids	Free fatty acids	799000	636900	843970	19082	4311.8	18379	82462	120290	50221	24200	20981	13028
pmb0896	C10497	N-Feruloyl putrescine	Alkaloids	Phenolamine	12200000	8080400	11210000	18807	22377	34102	29259	93957	65575	66893	125740	90730
pmb0962	--	Lysine butyrate	Amino acids and derivatives	Amino acids and derivatives	2500000	5988500	2702400	9	2542.9	7555.8	13072	31363	37339	5033.6	9	9
pmb0964	--	Isopentenyladenine-7-N-glucoside	Nucleotides and derivatives	Nucleotides and derivatives	423000	543870	369140	85573	371550	314830	269600	1090500	1588800	1966100	1279300	1626300
pmb0981	C00020	Adenosine 5'-monophosphate	Nucleotides and derivatives	Nucleotides and derivatives	95400	32011	89099	11775	34253	30205	7790.4	18168	45193	26251	24777	21067
pmb1096	C00463	Indole	Alkaloids	Plumerane	438000	693180	835180	1149400	147730	380740	183390	211340	178470	316200	206940	229870
pmb1312	--	Tricin 4'-O-(β-guaiacylglyceryl)ether 5-O-glucoside	Flavonoids	Flavonoid	32700	16777	2047.5	43729	53675	9615	36467	52323	70297	50141	51792	87978
pmb1562	--	MAG(18:4)isomer3	Lipids	Glycerol ester	61000	66709	54431	270860	70211	129210	76959	47702	42860	78281	42803	73218
pmb1574	--	Octadecadien-6-ynoic acid	Lipids	Glycerol ester	18500	12351	27274	32328	49022	53949	151960	138880	208250	153310	153550	229930
pmb1650	--	Octadeca-11E,13E,15Z-trienoic acid	Lipids	Glycerol ester	3200000	1723700	2627300	284970	378000	249410	305610	302940	273750	157260	392000	213070
pmb1912	C00234	10-Formyl-THF	Alkaloids	Alkaloids	15400	28747	8821.1	403510	215320	334600	420490	266890	308430	297130	172530	220550
pmb2211	--	Cocamidopropyl betaine	Alkaloids	Alkaloids	2570000	1182200	2031200	80250	121610	116260	53490	52582	46148	35767	89175	35657
pmb2228	--	LysoPC 19:0	Lipids	LPC	3670	58250	51474	27402	7633.1	7367.6	13743	13408	18055	4587.5	7379.1	5295.1
pmb2260	--	LysoPC 15:1	Lipids	LPC	473	300510	171430	9	23394	28729	145270	148830	218740	29634	766400	102630
pmb2319	--	LysoPC 15:0	Lipids	LPC	3250000	627280	581780	19743	18615	14164	185810	105810	145590	116890	59396	101750
pmb2363	--	MAG(18:1)isomer1	Lipids	Glycerol ester	443000	2227900	530740	804.12	1054.4	3268.1	552.52	9	5014	1057.5	720.26	9
pmb2406	--	LysoPC 17:0	Lipids	LPC	89900	729430	965490	9	9	20031	10530	12778	4640.5	2584.4	5804	9
pmb2497	C05584	4-Hydroxy-3-methoxymandelate	Phenolic acids	Phenolic acids	18200	32554	9568.4	402830	144450	256070	507370	595960	536710	292620	292510	123100
pmb2554	--	5-O-Feruloyl quinic acid glucoside	Phenolic acids	Phenolic acids	75000	10936	5521.4	29234	8007.6	19679	107390	108370	133430	61774	95489	30627
pmb2591	C03137	Acetyltryptophan	Amino acids and derivatives	Amino acids and derivatives	78400	145830	80890	2701100	4602500	3409500	269110	345300	397260	815070	312560	1675100
pmb2640	C02679	Lauric acid	Lipids	Free fatty acids	40900	22299	34577	115640	150400	181290	229100	188710	242790	471320	153140	345620
pmb2653	--	D-Melezitose O-rhamnoside	Others	Saccharides and Alcohols	11900	9	3021	41377	51952	20906	9	9	9	29002	11211	33310
pmb2654	--	Anthranilate O-hexosyl-O-hexoside	Phenolic acids	Phenolic acids	2290	116810	69758	62714	95499	64923	299250	418110	144760	181330	185400	138530
pmb2657	C03406	Argininosuccinic acid	Organic acids	Organic acids	8590	10819	11574	358170	209700	423500	430340	134710	391530	143000	96634	112360
pmb2778	--	9,10-EODE	Lipids	Free fatty acids	3140000	2427700	3364900	103820	82771	47753	101050	92043	93685	54816	207630	75582
pmb2786	C16326	9-HOTrE	Lipids	Free fatty acids	226000	177430	277040	2486900	2194200	2145400	2232900	1838900	1702500	1827700	1464300	1371000
pmb2787	C14766	9-KODE	Lipids	Free fatty acids	30900	18294	26381	55341	87283	81879	36713	98373	43705	49556	36700	30604
pmb2789	--	13-HpOTrE(r)	Lipids	Glycerol ester	75300	53224	94729	44816	66244	29154	71078	42443	68544	39506	45097	45824
pmb2791	--	9-HpOTrE	Lipids	Glycerol ester	65100	42913	79768	20110	27669	31221	12012	15012	23780	19431	29997	28751
pmb2792	--	13-HOTrE(r)	Lipids	Free fatty acids	69900	63735	81924	118550	141760	115630	163790	121800	113700	55529	43482	58372
pmb2795	--	4-Methoxycinnamic acid	Phenolic acids	Phenolic acids	905000	2139800	650560	43440	186690	116630	133340	125400	133430	114020	157910	205460
pmb2799	--	12,13-EODE	Lipids	Free fatty acids	49300	35235	44129	16246	46745	18745	15060	11151	13079	8440.4	8606.9	13049
pmb2804	C04717	13-HPODE	Lipids	Glycerol ester	67700	45311	73975	21453	18238	20247	29489	41704	25672	20241	22876	14511
pmb2833	--	3-O-Feruloyl quinic acid glucoside	Phenolic acids	Phenolic acids	150000	9850.4	6488	153340	139990	143620	50207	48170	46004	73882	57120	53992
pmb2855	--	L-Glutamine O-hexside	Amino acids and derivatives	Amino acids and derivatives	359000	445480	442510	62166	142860	59568	437020	548680	796590	542520	740270	275970
pmb2871	--	2,5-Dihydroxy benzoic acid O-hexside	Phenolic acids	Phenolic acids	2720000	2890800	3283100	140700	188290	139220	185260	110370	203480	130540	128430	119280
pmb2922	C00029	Uridine 5'-diphospho-D-glucose	Nucleotides and derivatives	Nucleotides and derivatives	1370000	1899400	1188900	17674	13205	9199.2	101590	36978	53132	17251	20664	9
pmb2933	--	Caftaric acid	Phenolic acids	Phenolic acids	439000	343920	331340	7467900	5827100	6142900	6201200	7323900	6657800	6200200	5211800	5556300
pmb2936	--	Disinapoyl glucoside	Phenolic acids	Phenolic acids	533000	89616	40847	83748	79179	65926	14894	20044	17064	20523	24327	30370
pmb3031	--	Tricin O-glycerol	Flavonoids	Flavonoid	9	1765.1	9	164630	145710	169640	76011	59429	41672	53178	69531	73080
pmb3032	--	Tricin O-malonyl rhamnoside	Flavonoids	Flavonoid	1500	9	1113.1	1029700	2951200	1106200	729120	450010	387010	1410900	464040	1226000
pmb3041	--	Tricin O-saccharic acid	Flavonoids	Flavonoid	723	40476	15198	220600	151600	171990	149190	101680	88436	67736	59465	51076
pmb3042	--	Tricin 5-O-Glucoside	Flavonoids	Flavonoid	550000	556740	243130	26497	161650	127950	59421	191440	216130	108840	98948	135430
pmb3043	--	Tricin-5-O-rutinoside	Flavonoids	Flavonoid	6130	100610	17430	171180	76428	174050	312060	204190	151890	120170	70871	101690
pmb3066	--	5-O-p-Coumaroyl shikimic acid O-hexoside	Phenolic acids	Phenolic acids	173000	36631	74962	4680900	1133200	1879300	1582700	1164200	1329100	1172400	673000	713530
pmb3068	--	1-O-p-Coumaroyl quinic acid	Phenolic acids	Phenolic acids	33500	67519	49860	73902	27278	37618	59882	318060	48577	142800	16740	207670
pmb3074	C12208	3-O-p-Coumaroyl quinic acid	Phenolic acids	Phenolic acids	58600	134940	76966	647850	561980	458260	762400	701010	578980	655540	502260	484890
pmb3075	--	3-O-p-Coumaroylshikimic acid	Phenolic acids	Phenolic acids	44900	91022	34164	156900	299700	236950	78334	97929	113970	100400	111650	146050
pmb3081	--	Glucarate O-Phosphoric acid	Others	Saccharides and Alcohols	567000	3068700	579590	103860	130550	150950	72266	119000	90555	159150	112790	157300
pmb3099	C06608	Diethyl phosphate	Organic acids	Organic acids	124000	111680	99997	653570	838610	816230	1435500	1635200	1720800	960970	996540	728790
pmb3101	C02504	2-Isopropylmalate	Organic acids	Organic acids	43600	104370	45450	2072400	1248700	1752700	10076000	14152000	10017000	8620100	6273800	8528800
pmb3107	--	Syringic acid O-glucoside	Phenolic acids	Phenolic acids	6020000	4384800	6672500	1027000	838730	1709200	311220	267740	282020	800700	404180	468510
pmb3894	C01265	Di-O-methylquercetin	Flavonoids	Flavonols	228000	239760	237090	5595500	7456600	6897500	2224200	2613500	2043000	2299400	3268700	2537700
pmc0274	C16614	6-Methylmercaptopurine	Nucleotides and derivatives	Nucleotides and derivatives	2110000	1142900	1642700	110710	34503	55229	129850	112770	108630	71419	63947	81560
pmc0304	--	Succinyladenosine	Nucleotides and derivatives	Nucleotides and derivatives	881000	710920	695580	375990	583400	500360	249310	321140	386250	183790	905320	456010
pmc0960	--	LysoPC 20:4	Lipids	LPC	38300	6338300	6179600	54256	53325	33113	2996.1	6314.1	4707.4	23282	29371	26850
pmd0130	--	LysoPC 14:0(2n isomer)	Lipids	LPC	422000	396720	430630	15275	13312	11428	12286	7172.9	5747.4	10353	5387	9146
pmd0132	--	LysoPC 16:0(2n isomer)	Lipids	LPC	2570000	13854000	16079000	11492	13578	12165	4469.6	3528.5	2288.2	8360.1	12339	16592
pmd0136	--	LysoPC 18:0(2n isomer)	Lipids	LPC	174000	834460	670460	1911000	3770700	3074500	1427600	1030500	970950	1790900	2350400	3430200
pmd0142	--	LysoPC 20:0(2n isomer)	Lipids	LPC	20500	17411	34577	187790	740870	862920	358000	735100	1577500	126440	7413500	311400
pmd0146	--	LysoPC 20:2(2n isomer)	Lipids	LPC	22900	2277700	1627900	23190	35992	42798	21197	49503	55029	82585	53829	70043
pmd0147	--	LysoPC 20:2	Lipids	LPC	3190000	968280	894060	40183	85956	78231	20807	28244	9167.4	54060	43561	44304
pmd0160	--	LysoPE 16:0(2n isomer)	Lipids	LPE	9	1899800	2385500	424510	171590	199240	484030	458400	392310	284600	190390	320330
pme0006	C00148	L-Proline	Amino acids and derivatives	Amino acids and derivatives	76800	73590	55213	118840	179200	309320	128690	689310	808120	427990	343560	347290
pme0008	C00327	L-Citrulline	Amino acids and derivatives	Amino acids and derivatives	34800	25375	22886	1898	3974	3805.7	29939	22735	48906	57627	50971	26359
pme0010	C00065	L-Serine	Amino acids and derivatives	Amino acids and derivatives	330000	501230	174480	26811	6992.5	132220	95874	143010	111190	17266	33864	6451.8
pme0014	C00025	L-Glutamic acid	Amino acids and derivatives	Amino acids and derivatives	5970000	9513200	6724600	244850	180090	218270	196690	235210	164690	263780	197960	225070
pme0021	C00079	L-Phenylalanine	Amino acids and derivatives	Amino acids and derivatives	2700000	1537900	2072200	7635.5	8358.5	6232	55907	59513	55330	24470	38155	11478
pme0026	C00047	L-Lysine	Amino acids and derivatives	Amino acids and derivatives	283000	473280	240720	65094	83419	83321	118180	70824	114090	86791	67577	122300
pme0033	C00262	Hypoxanthine	Nucleotides and derivatives	Nucleotides and derivatives	65400	51991	41018	19302	47337	42084	36773	36003	29951	12259	84955	21673
pme0040	C00147	Adenine	Nucleotides and derivatives	Nucleotides and derivatives	1360000	968790	1236000	202380	16337	16298	53702	38708	43554	50764	45878	44598
pme0075	C00624	N-Acetyl-L-glutamic acid	Amino acids and derivatives	Amino acids and derivatives	99800	63539	85309	78342	258890	202210	73182	182670	272950	115160	561160	238770
pme0085	C01850	Rosmarinic acid	Phenolic acids	Phenolic acids	2150000	2591500	2748600	23914	16564	24341	38526	38707	43832	17670	17376	11718
pme0088	C01514	Luteolin	Flavonoids	Flavonoid	2870	13955	11981	4023.5	1646.5	7364.4	3138.6	2767.8	9980.6	2334.1	2407.2	1462.2
pme0122	C02727	N6-Acetyl-L-lysine	Amino acids and derivatives	Amino acids and derivatives	111000	269460	103120	78988	104080	89968	123670	72381	130030	88096	71065	141710
pme0124	--	Glycylproline	Amino acids and derivatives	Amino acids and derivatives	980	237.06	9	13142	30563	33139	82714	142190	89001	40224	56418	12795
pme0137	--	N-α-Acetyl-L-glutamine	Amino acids and derivatives	Amino acids and derivatives	91400	93817	163240	65752	21580	68575	526430	593200	559460	205460	470070	186730
pme0170	--	N-α-Acetyl-L-arginine	Amino acids and derivatives	Amino acids and derivatives	36100	9	32438	5317100	16913000	15640000	5712500	13898000	22532000	14751000	20734000	18191000
pme0183	--	2-Hydroxy-6-aminopurine	Nucleotides and derivatives	Nucleotides and derivatives	182000	130030	110710	13044	9187.2	99391	61236	89258	108640	12408	34049	7006.2
pme0193	C00064	L-Glutamine	Amino acids and derivatives	Amino acids and derivatives	275000	463280	264790	5236.7	3495.2	10772	3478.7	3796	9	2777.5	6952.1	3475.1
pme0195	C00097	L-Cysteine	Amino acids and derivatives	Amino acids and derivatives	553000	171180	336950	122140	150290	108120	107360	95313	83719	85820	105360	97329
pme0230	C00212	Adenosine	Nucleotides and derivatives	Nucleotides and derivatives	11300000	13938000	14676000	56212	170990	92886	155830	130080	205330	202900	239920	226890
pme0241	C00180	Benzoic acid	Phenolic acids	Phenolic acids	302000	122110	93573	725450	145700	338730	331390	162020	263030	187610	143360	261830
pme0243	C00489	Glutaric acid	Organic acids	Organic acids	476000	249010	507780	10968	19761	15349	42348	20244	28228	6769.2	8584.7	9538.7
pme0253	C02710	N-Acetyl-L-leucine	Amino acids and derivatives	Amino acids and derivatives	9900	8470.7	9	916020	497890	504130	195430	117140	176360	146490	110990	150390
pme0256	C00385	Xanthine	Nucleotides and derivatives	Nucleotides and derivatives	108000	57453	68900	119570	142820	182860	233220	200870	240940	489400	160140	344510
pme0257	C00106	Uracil	Nucleotides and derivatives	Nucleotides and derivatives	295000	241400	269270	77054	82200	94968	188250	226790	186960	83304	156590	9
pme0264	C00214	Thymidine	Nucleotides and derivatives	Nucleotides and derivatives	88300	41194	100480	7616.2	2941.4	50491	9790.5	8984.8	53986	5634.8	3942	4419.2
pme0274	C02378	6-Aminocaproic acid	Organic acids	Organic acids	1180000	1251600	866740	541360	575230	943400	13106	2858.4	5853.2	3698.5	902.11	760.77
pme0278	C00666	2,6-Diaminooimelic acid	Amino acids and derivatives	Amino acids and derivatives	15600	34753	27509	778750	3084100	4423800	10021000	24227000	38594000	12162000	19959000	19029000
pme0295	C02946	4-Acetamidobutyric acid	Organic acids	Organic acids	41400	65539	41244	18978	43567	62087	33440	21954	37615	28323	94596	38929
pme0368	--	Isorhoifolin	Flavonoids	Flavonoid	9800	27006	11098	2801.7	4322.7	2448.2	4620	6621	6264	5982.8	13576	5989.7
pme0490	C00253	Nicotinic acid	Others	Vitamin	2100000	763200	735200	249010	122980	149350	285040	255750	213210	118730	100950	74908
pme0500	C08243	D-Melezitose	Others	Saccharides and Alcohols	43700	31815	13496	1798.1	881.55	2049.3	16782	69956	14077	16919	2988.6	10443
pme0516	C00137	Inositol	Others	Saccharides and Alcohols	43700	166860	51766	8299900	7221900	4565900	8757500	9040600	12023000	4590100	3959700	4956600
pme0519	C00089	Sucrose	Others	Saccharides and Alcohols	3470000	3608400	2583100	3400	5793.6	3889.4	4854.6	8713.6	6784.5	7259.8	4837.7	3872.3
pme0534	C00257	Gluconic acid	Others	Saccharides and Alcohols	38900	97301	40838	163300	294640	303830	4546000	8999100	7269600	6408400	5537100	7801800
pme1002	C00483	L-Tyramine	Amino acids and derivatives	Amino acids and derivatives	9860	8027.6	5991.5	23524	12328	77469	70185	107200	120460	19021	24095	9173
pme1014	C00828	Menaquinone	Others	Vitamin	176000	171460	126510	5596400	5608100	6057800	12684000	10590000	8040200	3776600	8867200	4785000
pme1109	C00242	Guanine	Nucleotides and derivatives	Nucleotides and derivatives	1300000	921430	701680	21144	9916.1	91262	120400	151510	128760	16308	35919	6730.8
pme1173	--	Allopurinol	Nucleotides and derivatives	Nucleotides and derivatives	51600	45108	37439	337170	480230	338370	316560	210230	236470	266250	335280	405470
pme1178	C00387	Guanosine	Nucleotides and derivatives	Nucleotides and derivatives	1260000	1807300	1549100	56753	43922	54860	117080	139940	183680	124570	124300	82744
pme1184	C00330	Deoxyguanosine	Nucleotides and derivatives	Nucleotides and derivatives	304000	236420	351320	28510	17414	129420	157120	197050	228280	34016	41896	11786
pme1187	--	5-Methyluridine	Nucleotides and derivatives	Nucleotides and derivatives	4660	9	3432.7	504510	93634	260310	656640	467440	386330	223240	122580	118760
pme1194	C00881	Deoxycytidine	Nucleotides and derivatives	Nucleotides and derivatives	106000	61951	105210	248380	205780	437970	278240	351020	270300	404770	418440	344520
pme1210	C00073	L-Methionine	Amino acids and derivatives	Amino acids and derivatives	285000	198160	168820	193280	240980	279270	252660	237060	191540	371490	358780	424270
pme1216	C10164	2-Picolinic acid	Organic acids	Organic acids	1190000	565190	716380	5806.6	2356.3	15011	4817.7	2337.2	2203.3	3697.2	1799.3	1928.5
pme1261	C05944	Pantothenol	Others	Saccharides and Alcohols	1110000	233820	61303	5960.9	6133	7415.4	11058	16848	26253	13147	17895	16603
pme1286	C00021	S-(5'-Adenosy)-L-homocysteine	Amino acids and derivatives	Amino acids and derivatives	38400	28675	32940	1012200	676900	1191900	391440	337010	259860	806780	531130	627260
pme1383	C00314	Pyridoxine	Others	Vitamin	24200	11382	22937	125460	10072	12306	184250	298740	156070	226140	123370	70094
pme1419	--	Methionine methyl ester	Amino acids and derivatives	Amino acids and derivatives	27200	10113	22350	17910	3806.9	37627	9187.9	15394	15891	5397.8	4636	3328.5
pme1436	C00811	p-Coumaric acid	Phenolic acids	Phenolic acids	30400000	20023000	32739000	10183	25660	26142	33242	65842	143040	87572	91500	77541
pme1474	C00170	5'-Deoxy-5'-(methylthio)adenosine	Nucleotides and derivatives	Nucleotides and derivatives	10500000	3944500	10571000	4111.8	9	51707	31811	62625	81978	6063.8	13298	2509.8
pme1598	--	Hesperetin 5-O-glucoside	Flavonoids	Dihydroflavonol	18400	57861	12079	148300	205600	176840	149540	154470	177520	157190	241230	154650
pme1730	--	D-Erythronolactone	Organic acids	Organic acids	297000	145510	130270	3124600	1388100	3129900	2922000	924780	1888100	721030	451540	508020
pme1816	C17147	Neochlorogenic acid	Phenolic acids	Phenolic acids	6870	14476	6351.7	69229	66753	75943	77382	71908	81544	71830	55930	58418
pme1841	C01672	Cadaverine	Alkaloids	Phenolamine	5770	3341.7	2186.1	15831	18076	11066	23850	22738	23046	16139	23394	14821
pme1975	C04025	Malonic acid	Organic acids	Organic acids	958000	2325600	1219300	263760	540950	696730	266440	736980	1189400	1805300	1254600	1464700
pme2117	C00008	Adenosine 5'-Diphosphate	Nucleotides and derivatives	Nucleotides and derivatives	3910	9315.8	10002	302020	267170	219580	90745	51963	57679	28698	76415	35661
pme2122	C00388	Histamine	Amino acids and derivatives	Amino acids and derivatives	57100	43428	52792	8461.5	10127	20472	17652	9784.1	17491	22622	9579.9	16378
pme2237	C01697	Dulcitol	Others	Saccharides and Alcohols	27800	112970	22382	18187	9816.5	14914	427030	408720	408030	114430	130550	77275
pme2266	C00120	Biotin	Others	Vitamin	52900	48621	60663	7866800	1429100	3484700	1786300	1250300	1910900	1549400	985740	931680
pme2268	C01004	Trigonelline	Alkaloids	Alkaloids	53400	68720	44472	320270	89628	338260	89757	62297	64175	86100	49600	54392
pme2292	C00134	Putrescine	Alkaloids	Phenolamine	570000	418580	519720	377260	1195000	522000	327980	573740	467100	481350	2093700	487580
pme2380	C00026	Oxoglutaric acid	Organic acids	Organic acids	204000	362180	239480	381650	418370	293530	339930	266030	265120	351460	264760	317740
pme2482	C16700	Protocatechuic aldehyde	Phenolic acids	Phenolic acids	156000	611290	231830	399430	171480	284110	480280	815990	630330	333750	313130	119040
pme2527	C00077	L-Ornithine	Amino acids and derivatives	Amino acids and derivatives	45700	254580	19917	13573	10464	17945	19953	12785	4197.6	8942.6	8059.5	10590
pme2550	C00417	Cis-Aconitic acid	Organic acids	Organic acids	26000	10699	25410	644.84	652.35	215.17	2378.4	1943.9	1076.5	403.85	1080.2	1080.2
pme2566	C03740	(5-L-Glutamyl)-L-amino acid	Amino acids and derivatives	Amino acids and derivatives	265000	165030	276800	4809.3	23199	14081	31238	66748	128690	19742	235450	20043
pme2589	C00322	Oxoadipic acid	Organic acids	Organic acids	29400	29054	28390	1005000	2233500	1712700	283920	348650	245030	381450	264360	370030
pme2596	C00847	4-Pyridoxic acid	Others	Vitamin	157000	227010	195730	309460	240770	179260	182250	146620	188520	109400	117150	95067
pme2598	C01161	3,4-Dihydroxybenzeneacetic acid	Phenolic acids	Phenolic acids	198000	778440	322280	9	11806	5108.5	18514	48502	16289	16559	9	9
pme2601	C01013	3-Hydroxypropanoic acid	Organic acids	Organic acids	8490	4774.2	6286.9	185910	101260	138580	24822	26172	18965	104310	35222	67400
pme2617	--	Methionine sulfoxide	Amino acids and derivatives	Amino acids and derivatives	3730000	3918300	4349200	3225.4	11321	5704.4	66937	74964	86802	68147	102630	66439
pme2651	C00006	NADP (Nicotinamide adenine dinucleotide phosphate)	Nucleotides and derivatives	Nucleotides and derivatives	12800	14519	25202	1701300	896820	1330600	8170600	7861400	10398000	6689200	6580900	4647900
pme2679	C21096	L-Allo-Isoleucine	Amino acids and derivatives	Amino acids and derivatives	3160000	3147100	2085500	9710.7	31679	26446	6254.4	14294	20806	24994	20921	17162
pme2693	C02714	N-Acetylputrescine	Alkaloids	Phenolamine	18000	16807	12146	18519	10304	12700	13975	22577	23184	12894	14050	5923.4
pme2735	C00019	S-Adenosylmethionine	Amino acids and derivatives	Amino acids and derivatives	8600	7392.4	6410	1837300	1491800	1858600	3487300	3009300	3360100	2874800	2275200	3189100
pme2746	C00016	Flavin adenine dinucleotide(FAD)	Nucleotides and derivatives	Nucleotides and derivatives	98300	59648	102080	46756	64744	95510	249470	402700	193880	164990	120890	154810
pme2755	C00140	N-Acetyl-D-glucosamine	Others	Saccharides and Alcohols	134000	130440	145820	485830	142940	210360	342330	263910	409150	595200	250030	477970
pme2890	C01817	L-Homocystine	Amino acids and derivatives	Amino acids and derivatives	3030	1013.8	769.13	1862600	5783000	2116900	472440	732100	730840	2084000	7822300	4072600
pme3009	--	Trans-Citridic acid	Organic acids	Organic acids	2690000	1708500	2643400	226850	174760	199380	436940	242620	105290	97950	232900	136700
pme3011	C00334	γ-Aminobutyric acid	Organic acids	Organic acids	66100	176390	104190	438090	235100	456620	10783000	9586900	10402000	3779900	7109000	3563900
pme3017	C03665	2-Aminoisobutyric acid	Amino acids and derivatives	Amino acids and derivatives	559000	796240	517970	2468600	1777200	2535400	3785800	7045400	4342100	3143000	3708900	3207300
pme3033	C01026	N,N-Dimethylglycine	Amino acids and derivatives	Amino acids and derivatives	84800	227840	91115	1985000	1073500	1463300	2374200	3203300	2036700	2824100	2403300	2825500
pme3083	C05653	2-(Formylamino)benzoic acid	Phenolic acids	Phenolic acids	2510000	1190800	4930400	178650	173400	147260	155800	382390	367050	214270	406680	180630
pme3096	C00872	Aminomalonic acid	Organic acids	Organic acids	1270000	1439600	1335800	135540	100660	134550	398670	340460	377680	350720	170780	285890
pme3151	--	Deoxyribose 5-phosphate	Nucleotides and derivatives	Nucleotides and derivatives	61100	70200	38293	13029	98948	94547	9231.6	26929	22477	38315	129740	80638
pme3163	--	D-Sedoheptuiose 7-phosphate	Others	Saccharides and Alcohols	412000	2215800	316170	885260	826700	1104500	367100	326550	316270	635250	166870	449880
pme3184	C00360	2'-Deoxyadenosine-5'-monophosphate	Nucleotides and derivatives	Nucleotides and derivatives	11100	6537.3	7571.6	67525	129810	80767	35546	49165	62683	49930	55639	56665
pme3193	--	N-Acetylglycine	Amino acids and derivatives	Amino acids and derivatives	8780	7740	4286	13168	9	14946	81984	96387	75586	44356	73704	47315
pme3200	--	1-methylguanidine	Nucleotides and derivatives	Nucleotides and derivatives	8580	3565.7	3661.6	897560	1253300	1213300	373580	371710	349270	516230	450700	789280
pme3207	--	Trans,trans-Muconic acid	Organic acids	Organic acids	16700000	26035000	9975400	718240	2813200	1152700	121210	268120	442910	369810	588090	396480
pme3311	C05378	Fructose-1,6-biphosphate	Others	Saccharides and Alcohols	9550	18840	11074	6811	4153.8	9065.7	39357	23859	22084	13622	12967	9437.3
pme3313	C00085	D-Fructose 6-phosphate	Others	Saccharides and Alcohols	112000	213060	150200	11937000	21171000	19033000	8265800	12161000	12873000	11281000	10712000	12195000
pme3382	--	N-Acetylthreonine	Amino acids and derivatives	Amino acids and derivatives	44800	34988	56126	635820	1321000	1476600	1258900	3270500	2864400	2131000	2372300	1721100
pme3443	C05610	Sinapinaldehyde	Phenolic acids	Phenolic acids	1400000	751730	2221100	2458400	12046000	11781000	741050	3213100	3688700	4283100	5116500	6069400
pme3705	C00191	D-Glucoronic acid	Others	Saccharides and Alcohols	17800	30226	16901	21939	20114	26747	30522	12491	22203	13971	11504	15488
pme3732	C00475	Cytidine	Nucleotides and derivatives	Nucleotides and derivatives	156000	148870	142750	15982	11065	14220	10644	16117	11173	23180	25216	11480
pme3827	C00355	3,4-Dihydroxyphenylalanine	Amino acids and derivatives	Amino acids and derivatives	36700	34800	11405	2302200	2473900	2319100	896190	508600	691300	903020	874860	1282700
pme3961	C00559	Deoxyadenosine	Nucleotides and derivatives	Nucleotides and derivatives	1190000	625850	1600300	1161100	2250300	1861300	262270	340270	379600	410820	310970	387670
pme3967	--	2-(Dimethylamino)guanosine	Nucleotides and derivatives	Nucleotides and derivatives	72100	81370	75770	329310	92056	109950	510860	143940	220950	196240	416320	785290
pme3968	C02242	7-Methylguanine	Nucleotides and derivatives	Nucleotides and derivatives	16700	13805	21851	15268	6969.3	13862	4009.6	2899.3	2104.1	3233	9	9
pmf0284	--	Riboprine	Phenolic acids	Phenolic acids	1830000	1201800	2371700	2293300	3181800	2713200	2566400	2099500	2934600	2073600	2824200	3449800
pmf0297	--	1-Eicosanol	Lipids	Glycerol ester	40700	25703	41516	410380	426410	351520	1484700	1623900	1713300	1687700	1605200	1067200
pmf0424	C10468	Isochlorogenic acid B	Phenolic acids	Phenolic acids	3390	10644	9	2247500	2756700	1696300	2017200	1686600	1712600	2123600	1706400	1947900
pmf0440	C10475	4-MethoxycinnaMaldehyde	Phenolic acids	Phenolic acids	108000	90727	109110	1148600	3025100	3575000	214950	446100	4602400	9307300	3140800	11269000
pmn001318	--	1,3-O-Di-p-Coumaroyl glycerol	Phenolic acids	Phenolic acids	24100	25890	24670	1148700	2974100	2184900	301850	247250	377270	739450	340620	1574600
pmn001319	--	1-O-Feruloyl-3-O-p-Coumaroyl glycerol	Phenolic acids	Phenolic acids	198000	116680	180670	918640	876250	1077600	415610	423630	341160	210140	319820	228130
pmn001320	--	1-O-p-Cumaroylglycerol	Phenolic acids	Phenolic acids	1050000	935300	1122200	666500	293090	261010	623450	303510	320840	628380	447710	1087200
pmn001367	--	Protocatechuic acid-4-glucoside	Phenolic acids	Phenolic acids	9460000	9719300	11222000	1590400	4089100	4188900	5142300	10428000	22340000	12241000	14577000	11405000
pmn001382	--	Isochlorogenic acid A	Phenolic acids	Phenolic acids	2980	15812	6610.5	58307	59705	38832	4079.1	8131.2	3085.2	19553	30880	34303
pmn001384	--	Isochlorogenic acid C	Phenolic acids	Phenolic acids	12100	25892	17414	75632	40472	119170	31114	26839	21766	49859	74182	25089
pmn001419	--	1-O-[(E)-p-Coumaroyl]-β-D-glucopyranose	Phenolic acids	Phenolic acids	3430000	4896200	4861900	3061900	3778700	2625700	2820800	3268700	2738200	2393300	2866700	2987700
pmn001492	C18078	Ayapin	Lignans and Coumarins	Coumarins	311000	61711	153080	2404900	5364500	5829300	1575000	4609900	12355000	12378000	10887000	8100100
pmn001494	C10889	Syringaresinol	Lignans and Coumarins	Lignans	67400	64135	68641	39624000	38871000	43932000	26593000	34506000	24138000	39638000	29198000	38153000
pmn001517	--	3,4,5-Trimethoxyphenyl-β-D-Glucopyranoside	Phenolic acids	Phenolic acids	30600000	29914000	28427000	7854.6	1685.6	5260.5	4797.5	1380.9	3773.3	3288.1	2472.6	2887.5
pmn001518	--	1-O-Galloyl-β-D-glucose	Phenolic acids	Phenolic acids	315000	202400	253460	12755	10833	14221	5031.3	6277.6	2162	3374.9	3449.7	2358.1
pmn001554	--	Petasiphenone	Phenolic acids	Phenolic acids	9980	44104	19387	1744200	843350	1415900	4136200	3897000	3847000	4538600	3284300	3455200
pmn001578	C00249	Hexadecanoic acid	Lipids	Free fatty acids	57400000	58453000	59184000	15269	9187.2	122230	81878	113760	149940	14604	34104	8675
pmn001583	--	Quercetin-3-O-robinobioside	Flavonoids	Flavonols	14600	214390	35241	140140	498710	482040	465370	1132700	1788200	247200	4541500	210670
pmn001610	C16525	Eicosadienoic acid	Lipids	Free fatty acids	1620000	2168900	1807700	1310600	2217800	2208700	865570	1575700	767000	884010	1148100	1198100
pmn001669	--	Methyl sinapate	Phenolic acids	Phenolic acids	161000	239190	87519	9	2292.7	9	3902.6	3786.6	3505.6	11513	3739.3	9
pmn001671	--	β-D-Furanofructosyl-α-D-(6-mustard acyl)glucoside	Phenolic acids	Phenolic acids	1030000	478980	195360	384900	1337000	574860	97146	87541	125660	215780	135370	431260
pmn001689	--	9-Hydroxy-12-oxo-10-octadecenoic acid	Lipids	Free fatty acids	6460	4708.2	9373	285060	869150	867350	431580	1281900	1846100	1032300	1789000	1836200
pmn001691	--	9,12,13-Trihyroxy-10,15-octadecadienoic acid	Lipids	Free fatty acids	10800	17051	17886	6056200	5993700	6575200	4108500	3466600	3996700	4762300	3474600	5690900
pmn001694	--	9,10,13-Trihyroxy-11-octadecadienoic acid	Lipids	Free fatty acids	220000	252220	214010	6616.9	4936.2	63742	11035	9338.1	83342	8228.4	6140.2	6967.3
pmn001695	--	Trihydroxycinnamoylquinic acid	Phenolic acids	Phenolic acids	19700	1178800	400300	796450	3554300	1891000	245260	375630	688080	1347000	2128200	2745600
pmn001710	--	Rosmarinyl Glucoside	Phenolic acids	Phenolic acids	1280000	24695000	23074000	366590	822950	821350	319440	545590	808530	1331800	852620	1694000
pmn001713	--	Luteolin-7-O-rutinoside	Flavonoids	Flavonoid	54200	30490	33636	539010	2344100	2668600	1210800	5670200	6363400	2299800	10884000	1504600
pmn001728	--	N-Acetyltryptophan	Amino acids and derivatives	Amino acids and derivatives	12000	44311	9	1250600	990010	912400	1080800	814610	885290	850510	723110	779620
pmp000001	C10058	Hispidulin	Flavonoids	Flavonoid	26900	132590	231300	192370	79227	198770	57413	39654	35768	77224	16431	40153
pmp000002	--	Ladanein	Flavonoids	Flavonoid	90600	360020	1201900	815420	597670	925380	1703100	3357800	2195400	1649600	1659600	1511600
pmp000008	--	5-Hydroxy-6,7,3',4'-tetramethoxyflavone	Flavonoids	Flavonoid	19500	42533	41181	695870	833350	745300	200640	260000	113630	296790	518270	324140
pmp000010	--	5,7,4',5'-Tetrahydro-3',6-dimethoxyflavone	Flavonoids	Flavonoid	4200	6959.3	9846.1	1604300	1897800	1726100	833860	809120	592310	1132800	1151000	1234400
pmp000086	--	1-Feruloyl-sn-glycerol	Phenolic acids	Phenolic acids	271000	183330	261330	2324.7	1358.6	3363.5	40522	18009	13190	31229	56143	34108
pmp000091	--	Glyceryl 1,3-diferulate	Phenolic acids	Phenolic acids	3090000	1805000	3445200	1111900	688690	897610	1345900	2845400	1762600	1214400	1340900	1153000
pmp000116	C01460	Apigenin-8-C-glucoside	Flavonoids	Flavonoid carbonoside	114000	133680	158680	48529	4270.1	11806	24080	9878.4	12762	7577.2	13663	9
pmp000172	--	5,2'-Dihydroxy-7,8-dimethoxyflavone glycosides	Flavonoids	Flavonoid	9	10553	10852	254090	278990	215250	142340	308110	204620	178180	376160	165080
pmp000194	--	Malonyglygenistin	Flavonoids	Isoflavones	6000	121010	38621	116630	176000	153780	118610	141320	115160	92976	97961	69914
pmp000234	--	Salcolin A	Flavonoids	Flavonoid	29400	5900.9	9093.2	10291	12056	17920	3914.2	4933.6	12521	14119	15084	18728
pmp000235	--	Salcolin B	Flavonoids	Flavonoid	79600	15722	14842	314250	1594000	1281900	244150	946480	1037500	753180	2182200	2074800
pmp000251	--	E-6,7-Dihydroxydihydroligustilide	Others	Others	661000	271340	413890	430030	653360	982020	671960	1623500	1919500	1557900	1167500	1317000
pmp000344	--	3',4',7-Trihydroxyflavone	Flavonoids	Flavonoid	3050	5954.2	2139.4	9117300	23388000	13036000	18345000	14702000	26054000	11237000	29805000	20348000
pmp000413	C10420	Genistein 8-C-glucoside	Flavonoids	Flavonoid carbonoside	172000	156780	259820	1562000	1972200	1856800	1408700	1607000	1846800	1254600	1306500	1626800
pmp000548	C10520	Pratensein	Flavonoids	Isoflavones	27800	134480	241000	39052	59953	55628	76066	38080	79154	42752	29388	55096
pmp000571	C01477	Apigenin	Flavonoids	Flavonoid	9	9305.2	4163.8	52690	268140	88183	779130	946800	1015700	366310	797870	233290
pmp000579	--	Diosmetin-7-O-galactoside	Flavonoids	Flavonoid	9	60587	20358	1849000	1506100	1652200	9084200	12089000	7571800	7861500	6638800	7826700
pmp000585	--	Apigenin-7-O-(6-O-Malonyl Glucoside)	Flavonoids	Flavonoid	27100	3902.2	732.6	84116	97878	92481	4884000	5252400	4851400	4009500	2539300	2678000
pmp000588	--	Diosmetin-7-O-(6'-O-malonyl)-β-D-glucoside	Flavonoids	Flavonoid	22700	7337.6	2518.8	550530	484310	494020	694600	1027400	824090	322350	981140	251320
pmp000589	--	Quercetin-7-O-(6'-O-malonyl)-glucoside	Flavonoids	Flavonols	1520	7153.6	9	2526900	2140300	1968500	1007200	582770	781670	346940	989510	468930
pmp000601	C17669	Chryso obtusin	Quinones	Anthraquinone	32400	62745	61523	11338000	17230000	12276000	14218000	13770000	17611000	22359000	22623000	25238000
pmp000784	C17785	Cirsimaritin	Flavonoids	Flavonoid	20500	34256	44757	221720	233950	259910	67035	119800	45467	80778	76298	68002
pmp001080	--	Neodiosmin	Flavonoids	Flavonoid	2520	19850	4186.8	38206000	15207000	24110000	36079000	39570000	31018000	28147000	21883000	20095000
pmp001086	C11101	5-Hydroxymethylfurfural	Phenolic acids	Phenolic acids	465000	699650	401430	5192400	5132500	4342000	4419900	4869700	3885200	3385900	4643300	2323300
pmp001106	--	Vitexin-2-O-glucoside	Flavonoids	Flavonoid carbonoside	1690	15917	13863	986400	1481000	1715400	1198600	2160600	2529100	2361500	1955600	2288400
pmp001110	--	Apigenin-6-C-β-D-xyloside-8-C-β-Darabinoside	Flavonoids	Flavonoid carbonoside	12300	17744	28032	31519000	6026800	9559800	7409400	2846800	4027700	4654400	4032100	4240800
pmp001114	--	Hesperetin C-malonylhexoside	Flavonoids	Flavonoid carbonoside	6010000	434940	466830	22065000	12728000	19461000	13980000	18957000	16736000	10764000	10887000	9170900
pmp001198	--	6-Deoxyfagomine	Alkaloids	Alkaloids	1040000	1184000	640430	5482700	4285200	3627400	8933500	8793200	5867700	2624600	3755600	2678000
pmp001251	--	LysoPC 18:2(isomer)	Lipids	LPC	11400	1469100	1388200	13883000	7471200	11533000	41686000	49418000	44399000	51437000	48329000	54153000
pmp001270	--	LysoPC 16:1	Lipids	LPC	9300	6015000	8413700	9107600	8889900	11361000	2300400	6660300	2213500	9766700	11257000	9808600
pmp001273	--	LysoPC 18:2	Lipids	LPC	10700	153540	150240	1212600	350250	658100	1337300	1145800	1133100	584200	666710	388330
pmp001281	--	LysoPC 18:1	Lipids	LPC	17100	702850	648400	3998800	5763100	3426200	1442200	2908800	1221600	4659000	6147000	4707300
pmp001282	--	Propyl2-(trimethylammonio)ethyl phosphate	Others	Others	444000	891370	993660	655660	5867100	3908400	912950	5078000	3332800	1980200	8500500	5544000
pmp001284	--	Glycerin Monopalmitate	Lipids	Glycerol ester	50500	21546	56731	43085000	75025000	55594000	21588000	14061000	22754000	63881000	56293000	71542000
pmp001285	--	Phthalic anhydride	Phenolic acids	Phenolic acids	512000	291840	418420	2684700	2248100	2704000	6571700	4381200	5084400	4937900	3241900	3131600
pmp001287	--	N-Benzylmethylene isomethylamine	Alkaloids	Alkaloids	711000	370780	550700	73491000	56028000	66983000	62332000	73930000	68528000	46266000	67643000	39231000
Rfmb087	--	13-Oxo-9-hydroxy-10-octadecenoic acid	Lipids	Free fatty acids	146000	136260	149010	58951000	66591000	61910000	66084000	63553000	69917000	80536000	75875000	82586000
Rfmb090	C14762	13-Hydroxy-9,11-octadecadienoic acid	Lipids	Free fatty acids	937000	625310	1024700	1199200	2965600	2900500	1962900	2566900	4979200	3283700	4778800	3931500
Rfmb091	C14767	9-Hydroxy-10,12-octadecadienoic acid	Lipids	Free fatty acids	940000	611010	1003600	39173000	32408000	43551000	37349000	43928000	49765000	30008000	40697000	37929000
Rfmb25702	--	Pinoresinol-acetylglucose	Lignans and Coumarins	Lignans	82900	43253	96655	22648000	45916000	24527000	37271000	34491000	46906000	37824000	63778000	45795000
Rfmb25703	--	Pinoresinol-glucoside	Lignans and Coumarins	Lignans	831000	148670	78230	5254000	16819000	14450000	5166800	13572000	21664000	14864000	20521000	18210000
Rfmb26201	--	Syringaresinol-acetylglucoside	Lignans and Coumarins	Lignans	9	1504900	2679500	8452300	37397000	34706000	1300400	4581500	3787800	11849000	13168000	18538000
Rfmb26203	--	Syringaresinol-glucoside	Lignans and Coumarins	Lignans	4400	715860	200390	495810	940080	1260300	911190	2073800	2799500	2627600	2067100	2332500
Rfmb319	C00408	Pipecolic acid	Amino acids and derivatives	Amino acids and derivatives	1480000	440340	527340	7412700	6084400	7962800	11335000	10562000	13386000	13795000	8882700	12335000
Rfmb320	--	1,2-N-Methylpipecolic acid	Amino acids and derivatives	Amino acids and derivatives	675000	967770	738940	16676000	14428000	15996000	14204000	16684000	11970000	12980000	11752000	12187000
YC512118	C19670	Octadecenoic amide	Others	Others	21900	28513	83991	20926000	12622000	17547000	12652000	18280000	16388000	10449000	10921000	9012900
YC512119	C12144	Phytosphingosine	Others	Others	14000	15661	22244	39315	270050	93062	663840	899280	1077800	360810	727710	234020
Zmhn001102	--	5,7-Dyhydroxy-1(3H)-isobenzofuran-one-O-glucoside	Others	Others	23100	29473	30254	7611500	13116000	19719000	18365000	31941000	37174000	35964000	30160000	31347000
Zmhn001926	--	Salicylic acid O-glycoside	Phenolic acids	Phenolic acids	378000	670920	334240	7904300	12555000	19495000	17593000	31809000	39347000	36120000	29255000	30368000
Zmhn002227	--	Sinapic acid-glucoside	Phenolic acids	Phenolic acids	47800	70425	49161	21561000	24638000	22544000	39862000	30244000	36726000	27596000	22986000	28853000
Zmhn002422	C17759	Feruloyl glucose	Phenolic acids	Phenolic acids	284000	89460	202170	53493000	19900000	26580000	29088000	17616000	14929000	21729000	14228000	16032000
Zmhn002513	--	Isosinapic acid-glucoside	Phenolic acids	Phenolic acids	790000	961090	546370	25455000	27317000	23972000	17198000	16144000	15184000	13977000	18616000	12312000
Zmhp002714	--	5,6,7-Tetrahydroxy-8-methoxyflavone	Flavonoids	Flavonoid	653000	1814100	2089500	7672900	16214000	17858000	7362400	20202000	26145000	23062000	24355000	27749000
Zmhp002814	--	5,7,8-Tetrahydroxy-6-methoxyflavone	Flavonoids	Flavonoid	634000	1709700	2076400	10296000	8631300	11357000	11140000	11511000	9991900	11727000	8334500	9736700
Zmhp003514	--	6,7,8-Tetrahydroxy-5-methoxyflavone	Flavonoids	Flavonoid	26300	130480	214630	1094200	1417800	1255300	805030	1665400	1624700	1562000	1605600	1449700
Zmhp004065	--	7,8-Dihydroxy-5,6,4'-trimethoxyflavone	Flavonoids	Flavonoid	146000	265680	422020	12301000	14357000	12123000	3657300	5363100	4907500	8219800	14678000	10841000

## Sheet: Table S1B
Table S1B Lists of raw data of leaf metabolomes
				USA17-18-L_0			USA17-18-L-5D			USA17-26-L-0			USA17-26-L-5D
Index	cpd_ID	Compounds	Class I	USA17-18-L-0-1	USA17-18-L-0-2	USA17-18-L-0-3	USA17-18-L-5D-1	USA17-18-L-5D-2	USA17-18-L-5D-3	USA17-26-L-0-1	USA17-26-L-0-2	USA17-26-L-0-3	USA17-26-L-5D-1	USA17-26-L-5D-2	USA17-26-L-5D-3
pme3200	--	1-methylguanidine	Nucleotides and derivatives	2762.9	5070.8	4288.4	6130.8	2999	3176.7	2379.6	1093.3	4650.3	1336.4	3075.2	2799.2
pme2292	C00134	Putrescine	Alkaloids	82974	125720	172950	926810	1018300	793910	148240	77452	130440	171730	286830	432510
pme2601	C01013	3-Hydroxypropanoic acid	Organic acids	2044.6	4228.1	5661.8	6039.8	7976.9	7554.6	2070.7	2933.1	3894.8	2922.9	5056	4238.5
mws4052	C01234	1-Aminocyclopropane-1-carboxylic acid	Others	10657	11914	11890	9	9	9	9	9	9	9	9	9
pme1841	C01672	Cadaverine	Alkaloids	3832.8	3008.9	4187.9	5166.5	5338.7	4779.6	4381.6	3395.4	4794.2	4930.1	4535.6	3429.8
pme3017	C03665	2-Aminoisobutyric acid*	Amino acids and derivatives	808130	904000	835960	787460	709850	726140	988330	788370	918710	707310	784860	733440
pme3011	C00334	γ-Aminobutyric acid*	Organic acids	378410	370950	376140	195630	172860	170030	191210	191630	264220	302720	263110	213110
pme3033	C01026	N,N-Dimethylglycine	Amino acids and derivatives	175790	246480	214810	134640	139510	122130	158850	148810	155670	168140	224510	179420
mws0576	C01089	3-Hydroxybutyrate	Organic acids	1241500	1249300	1458600	951510	1040200	806420	1306400	979460	1187700	658900	918350	1014400
pme1975	C04025	Malonic acid	Organic acids	1385600	1385400	1684600	1121100	1164500	930570	1416000	1061500	1338400	638390	862120	1192500
pme0010	C00065	L-Serine	Amino acids and derivatives	61097	89340	117360	30720	9	26643	71445	57881	81390	32438	76495	47853
mws0255	C00380	Cytosine	Nucleotides and derivatives	48892	68994	63622	94488	80318	93735	51418	46427	49414	89609	89132	81148
pme2122	C00388	Histamine	Amino acids and derivatives	41946	48903	57382	72542	72417	75028	46504	40407	39954	63872	68404	56005
pme0257	C00106	Uracil	Nucleotides and derivatives	674950	637800	651500	597460	480400	516020	590330	606480	660050	475650	417530	406480
pme0006	C00148	L-Proline	Amino acids and derivatives	282460	226190	215500	6819300	6663700	5982200	112650	1473100	229300	5702500	5237300	6077500
pme3193	--	N-Acetylglycine	Amino acids and derivatives	9	5392.6	3260.6	5240.3	7374.9	6101.1	8708.9	3136.2	10058	4301.9	2551.9	7524.1
pmb1096	C00463	Indole	Alkaloids	6995.3	5265.4	7864	102060	113990	101110	32202	6535.2	15369	38479	60601	78111
mws0256	C00183	L-Valine	Amino acids and derivatives	1905200	1788400	2844900	14532000	11927000	12988000	4331100	2002000	2678400	5031400	7969300	14717000
mws0191	C00719	Betaine	Alkaloids	9953400	10406000	10368000	9258200	12763000	12945000	11251000	11420000	13015000	11129000	11484000	11278000
pme1730	--	D-Erythronolactone	Organic acids	74019	64122	47366	736750	815070	741810	39445	223420	54259	380430	289450	268380
mws0470	C02170	Methylmalonic acid*	Organic acids	30292000	31548000	35055000	24003000	29164000	30094000	34494000	24358000	32324000	25667000	26456000	25250000
mws0192	C00042	Succinic acid*	Organic acids	31305000	33473000	36228000	26753000	31450000	31517000	36891000	26584000	35116000	26923000	27570000	27013000
mws0147	--	3-Hydroxy-3-methyl butyric acid	Organic acids	70841	66183	74880	157300	146690	186140	60958	83710	77159	77253	130850	123190
pme3096	C00872	Aminomalonic acid	Organic acids	1233800	1249900	1420300	1006000	1219300	1300300	1439300	1004200	1361900	1021600	1066000	990140
mws0230	C00188	L-(-)-Threonine*	Amino acids and derivatives	197190	162460	221490	41413	29589	45724	259000	91983	183540	40472	63531	82093
mws0671	C00263	L-Homoserine*	Organic acids	194370	202140	234190	9	9	9	261360	120280	207970	31669	81148	77485
pmp001287	--	N-Benzylmethylene isomethylamine	Alkaloids	913780	1200300	1127200	2393100	2809000	2616500	987850	983850	833170	1488900	1737100	2597300
pma0134	--	D(-)-Threose	Others	18090	35847	37850	55658	156960	63844	9836.2	47595	20185	9	9	9
pme0195	C00097	L-Cysteine	Amino acids and derivatives	64386	10866	60629	1750200	3953900	2536200	13636	74724	12468	556900	571920	686590
mws0628	C00633	4-Hydroxybenzaldehyde	Phenolic acids	2641900	1745400	2091100	905440	1361300	636500	2229800	1829000	2776100	2395300	2047900	1411600
pme0241	C00180	Benzoic acid	Phenolic acids	21291	22121	16658	52837	29985	22094	14510	9	11879	8650.7	17155	19129
mws0133	C00153	Nicotinamide	Others	635150	798900	950610	838260	643280	624970	683930	463710	594100	467370	734540	613490
pme0490	C00253	Nicotinic acid	Others	256200	400980	300350	312740	355210	215720	261110	215340	243320	200010	262250	241920
pme1216	C10164	2-Picolinic acid	Organic acids	193300	291480	255960	393620	421860	335430	222700	156420	182860	191560	251590	257150
pmp001086	C11101	5-Hydroxymethylfurfural	Phenolic acids	296900	318060	349050	54750	52848	66983	158090	227270	220510	114430	80855	74882
mws0251	C00178	Thymine	Nucleotides and derivatives	11212	23683	31574	74126	48467	32465	26723	8469	17418	5122.6	8992.7	14655
mws0263	C01879	L-Pyroglutamic Acid	Amino acids and derivatives	10789	7808.3	12105	12851	8726.4	6243.1	9555.2	10626	7616.7	7074.6	7353	7079.3
Rfmb319	C00408	Pipecolic acid	Amino acids and derivatives	758090	1181500	921780	4451100	4648100	4288900	1001900	1269300	1008300	1357000	2294300	2688700
pme2693	C02714	N-Acetylputrescine	Alkaloids	51815	43951	38861	304630	319080	444700	75081	62622	56705	67840	109200	92745
pmb0501	C00179	Agmatine	Alkaloids	55361	45702	44876	269020	267980	401910	61934	65469	57289	92502	96383	84951
mws0712	--	N-Propionylglycine	Amino acids and derivatives	2163200	2518800	2284000	1965100	2120400	2560600	2292000	3126600	1848800	1916700	2397600	3038900
pmp001198	--	6-Deoxyfagomine	Alkaloids	1085000	1129300	1548700	7629000	7902800	6838300	1735800	1110200	952350	2885400	4367900	7667500
pme2679	C21096	L-Allo-Isoleucine*	Amino acids and derivatives	2929400	3281700	5219700	21369000	17141000	27844000	4332600	3000300	3106400	6791300	13336000	24734000
mws0227	C00123	L-Leucine*	Amino acids and derivatives	234360	217290	322270	1368400	1483200	1398800	351360	218250	204870	534300	848790	1471000
mws0258	C00407	L-Isoleucine*	Amino acids and derivatives	248240	210200	334760	1495200	1541700	1323000	390870	222210	229790	534330	864760	1473500
mws1587	C01933	α-Aminocaproic acid*	Amino acids and derivatives	48628	59733	73593	204720	222420	258080	83104	72840	59955	104640	130700	180650
pme0274	C02378	6-Aminocaproic acid	Organic acids	1084100	1249800	1851300	8691900	6595800	10711000	1615000	1175000	1269000	2473200	4896600	8869100
pme0243	C00489	Glutaric acid*	Organic acids	81707	97536	136350	308330	508830	433470	132560	126090	162580	106110	344840	347100
mws0473	C08645	2-Methylsuccinic acid*	Organic acids	235880	354760	399330	386120	187830	279020	456320	162310	243640	151130	286020	355430
mws0001	C00152	L-Asparagine	Amino acids and derivatives	1574700	9	1916300	9	9	9	9	9	9	9	9	9
mws1503	C00903	Cinnamaldehyde	Phenolic acids	2932.9	748.79	953.84	9	9	9	9	9	9	9	9	9
mws0972	--	5-Hydroxyhexanoic acid	Organic acids	23246	17765	21981	40731	37542	31587	33350	15974	27431	30076	45160	36262
mws0341	--	Hydroxyisocaproic acid	Organic acids	749750	536960	516760	1154800	1439400	1634000	942470	389070	743580	1451400	1931400	1200600
pme2527	C00077	L-Ornithine	Amino acids and derivatives	105170	58074	109880	11857	10645	18170	142990	64448	100320	9	22152	24071
mws0219	C00049	L-AsparticAcid	Amino acids and derivatives	3547400	4003000	3457600	1775100	1231400	1424000	2359400	2104100	2474600	852140	1350600	1284600
mws0275	C00497	L-(-)-Malic acid	Organic acids	45182000	40394000	40355000	26215000	23584000	24769000	50542000	36678000	54629000	33519000	30450000	39488000
pme0057	C00155	Homocysteine	Amino acids and derivatives	7776.3	7901.9	9974.1	10471	21424	21367	6607.5	10849	7517.9	10155	5980.2	16099
pme0040	C00147	Adenine	Nucleotides and derivatives	7597800	9576300	9020000	12525000	13880000	13090000	6363500	5051900	5317300	8126400	9802600	9671000
pmb0374	--	Aminopurine	Alkaloids	280190	438520	293800	523860	665960	552450	275490	365620	377490	555130	439380	419780
pme0033	C00262	Hypoxanthine*	Nucleotides and derivatives	42211	34886	45050	68850	94541	72965	32558	25144	21251	46377	51033	47684
pme1173	--	Allopurinol*	Nucleotides and derivatives	25305	26771	26724	52104	62639	51393	17612	14544	13593	31693	34689	28758
Hmbn002174	--	4-Hydroxyacetophenone	Phenolic acids	2996.5	2987.2	9588.5	3001.5	8987.8	2405	5985	9	5990.5	4790.5	4207	2392
mws0146	--	Nicotinic Acid Methyl Ester(Methyl Nicotinate)	Alkaloids	92208	140530	114950	121980	95294	110480	126710	109790	109380	92518	104450	99840
pme2268	C01004	Trigonelline	Alkaloids	83447	84582	105940	172730	119360	112540	113340	27575	42479	21107	94954	127420
pme1002	C00483	L-Tyramine	Amino acids and derivatives	1592400	1483400	1596600	2875000	7043700	3547000	472720	2287100	643140	4223200	2380800	2786500
pme2482	C16700	Protocatechuic aldehyde	Phenolic acids	691180	309610	471150	332740	242190	262820	529460	365020	549190	768570	656490	555350
mws0749	C00156	4-Hydroxybenzoic acid*	Phenolic acids	2052000	3556100	2971800	4760800	5006200	5314900	2309700	2909400	3090800	5079300	4645800	4863000
Lmgn001670	C00805	Salicylic acid*	Phenolic acids	659940	380530	463560	328970	249340	299570	569760	423420	524470	812840	719050	683640
mws2368	C06044	Tyrosol	Phenolic acids	60683	53270	69868	48362	41619	37010	58259	52064	61656	88832	91682	87670
mws0704	C00346	O-Phosphorylethanolamine	Others	10632	10665	12546	9	7547.6	4661.2	23813	7211.5	11683	9034.1	9271	10961
pme3207	--	Trans,trans-Muconic acid	Organic acids	5191400	4887100	4607100	11255000	8051400	10280000	5970300	8139500	4341600	5755100	7834000	6538600
pmb0764	C04294	4-Methyl-5-thiazoleethanol	Others	12300	27863	40539	48505	38050	33791	29197	11991	16916	7337.7	11715	19218
Rfmb320	--	1,2-N-Methylpipecolic acid	Amino acids and derivatives	1188800	1229100	1646800	1158200	1224600	1087200	1334900	1562200	1722000	842490	1400400	994070
mws0103	C08493	Indole-3-carboxaldehyde	Alkaloids	44618	49417	58084	156820	135480	124990	153200	36838	67776	139210	332050	456870
pme0295	C02946	4-Acetamidobutyric acid	Organic acids	78072	110290	108560	114970	102120	95584	140570	66120	110370	67844	82468	114650
mws0567	C01035	4-Guanidinobutyric acid	Organic acids	156940	194580	216790	186690	180750	207250	177520	135860	158140	114040	145110	109830
pme2380	C00026	A-Ketoglutaric acid	Organic acids	605110	556670	415580	325100	428790	341380	483270	678390	640020	347000	268980	301220
mws1012	C05851	Coumarin	Lignans and Coumarins	9	748.48	9	9	9	9	1034	9	9	9	9	9
mws0208	C06104	Adipic Acid*	Organic acids	28173	29038	38644	89802	156150	85661	12498	34535	26857	9	55841	9
mws0924	--	2-Methylglutaric acid*	Organic acids	26729	9	19626	87488	95920	76389	20125	27948	13265	9	64945	48575
pme0193	C00064	L-Glutamine	Amino acids and derivatives	339670	467870	499680	1296400	1123900	1234400	610320	375010	427380	389930	724790	774220
pme0026	C00047	L-(+)-Lysine	Amino acids and derivatives	322480	489670	488690	1282600	1152200	1230200	570770	385440	439720	390980	628770	829190
pme0014	C00025	L-Glutamic acid	Amino acids and derivatives	6822500	8008100	7565200	3124100	2721700	2881800	5247000	5051200	5325800	2145300	2474600	2392000
mws1050	C00979	O-Acetylserine	Amino acids and derivatives	95163	108500	110480	106770	98306	104800	97246	82653	78880	104680	84318	84999
pmp001285	--	Phthalic anhydride	Phenolic acids	181320	191290	168260	228880	253560	223360	207000	239710	188240	197910	216180	190120
mws2213	C00423	Cinnamic acid	Phenolic acids	1903.6	3934.3	3448.1	4792.6	5722	5949.9	1365	1961.9	1254	5045.1	5831.5	9489.8
mws1024	C05608	p-Coumaraldehyde	Phenolic acids	10178	23025	13975	5302.3	12123	15116	10134	8307.3	13980	6764	7185.5	15526
pme1210	C00073	L-Methionine	Amino acids and derivatives	855190	749940	712280	2170200	2557900	1618800	988450	820470	530090	2008300	2944700	5523100
mws0847	C02216	1-Methyladenine	Nucleotides and derivatives	76564	70961	75981	77923	213660	89332	67742	116350	98957	162760	138580	154940
mws1499	--	D-(-)-Arabinose	Others	18284	44553	18786	25113	29561	16181	30676	18740	37422	27749	23059	24021
mws0921	C02646	p-Coumaryl alcohol	Phenolic acids	189690	383990	170260	207260	246980	202620	192860	377190	300640	309700	295640	458510
pme0183	--	2-Hydroxy-6-aminopurine*	Nucleotides and derivatives	132300	236980	184430	192200	144310	188090	169380	90116	173730	72352	144010	127850
pme1109	C00242	Guanine*	Nucleotides and derivatives	850630	1410200	1167700	1118100	1222700	1105100	1081500	439490	873410	327730	593060	425720
pme0256	C00385	Xanthine	Nucleotides and derivatives	9	14196	9	9	35766	24135	13552	9	9	15924	11678	21778
mws0458	C00755	Vanillin	Phenolic acids	1433000	2226900	1964100	1102900	1322700	780920	1962400	1322200	1860300	811710	1170100	1210500
mws0437	C01904	D-Arabitol*	Others	37197	24438	19902	50804	41199	42453	22770	55912	67153	20577	38074	17844
mws0213	C00474	Ribitol*	Others	64490	61293	44828	50127	48365	55803	54754	97310	121690	47834	65313	22958
mws0180	C00628	2,5-Dihydroxybenzoic acid*	Phenolic acids	204060	9	9	251380	9	9	91400	101960	76160	91953	102670	99410
mws0183	C00230	Protocatechuic acid*	Phenolic acids	211350	667290	436660	362500	469440	9	277370	330930	259930	451350	475920	442800
mws0639	C00196	2,3-Dihydroxybenzoic Acid*	Organic acids	2511800	5785500	4043900	4604200	4388800	5549400	1582100	2494500	2872600	4931200	2980800	2859800
pmb3099	C06608	Diethyl phosphate	Organic acids	129880	120230	132440	125440	93951	97686	177980	142170	127400	153100	166610	167020
mws0254	C00135	L-Histidine	Amino acids and derivatives	31629	58611	67073	497570	355130	408420	152010	45028	89441	32697	144500	218130
pme2589	C00322	Oxoadipic acid	Organic acids	86854	78911	81595	71253	56639	75754	62648	75670	79530	116250	74421	83680
mws0987	--	6-MethylCoumarin	Lignans and Coumarins	8773.5	5089.4	9856.5	3391.2	6222.1	5972.5	12001	6773.8	8269.5	9	8476.9	9142.4
pme3382	--	N-Acetylthreonine	Amino acids and derivatives	40100	51766	42681	56059	44549	46872	53818	36761	56734	40753	48161	46675
pmb0449	C00956	2-Aminoadipic acid (L-Homoglutamic acid)	Amino acids and derivatives	45298	86713	92455	95268	71962	68415	61657	82196	51526	36128	60582	55093
pmf0440	C10475	4-MethoxycinnaMaldehyde	Phenolic acids	89589	85912	94209	77323	66255	60743	99953	89309	89907	79622	91419	92877
pme1419	--	Methionine methyl ester	Amino acids and derivatives	18471	24685	17383	26298	23660	25705	16046	15301	10144	11207	22305	17703
pme1436	C00811	p-Coumaric acid	Phenolic acids	3799900	6178800	6277100	3533300	2639500	2343600	5779400	2607700	4733000	1974000	3111000	2879600
pmb0142	C10945	Caffeic aldehyde	Phenolic acids	96293	115460	108610	153280	158950	166260	75165	66979	68502	67582	67382	68858
mws1368	--	Coixol	Alkaloids	5837.5	6524.9	7488.3	6187.3	2931.6	9	9	6551.9	9	9	9	9
pme3083	C05653	2-(Formylamino)benzoic acid	Phenolic acids	263700	421700	389600	317220	328670	259700	346370	182380	673530	150780	223850	327650
pme2617	--	Methionine sulfoxide	Amino acids and derivatives	5229100	5612700	5094000	6027000	6671700	6606000	5643600	6205300	5849900	7173700	6896600	7399800
pme3968	C02242	7-Methylguanine	Nucleotides and derivatives	4776.7	9969	10862	44116	33405	26712	4611.8	9	3536.3	1778	1404.5	3963.4
pme0021	C00079	L-Phenylalanine	Amino acids and derivatives	3522700	4455700	4192900	9013500	10907000	10477000	4094500	3925100	3138200	5678400	6888600	10064000
pmb0037	C06199	Hordenine	Alkaloids	211340	503740	234370	271040	742450	471820	107750	181110	147010	354500	373450	275360
mws0344	--	D-Xylonic acid	Organic acids	491070	483990	430940	406700	334420	419930	672050	443580	635730	440490	386110	312340
mws0467	C01744	3-(4-Hydroxyphenyl)-propionic acid	Phenolic acids	57872	72988	62543	94256	96611	107010	71744	42930	61972	97598	102240	121450
pmc0274	C16614	6-Methylmercaptopurine	Nucleotides and derivatives	2704100	3579500	3407600	7434800	8440100	8249700	3087500	2926700	2457000	4787900	5680000	7975100
pme2598	C01161	3,4-Dihydroxybenzeneacetic acid	Phenolic acids	9	9	9	9	9	9	9	9	9	9	9	9
mws0028	C06672	Vanillic acid	Phenolic acids	778700	1031900	1017100	757900	769370	835970	898270	1272900	1822400	1271300	1471300	1371400
Hmbp001276	--	Gallacetophenone	Others	66669	30856	58522	21347	8272.2	13901	66438	67627	76643	35351	47604	26402
pme1383	C00314	Pyridoxine	Others	201930	195600	206060	294970	280670	265270	207070	135310	163650	144170	255140	231330
pme0124	--	Glycylproline	Amino acids and derivatives	1197.7	3543.4	1243.1	6797.4	5789.6	4329.6	960.6	1190.9	1210.6	6265.9	973.61	3475.2
pme0253	C02710	N-Acetyl-L-leucine	Amino acids and derivatives	26490	24616	22674	145810	194970	119230	35388	30215	38316	51576	33985	52830
pme3009	--	Trans-Citridic acid*	Organic acids	508240	507290	601850	153750	124800	150970	293750	441060	400070	108990	244210	254260
pme2550	C00417	Cis-Aconitic acid*	Organic acids	74609	84843	75415	90404	84580	73637	93806	97829	125430	69409	95869	110310
mws0154	C00493	Shikimic acid	Organic acids	195630	215710	240220	232410	207520	180500	250580	240170	348380	214360	238680	306640
mws0260	C00062	L-(+)-Arginine	Amino acids and derivatives	9	9	21405	21625	9	9	9	9	9	57798	53900	68797
mws1105	--	Gramine	Alkaloids	13024	9333.6	16082	101330	126290	123960	43166	16012	21028	50134	86483	101480
pme0008	C00327	L-Citrulline	Amino acids and derivatives	12396	12880	9799.9	9774.3	6583.7	10299	13529	9698.3	8279.9	8560.1	7289.2	3082.8
mws4175	--	D-Glucurono-6,3-lactone	Others	480750	582610	553570	601180	497600	548430	497240	481330	520090	613250	544180	649740
pmb3101	C02504	2-Isopropylmalate	Organic acids	97709	88518	87412	196700	323940	168050	61830	87473	117030	52153	69392	74252
mws1074	C03093	Daphnetin	Lignans and Coumarins	91375	68783	83498	41999	40963	38764	114710	33636	97284	75744	98490	73906
mws1013	C09263	Esculetin	Lignans and Coumarins	11715000	6075700	9373100	2729700	2391400	1961800	9596700	7162100	8339500	7708900	9581400	10449000
mws0009	C02666	Coniferaldehyde	Phenolic acids	28214	33010	33699	15526	12690	10235	40969	18981	37376	11479	13002	14543
mws1195	--	Methyl p-coumarate	Phenolic acids	201970	293510	191350	65318	58225	50971	74156	174090	81405	48701	131060	46384
Hmgp002428	C02666	4-Hydroxy-3-methoxycinnamaldehyde	Phenolic acids	72659	134580	122320	45222	23662	24946	142860	75157	108620	33980	52386	62545
pmb2795	--	4-Methoxycinnamic acid	Phenolic acids	174340	276500	165430	67135	56149	53292	78836	167470	76930	48608	140000	51252
pmf0284	--	Riboprine	Phenolic acids	606880	945380	947410	373920	338320	297610	957440	537820	916480	293230	371220	499090
pmb0786	C00329	Glucosamine	Others	209990	221380	235730	251940	269820	290310	219690	276900	246500	366670	325200	349600
mws2212	C01197	Caffeic acid	Phenolic acids	3465200	1413800	2194900	598040	497090	481280	2674100	2071800	2218500	2229400	2736100	2750400
pme0516	C00137	Inositol*	Others	187740	232710	137960	78890	81979	82155	186880	148130	215630	148250	165330	138770
mws4170	C00221	D-Glucose*	Others	1241300	1993200	1058600	1798700	1370300	1482700	1334200	1325200	1506800	1428800	1347100	1020600
mws0250	C00082	L-(-)-Tyrosine	Amino acids and derivatives	7074000	8566100	8556000	11683000	12284000	10031000	10345000	9558400	8458700	10120000	10498000	16301000
mws1350	--	Syringic Aldehyde	Phenolic acids	103340	89890	113790	23686	18596	28216	150330	140570	161010	83763	84691	68170
Hmtn001288	--	Methyl-(2,4-dihydroxyphenyl)acetate	Phenolic acids	164160	160900	144550	359680	349160	423330	132670	212750	182060	356840	377960	395340
pme2237	C01697	Dulcitol*	Others	136090	217250	155160	57416	45533	54340	97055	351200	278780	90515	126640	38027
mws0214	C00794	D-Sorbitol*	Others	165800	222530	132360	54300	51900	47038	94894	300400	214610	84770	97147	36610
mws1155	C00392	Mannitol*	Others	58328	80069	45664	19058	14703	7808.3	32397	94584	88741	23937	31243	11705
pme2596	C00847	4-Pyridoxic acid	Others	372730	367870	350990	559630	471690	473260	241950	337770	367530	495270	675730	557200
mws0752	C17715	Undecylic Acid	Lipids	673340	619060	601750	2953200	2883700	3657100	608130	539910	531170	982760	1062200	1573200
Hmmp001310	--	3-Indoleacrylic acid	Alkaloids	1243600	1147500	1864400	25506000	27297000	26954000	6192600	1314600	2249800	6505400	13229000	19806000
pmn001492	C18078	Ayapin	Lignans and Coumarins	31306	24448	31073	125090	118500	70277	24635	32935	35467	35069	56452	56787
pme0137	--	N-α-Acetyl-L-glutamine	Amino acids and derivatives	262210	289360	345160	231290	157530	187690	256750	195550	279440	279540	216450	185090
mws0237	C08261	Anchoic Acid	Organic acids	579320	410380	429380	1684300	2567600	1612000	508820	512850	674050	550670	1184900	825070
mws0736	C02155	N-Glycyl-L-leucine*	Amino acids and derivatives	117100	307370	211770	605560	754280	634220	136510	137660	135640	270910	265230	244440
pme0122	C02727	N6-Acetyl-L-lysine	Amino acids and derivatives	69205	109750	81322	112470	72777	90198	124550	80459	86683	39355	103290	52198
mws5041	--	Glycylisoleucine*	Amino acids and derivatives	117170	262560	188670	504250	669200	526560	129030	114920	110190	228510	229930	201480
pme0075	C00624	N-Acetyl-L-glutamic acid	Amino acids and derivatives	40820	40466	42584	42032	52749	42000	40526	44333	45136	25805	34370	26214
pme2244	--	3-Indolepropionic acid	Alkaloids	1950.7	9	9	34054	28803	32174	12421	3742.2	1360.1	8015.9	15629	20963
mws0193	C02427	L-Homocitrulline	Amino acids and derivatives	5176.8	12668	8182.9	11806	8572	6906	7476.8	8434.4	6515.8	5592.2	7289.8	4870.1
pme0278	C00666	2,6-Diaminooimelic acid	Amino acids and derivatives	8046.5	13639	16664	18761	13840	8461.8	11648	9356	17380	15430	23756	19008
mws0281	C00158	Citric Acid	Organic acids	7557000	4990100	6062900	3210100	3370100	3381100	4406400	7888400	5554000	6462500	6031500	6407600
Hmjp002337	--	Isoscopoletin (6-Hydroxy-7-Methoxycoumarin)*	Lignans and Coumarins	77539	72074	79266	118560	95711	178650	101610	118940	119000	126520	94017	65489
pme2993	C01752	Scopoletin(7-Hydroxy-5-methoxycoumarin)*	Lignans and Coumarins	604470	415190	580860	603250	678630	656480	505910	531350	534550	663910	518830	601420
mws0277	C00296	Kinic acid	Organic acids	3037900	2150700	2619400	1421100	1202900	1321000	1772400	4147100	2213300	3424500	3221100	3299300
mws1213	--	Aldehydo-D-galacturonate*	Organic acids	37133	64711	59601	30542	23107	26438	56340	29688	38551	25806	43372	29745
pme3705	C00191	D-Glucoronic acid*	Others	53096	61482	63770	38341	21641	28289	33965	40882	50850	27083	42623	29557
mws0014	C01494	Ferulic acid	Phenolic acids	747560	1360600	942490	919930	1230600	802650	1147600	1095200	1277500	1515700	1572200	1430700
pme0534	C00257	Gluconic acid	Others	204760	211670	229590	179300	174910	223140	205140	169000	185850	194000	187380	175910
pme3827	C00355	3,4-Dihydroxyphenylalanine	Amino acids and derivatives	9	9	9	9	9	9	9	9	9	9	9	9
mws0027	C10833	Syringic acid	Phenolic acids	85799	176950	144340	200570	193600	200850	123080	102990	147450	245350	233340	214230
pmb2497	C05584	4-Hydroxy-3-methoxymandelate	Phenolic acids	76763	61062	126080	39082	30414	35937	107910	51735	137360	33318	35397	37033
mws0923	--	L-2-chlorophenylalanine	Amino acids and derivatives	4619400	6265800	5421600	6832100	7370600	6411100	6082500	5313100	6092000	4850000	5176900	4906700
pmb2640	C02679	Lauric acid	Lipids	43384	62328	48718	139460	145560	157890	31413	35901	32842	59898	61889	68540
Lmzn002605	C08277	Sebacic acid	Organic acids	2632.2	2557	2610.9	5973.6	8062.9	5083.4	1691.4	2182.6	2114.9	2900.6	3841.4	3755.9
pmb0130	--	Acetryptine	Alkaloids	1801.5	9	9	18103	9485.5	8208.1	9	5748.3	2482	1486.8	14204	2894.7
mws0018	C00750	Spermine	Alkaloids	13062000	14298000	12475000	13421000	14391000	15066000	12794000	13443000	14773000	13869000	12824000	13927000
mws0282	C00078	L-Tryptophan	Amino acids and derivatives	1837600	1897500	2924400	28886000	29080000	30591000	8532600	2107200	3263000	8618700	16649000	25047000
pme1261	C05944	Pantothenol	Others	592.92	15891	16405	14098	19059	6907.1	9999.4	18812	8420.4	1052	1969.8	3719.7
mws2125	C00074	Phosphoenolpyruvic acid	Organic acids	209740	308650	166560	37099	31281	18104	263790	115100	156510	40364	33604	19174
mws1212	--	Methyl ferulate	Phenolic acids	73299	69542	68370	39413	42005	46600	75826	145930	64158	55079	72669	46346
pme3443	C05610	Sinapinaldehyde	Phenolic acids	324040	507320	499870	226510	188590	199830	485640	335690	466360	221170	240630	293230
pmb2620	--	3,4-Dimethoxycinnamic acid	Phenolic acids	9	9	9	4602.7	6908.2	1742.9	9	9	1332.3	5343.1	13248	5281.2
mws0853	C02325	Sinapyl alcohol	Phenolic acids	15720	13466	7865	21354	18524	21987	14944	14670	16810	13088	11754	14600
pme3151	--	Deoxyribose 5-phosphate	Nucleotides and derivatives	38909	33188	27380	11578	10252	8899.2	54766	92436	82448	30943	37714	46560
pme0170	--	N-α-Acetyl-L-arginine	Amino acids and derivatives	13843	33151	9	37105	38141	19903	18529	26954	21644	11198	14192	24806
pme2566	C03740	(5-L-Glutamyl)-L-amino acid	Amino acids and derivatives	2142200	2312100	2074200	1475100	1447300	1317400	2585400	1625000	1826600	1345900	932570	880980
mws0677	C00978	N-Acetyl-5-hydroxytryptamine	Alkaloids	8765	14722	11868	38856	36425	49709	15622	11303	11267	14981	23236	30010
mws1337	C00864	D-Pantothenic Acid	Others	801740	904640	912340	1233900	1127300	1039000	1176500	817310	896240	778610	873250	1127600
pme1228	C00643	5-Hydroxy-L-tryptophan	Amino acids and derivatives	5563.3	5752.1	4876.4	15858	16971	16333	2916.5	5522.7	4899.4	8719.7	5432.9	8258.9
pme2755	C00140	N-Acetyl-D-glucosamine	Others	164720	179160	185660	175090	187680	203870	167340	185570	185990	209720	205660	200650
mws5042	--	Glycylphenylalanine	Amino acids and derivatives	51531	130740	83212	221870	311020	9	53234	41033	36004	96185	95228	127990
Hmgp005956	C04223	Dehydrovomifoliol	Terpenoids	57907	65710	53857	62914	59952	62744	67401	56483	60522	52642	59170	66016
mws0520	--	N-Acetyltyrosine	Amino acids and derivatives	47167	58482	46230	56543	48943	48662	58951	55299	94154	40111	45396	30652
mws4085	C00482	Sinapic acid	Phenolic acids	20940	50675	28049	119150	131670	88541	47219	34135	32402	44506	50208	43936
pmp000251	--	E-6,7-Dihydroxydihydroligustilide	Others	523190	669890	418270	295250	270630	252790	370300	521470	440360	195260	202860	153030
pme1194	C00881	Deoxycytidine	Nucleotides and derivatives	11645	16583	23405	44410	57561	43409	13426	14630	11316	11550	28554	31040
mws0119	C06424	Myristic Acid	Lipids	13436000	16240000	14365000	31120000	29660000	33188000	10732000	10257000	12613000	15461000	18016000	18158000
pmb0490	C18326	N-p-Coumaroylputrescine	Alkaloids	136840	79619	99499	455170	676130	395950	45045	98164	40593	148220	166000	155080
pmb0962	--	Lysine butyrate	Amino acids and derivatives	31992000	22369000	22717000	28433000	26345000	23127000	25689000	25547000	23516000	29492000	24766000	23495000
mws4176	--	Alanylphenylalanine	Amino acids and derivatives	56299	118680	94414	148680	210420	229380	101550	56877	77289	140520	120930	124350
pmn001669	--	Methyl sinapate	Phenolic acids	19411	35778	19849	15190	17156	17837	9	66546	26441	16532	20769	12426
pmn001320	--	1-O-p-Cumaroylglycerol	Phenolic acids	811020	1302900	1021900	469890	450580	491690	718640	325370	487640	356840	458950	686760
pme0264	C00214	Thymidine	Nucleotides and derivatives	11255	28173	28294	60342	52224	52483	18541	20055	15602	14413	45016	30506
mws0359	C16537	Pentadecanoic Acid	Lipids	303470	217030	252950	494600	372540	408000	183010	328780	255750	254070	387090	245060
pme3732	C00475	Cytidine	Nucleotides and derivatives	293200	383170	386370	527000	486110	482460	286330	251570	278520	573320	611580	431730
mws0248	C00299	Uridine	Nucleotides and derivatives	156850	181650	207170	407420	307050	442880	176680	222820	149010	280320	393600	246230
pme2266	C00120	Biotin	Others	97065	88362	93266	137160	101360	95909	55840	50841	68782	74794	73143	71495
pmb2591	C03137	Acetyltryptophan	Amino acids and derivatives	341810	372230	281130	5005600	5473500	4163800	47041	26309	40253	57474	92581	64367
Lmhp002153	--	N-p-Coumaroylhydroxyputrescine	Alkaloids	87654	55894	69580	120240	87435	118640	30449	96337	25623	168620	158500	118140
pmb0323	C03002	N-Caffeoylputrescine	Alkaloids	9	9	9	9	9	9	9	9	9	9	9	9
pme3961	C00559	Deoxyadenosine	Nucleotides and derivatives	142740	221310	192620	614310	461950	417690	135040	136670	104240	114410	314040	307230
Lmhn003373	--	p-Hydroxybenzoylmalic acid	Phenolic acids	46334	22917	29307	9	8327.8	11006	25020	36833	23939	15237	11409	8671.5
mws0361	C08362	Palmitoleic Acid	Lipids	2787.1	9	9	8000.5	8299.5	6375.4	3130.6	2162.4	9	2642.8	9	2886.3
pma3101	C05841	Nicotinate D-ribonucleoside	Others	293460	376990	319550	335560	334210	361070	240680	220460	300850	355980	335960	242130
pmn001578	C00249	Hexadecanoic acid	Lipids	58490000	60841000	61049000	65697000	60314000	67601000	55505000	66696000	63359000	56680000	75365000	62055000
mws0120	C00670	Choline alfoscerate	Lipids	92937	61148	85491	46534	22968	10600	79154	33051	81472	12334	6398.7	5227
pme1187	--	5-Methyluridine	Nucleotides and derivatives	1526	1789.6	1371.9	6843.4	7414.2	6032.6	9	2211.6	1541.1	4548	6821	8253.4
mws1090	C00103	Glucose-1-phosphate*	Others	484570	727780	789380	616890	667250	701860	893950	436340	584210	600180	566070	580160
mws0866	C00092	D-Glucose 6-phosphate*	Others	459990	773610	726250	668460	638080	651800	748550	385730	688050	510880	533110	563410
pme3313	C00085	D-Fructose 6-phosphate*	Others	201440	287960	263530	295940	305380	318260	299220	108520	314430	179280	272770	164510
pmb0896	C10497	N-Feruloyl putrescine	Alkaloids	8573.3	15778	11203	40034	34608	67260	9201.5	24353	29476	71708	52399	42748
Hmsn000210	--	Methyl 7,10-hexadecadienoate	Lipids	1935700	1866400	1998200	1092600	1107800	1065300	2402100	1877800	2505600	1689400	1603000	1969500
pme0230	C00212	Adenosine	Nucleotides and derivatives	21319000	27267000	20039000	32809000	35656000	32967000	19989000	24677000	23723000	29839000	27828000	23921000
pme1184	C00330	Deoxyguanosine	Nucleotides and derivatives	33093	46222	51190	202890	165650	167390	36015	42947	27801	48967	159850	100140
pme2890	C01817	L-Homocystine	Amino acids and derivatives	8429.7	13822	16176	19027	20082	20266	10580	8628.3	8992.5	16152	14779	6885.6
mws1060	--	9-(β-D-Arabinofuranosyl)hypoxanthine	Nucleotides and derivatives	547760	440120	601120	563260	763340	853240	440010	301760	382370	849210	747200	871660
pmp000087	--	2-Feruloyl-sn-glycerol*	Phenolic acids	20356	41760	44310	72791	98275	67410	35186	33844	18296	46590	17458	35293
pmp000086	--	1-Feruloyl-sn-glycerol*	Phenolic acids	54875	103510	67039	63596	60631	72799	66667	48975	55185	97616	72011	66573
mws0383	--	Cis-10-Heptadecenoic Acid	Lipids	2743600	3344000	2216900	3264400	4771400	5894000	1320100	1834800	2844100	1855900	4291800	2675900
pmp000344	--	3',4',7-Trihydroxyflavone	Flavonoids	9	9	9	9	9	9	9	9	9	9	9	9
pmp000571	C01477	Apigenin	Flavonoids	8549	7046.2	6053.8	6438	3828.5	2670.2	1273.5	7058	4220.6	1416.3	2308	3469.9
mws1173	C09751	Garbanzol	Flavonoids	74141	79446	62884	66757	54664	77897	48635	57285	55876	63880	69984	64831
pmb1574	--	Octadecadien-6-ynoic acid	Lipids	11918	16340	20221	38651	34227	42131	8561.3	8922	12201	26322	17805	20338
mws1038	C00831	(R)-Pantetheine	Others	52640	87489	64249	70241	81316	65955	45972	50578	36569	28438	50097	43123
mws5035	--	Leucylphenylalanine	Amino acids and derivatives	43537	60987	66889	126400	177180	142600	75529	36928	52115	61288	67206	107380
pmb1650	--	Octadeca-11E,13E,15Z-trienoic acid	Lipids	1215400	1194400	1090700	1373200	1503800	1334300	1287800	1434500	1097700	1188400	1277700	1207500
pmb0889	C08364	Punicic acid	Lipids	233510	346270	328630	571170	688840	549150	176810	192850	208330	305850	349330	313100
mws0367	C06427	α-Linolenic Acid	Lipids	34186	31733	33168	35186	35694	38799	22895	32669	32133	26964	41886	31901
mws0366	C06426	γ-Linolenic Acid	Lipids	21348000	20302000	19854000	22270000	23554000	22687000	14265000	21212000	18165000	16299000	26437000	19100000
Lmhn002926	--	p-Coumaroylmalic acid	Phenolic acids	572050	563800	718510	309460	310470	428000	1323300	1002700	1267300	916960	945940	940230
mws0629	--	AspartylPhenylalanine	Amino acids and derivatives	11411	15474	3554.9	14540	10278	18397	23748	6640.4	15158	14469	14467	15780
Lmhp002501	--	N-Feruloylhydroxyputrescine	Alkaloids	78872	39476	57355	40099	16607	41340	16875	32241	38255	37709	19549	8793.8
YC512118	C19670	Octadecenoic amide	Others	26958	13334	8116.3	74910	12032	23351	29561	24724	5245.7	30144	20586	14963
mws2623	C21944	11-Octadecanoic acid(Vaccenic acid)*	Lipids	8496800	10934000	9195500	14152000	15041000	13719000	6056800	11021000	8487900	8255300	15302000	10355000
mws0396	C01712	Elaidic Acid*	Lipids	2458700	2332900	2212300	1909800	2443900	2397300	1728000	2246300	1800800	2345800	2280200	2919400
pme1178	C00387	Guanosine	Nucleotides and derivatives	3282500	4026600	3439000	6444500	7107400	6324100	3034700	2852400	2517400	4790500	5745500	5184600
pmp000460	--	N-cis-Paprazine	Alkaloids	47505	18651	2394	51201	48717	20053	1672.7	8874.5	5130	16169	12283	13309
mws0918	C10521	Prunetin	Flavonoids	13052	12009	66898	31390	16725	12114	26408	35853	69075	4941.8	23613	14752
mws0668	C01762	Xanthosine	Nucleotides and derivatives	252860	154830	239530	210550	146860	186470	412840	218800	329180	258540	328530	400510
mws1505	C10484	Phenethyl caffeate	Phenolic acids	22396	9	9	85345	175280	110190	9	9	9	11216	195760	241670
mws1489	C01530	Stearic Acid	Lipids	56021000	33747000	57149000	38687000	42156000	28113000	44903000	43125000	47526000	43590000	35810000	50988000
Lmgn002843	--	2'-Hydroxyisoflavone	Flavonoids	13047	9916.3	6748.4	9322.4	6991.9	8067.5	4615.6	5700.3	5672.3	4194	4835.2	6826.8
pme0088	C01514	Luteolin	Flavonoids	16722	19034	13805	14555	14417	11993	7969.3	6826.2	3465.8	9	4910.7	5618
pmn001686	--	10,16-Dihydroxy-palmitic acid	Lipids	17230	30107	30368	21382	23281	23378	15202	15259	16568	13002	23412	18020
pmb3081	--	Glucarate O-Phosphoric acid	Others	322510	327770	304270	110560	121510	138150	280530	760430	384580	234370	230270	340560
pme3163	--	D-Sedoheptuiose 7-phosphate	Others	365960	325920	326790	88371	123170	96247	218860	593240	353150	155860	196480	230070
pmb2657	C03406	Argininosuccinic acid	Organic acids	66203	70000	85320	80914	125840	111520	73463	70282	69999	102210	94245	103580
pmn001728	--	N-Acetyltryptophan	Amino acids and derivatives	96342	99401	66263	1652400	1542200	1185400	13738	9	9	23869	23264	26122
pmb0885	--	4-oxo-9Z,11Z,13E,15E-octadecatetraenoic acid	Lipids	18467	21273	20560	17353	17219	19063	17389	12529	13543	16868	15573	15081
pmb2792	--	13-HOTrE(r)	Lipids	40962	25276	33851	29595	38506	33399	25904	34172	27658	35230	25771	38202
pmb2786	C16326	9-HOTrE	Lipids	139460	153610	139780	604630	603480	514170	104030	105440	125940	248400	234790	276410
pmb2787	C14766	9-KODE	Lipids	31936	29883	29220	88574	80133	96532	18059	24493	23499	28984	47248	38930
Lmhn202452	--	Cis-p-Coumaroyltartaric acid(cis-Coutaric acid)	Phenolic acids	22155	31320	46147	42710	42974	39229	23043	25176	26224	30935	29419	33271
Rfmb090	C14762	13-Hydroxy-9,11-octadecadienoic acid*	Lipids	303860	423490	385200	733800	713790	688210	228450	224800	246610	381500	501580	510560
pmb2778	--	9,10-EODE	Lipids	789950	1115400	1034000	1872300	2019000	1758300	615490	592630	684910	1191100	1346300	1391900
Rfmb091	C14767	9-Hydroxy-10,12-octadecadienoic acid*	Lipids	301430	432310	375630	686380	672370	681570	217100	214570	242510	378640	512190	502850
pmb2799	--	12,13-EODE	Lipids	21632	33811	25657	51478	43263	43357	15472	16111	15078	22584	33721	25231
pme1474	C00170	5'-Deoxy-5'-(methylthio)adenosine	Nucleotides and derivatives	8852400	8150800	10192000	6639100	7012100	2035600	8035900	5624900	5882600	8889700	7697000	7187800
pmb0197	--	N2-methylguanosine	Nucleotides and derivatives	8468.5	7340.6	12122	32834	40266	34984	12500	9983.4	12141	23710	28107	30011
pmp001204	--	Apigenin-7,4'-dimethylether	Flavonoids	2977.9	3799.1	23768	4194.3	3617	3096.6	714.71	5317.2	5209.9	9	2627.3	3826.1
pmf0297	--	1-Eicosanol	Lipids	21043	24918	18493	38098	32375	31896	13396	24659	14583	16191	28875	16317
mws0724	--	8-Hydroxyguanosine	Nucleotides and derivatives	14670	13728	9392	3979	5506.2	5283.4	8723.2	15082	5790.8	8453	8457.5	7069.4
Zmhp003514	--	6,7,8-Tetrahydroxy-5-methoxyflavone*	Flavonoids	140850	165540	127780	65457	49720	41648	56306	85706	51471	28891	53436	50884
pmp000548	C10520	Pratensein (3',5,7-Trihydroxy-4'-Methoxyisoflavone)*	Flavonoids	163770	181590	139790	83624	63269	51366	59147	93270	59051	33021	60908	55849
pmp001127	C04293	Chrysoeriol (4',5,7-Trihydroxy-3'-Methoxyflavone)*	Flavonoids	47076	47699	50774	207900	76785	140260	51128	32499	39468	58466	44496	64207
Zmhp002714	--	5,6,7-Tetrahydroxy-8-methoxyflavone*	Flavonoids	1734500	2736300	1176600	411090	181800	131140	108290	1090300	694750	268470	509460	139580
Zmhp002814	--	5,7,8-Tetrahydroxy-6-methoxyflavone*	Flavonoids	1890100	3142500	1262900	436650	197070	131330	89589	1082900	700820	248270	495860	132970
pmp000001	C10058	Hispidulin (4',5,7-Trihydroxy-6-Methoxyflavone)*	Flavonoids	166490	192330	135180	74025	58554	47559	58967	93356	61192	32351	56976	58287
Zmhn001926	--	Salicylic acid O-glycoside	Phenolic acids	10613000	9070000	9302400	7457000	7482400	5544800	1620100	2208600	1697200	1156500	1435200	1428800
mws0920	C10192	Tricetin	Flavonoids	1635600	3340600	3797200	1921500	1463000	1810500	2567100	1708300	1734200	945350	2186700	1989100
mws0397	C06428	Cis-5,8,11,14,17-Eicosapentaenoic Acid	Lipids	9	9	9	2283.5	9	9	9	9	9	9	9	9
mws0369	C00219	Arachidonic Acid	Lipids	2024.5	9	1294.9	12655	3925.6	5435.5	9	9	9	9	14176	9
pmb0496	C18325	N-Feruloylagmatine	Alkaloids	9	6547.9	9	9	9	9	9	9	9	6692	8668.5	11555
pmb2855	--	L-Glutamine O-hexside	Amino acids and derivatives	33393	32932	37113	25004	23300	24512	19743	33591	30835	22353	28706	31871
pmn001610	C16525	Eicosadienoic acid	Lipids	763470	1028700	854470	1291800	912550	1117900	692040	744310	790620	507200	1013600	1029000
pmb2789	--	13-HpOTrE(r)*	Lipids	59691	45858	65010	155020	134740	150110	24733	55969	49623	98087	90371	83888
Lmhn003074	--	Feruloylmalic acid	Phenolic acids	435470	491680	507960	127390	153770	131150	1072100	795220	1655900	724020	676190	660430
pmb2791	--	9-HpOTrE*	Lipids	44835	39152	53024	134570	115120	132000	16401	42793	38798	78533	78323	65555
pme3967	--	2-(Dimethylamino)guanosine	Nucleotides and derivatives	34307	36722	46221	117320	128910	103610	30961	33075	38623	44546	77389	71047
pmb2933	--	Caftaric acid	Phenolic acids	9	9	9	9	9	9	9	9	9	9	9	9
pmb2804	C04717	13-HPODE	Lipids	8076.1	13656	11835	15660	20910	17258	8104	8047.7	9457.7	21763	14534	18498
mws0636	--	Phe-Phe	Amino acids and derivatives	14044	24743	21856	66729	65359	69033	25594	9212.3	28479	28608	34865	46361
Rfmb087	--	13-Oxo-9-hydroxy-10-octadecenoic acid*	Lipids	44156	70011	55797	115830	127380	121860	34697	41608	47357	100370	101040	76823
pmn001689	--	9-Hydroxy-12-oxo-10-octadecenoic acid*	Lipids	30522	44635	37129	50826	55413	48457	21531	24519	26680	48114	39394	32721
pmb0771	C02717	N-Feruloyltyramine	Alkaloids	23468	22787	8416.2	157990	212950	113030	1848.1	23586	12677	21286	27881	53283
pmp000784	C17785	Cirsimaritin (4',5-Dihydroxy-6,7-Dimethoxyflavone)	Flavonoids	15119	25410	19857	5391.7	2748.6	1774.8	8467.9	22134	21745	3643.6	19080	5826.2
pmp000002	--	Ladanein	Flavonoids	1332200	2771400	909740	248850	99756	72010	59546	524250	511120	39140	234270	87962
Rfmb089	--	9,10-Dihydroxy-12-octadecenoic acid	Lipids	495900	796700	841410	455800	396890	417930	600860	374720	499910	330390	512890	482870
mws0066	C10084	Isorhamnetin	Flavonoids	88659	41486	72317	25380	19068	17962	76975	62763	87265	32460	64496	69570
pmb2871	--	2,5-Dihydroxy benzoic acid O-hexside*	Phenolic acids	24947000	27341000	23111000	29989000	29762000	27918000	14482000	14758000	13495000	6976600	8635500	8795900
pmn001367	--	Protocatechuic acid-4-glucoside*	Phenolic acids	50879000	49458000	47542000	49033000	51990000	51740000	40949000	40920000	35836000	17218000	24345000	22511000
Hmtn001120	--	5-(2-Hydroxyethyl)-2-O-glucosylohenol	Phenolic acids	2591400	2695000	2766800	2944400	2587900	2778300	6066200	4184300	3663200	5616500	4917000	3408700
YC512119	C12144	Phytosphingosine	Others	9	9	9	9	9	9	9	9	9	9	9	9
mws0032	C10107	Myricetin	Flavonoids	82477	87317	79419	66060	9	9	58715	58377	53290	61495	56088	72743
mws0945	C04577	15-OxoETE*	Lipids	9	9	9	9	9	9	9	9	9	9	9	9
mws0955	C14807	12-OxoETE*	Lipids	9	9	9	9	9	693.87	9	9	9	9	9	9
pmb3075	--	3-O-p-Coumaroylshikimic acid	Phenolic acids	67152	129890	68364	52294	61185	50206	48224	65470	68296	48739	48257	45162
mws0954	C04805	5(S)-HETE	Lipids	9	9	9	9	9	9	9	9	9	9	9	9
mws0983	C20792	N-Oleoylethanolamine	Others	119810	179180	144960	340640	367910	350810	130680	157360	115830	331440	351170	318380
pmn001419	--	1-O-[(E)-p-Coumaroyl]-β-D-glucopyranose	Phenolic acids	9053400	7749500	7118900	5977300	7294000	4202900	6128500	6197400	5990300	4573700	5576900	5430800
Zmhn001102	--	5,7-Dyhydroxy-1(3H)-isobenzofuran-one-O-glucoside	Others	228800	292660	282480	344250	332730	332010	319320	298420	316670	234280	273960	302910
Lmtn002233	--	Androsin	Others	642340	739380	753760	756950	652120	531360	433880	552990	650920	490990	430070	448690
pmn001691	--	9,12,13-Trihyroxy-10,15-octadecadienoic acid	Lipids	86128	66153	83663	408270	467590	453180	54695	71360	76461	304020	183470	220420
mws0884	C00575	Cyclic AMP	Nucleotides and derivatives	43500	65326	51829	110840	123240	133440	53452	73799	56574	159050	119720	99786
Lmzp004885	C10193	Tricin	Flavonoids	928750	1268900	1486700	947310	581100	550360	1456200	816600	1056500	496320	809530	812570
pmn001554	--	Petasiphenone	Phenolic acids	53609	23524	34447	15352	17582	17631	25994	37949	42545	50352	53050	61343
pmb3894	C01265	Di-O-methylquercetin	Flavonoids	525030	618320	667110	878550	1013900	1063900	331270	451220	529740	1467600	791980	848470
HmLn002358	--	Vanillic acid-glucoside	Phenolic acids	92468	102170	114870	23601	35864	42945	114520	111950	178710	117810	86016	89511
pmn001517	--	3,4,5-Trimethoxyphenyl-β-D-Glucopyranoside	Phenolic acids	41137000	38520000	43031000	30710000	26779000	27486000	61295000	47737000	58657000	39600000	40604000	44613000
pmn001694	--	9,10,13-Trihyroxy-11-octadecadienoic acid	Lipids	570550	594410	735030	819560	968740	1075700	340160	431070	526200	1445200	761810	826390
pmp001284	--	Glycerin Monopalmitate	Lipids	8536.5	6508.2	6224.6	10157	8778	12424	9	14520	5237.2	4787.9	14433	9
pme3184	C00360	2'-Deoxyadenosine-5'-monophosphate	Nucleotides and derivatives	26628	24579	25786	9752.7	14259	11918	20121	15393	22012	10282	10627	6355.5
pmb0789	C03996	Pyridoxine-5'-O-glucoside	Others	1286.1	17810	21912	21116	21893	18420	55769	30676	30755	13726	14740	8057.6
pmc0066	C06196	2'-Deoxyinosine-5'-monophosphate	Nucleotides and derivatives	2349800	2355300	2550800	8418.8	3501.1	11232	2359400	1050700	2767100	176380	204120	211290
pmn001518	--	1-O-Galloyl-β-D-glucose	Phenolic acids	4525200	3909800	3498200	2277700	2139900	2228200	3407500	2457600	2640200	838510	1207100	1189800
mws0675	C00455	β-Nicotinamide mononucleotide	Nucleotides and derivatives	4429	3562.9	1210.9	1142.8	9	9	682.77	9	9	9	9	9
pmb0382	--	O-Feruloyl 4-hydroxycoumarin	Lignans and Coumarins	559350	810410	442320	318800	355380	388460	582920	915850	688580	571150	540950	566190
pmb3068	--	1-O-p-Coumaroyl quinic acid*	Phenolic acids	291020	602520	350670	248300	212380	227920	376130	707050	487290	627250	621550	414010
pmb3074	C12208	3-O-p-Coumaroyl quinic acid*	Phenolic acids	2819700	6099400	3911600	4416400	4534400	4687100	3496200	5840900	4012000	7796700	6079900	4169700
mws1015	C09264	Esculin(6,7-DihydroxyCoumarin-6-glucoside)	Lignans and Coumarins	349190	372790	245440	209690	226580	294150	207340	607650	411080	552130	309690	303820
pma0149	C02887	Sinapoyl malate	Phenolic acids	67798	60193	70561	70857	61864	71446	41800	40948	54373	41270	59769	52979
pme3311	C05378	D-Fructose-1,6-biphosphate	Others	13101	11411	10875	8307.7	11143	5801.8	17651	14288	10803	8250.5	9462.3	5861.4
pma6561	C10431	Caffeic acid 3-glucoside	Phenolic acids	506770	448240	507570	404810	407300	271000	647570	531690	462500	322400	539300	475450
mws1333	C05402	Melibiose*	Others	2160600	3251500	1770200	1101300	735430	1050400	2276100	2197700	2309700	1371900	1421400	1153700
mws0264	--	D-(+)-TrehaloseAnhydrous*	Others	3053500	3115700	3042800	1444800	948430	1556200	2568700	2365400	3549000	1439600	1579800	1209000
pme0519	C00089	D-(+)-Sucrose*	Others	7891400	7025500	5677400	4928000	3579100	3536000	6336900	5761600	7609100	3809800	3940400	5130900
mws1080	C01235	Galactinol*	Others	12324000	13553000	10277000	7197400	6192800	7788400	12656000	10615000	12933000	8576300	7563400	7687900
mws5038	--	Isomaltulose*	Others	4132900	5158300	3534200	1296600	1793500	2159400	6185400	2244600	7682800	2584700	2446100	3405300
mws0906	C00761	Coniferin	Phenolic acids	2312900	2597600	3429100	3171400	2682700	2428900	4223100	3803400	4296600	2016200	3290500	3922600
pmb2211	--	Cocamidopropyl betaine	Alkaloids	67774	87582	96987	63008	79299	49297	70488	110340	41025	21888	23911	28819
Zmhp004065	--	7,8-Dihydroxy-5,6,4'-trimethoxyflavone	Flavonoids	1025900	881080	480480	123900	61546	41045	104520	418940	260540	70830	344400	65379
mws1474	C19807	5,7-Dihydroxy-3',4',5'-trimethoxyflavone	Flavonoids	737690	895700	552170	172940	86823	68308	188870	641170	389250	132630	635380	113010
mws0609	C00942	Guanosine 3',5'-cyclic monophosphate	Nucleotides and derivatives	60402	129520	211510	242020	190400	149360	157990	68986	107170	63667	150150	164520
pmb0801	--	4-Pyridoxic acid O-hexoside	Others	1716700	2284000	2135500	1529800	1641800	1429000	2462500	1665000	2167300	1643000	1679800	1293500
pmp000010	--	5,7,4',5'-Tetrahydro-3',6-dimethoxyflavone	Flavonoids	23861	22647	13598	4965.9	2723.8	1466.2	3947.1	11967	8472.7	1932.7	9174.5	1745.5
pmb0981	C00020	Adenosine 5'-monophosphate	Nucleotides and derivatives	12184	21544	13600	45179	51880	17313	15578	18305	10703	16412	13267	12039
pmb1562	--	MAG(18:4)isomer3	Lipids	31078	31575	33390	59357	49934	49667	11313	25350	17005	17775	72015	17000
Lmhp011562	--	1-α-Linolenoyl-glycerol*	Lipids	1634700	1822400	1804900	2644100	2588100	2771500	1283200	1420400	1374000	1074700	2002600	1293600
Lmhp011388	--	2-γ-Linolenoyl-glycerol*	Lipids	1981500	1747800	1801900	1910600	1738500	1964300	1135800	1945200	1391000	922210	2788000	1044900
mws1077	C01527	Scopolin	Lignans and Coumarins	30534	22465	19977	11223	5805.5	7091.7	39456	36834	16212	17356	21107	17368
mws0178	C00852	Chlorogenic acid*	Phenolic acids	1118300	2102000	1705500	1817700	1748400	1334900	1874000	2036800	1897700	1964400	2273200	2156900
pme1816	C17147	Neochlorogenic acid(5-O-Caffeoylquinic acid)*	Phenolic acids	334020	421150	363260	373700	211520	268620	491510	555440	561890	603440	498210	463110
mws2108	--	Cryptochlorogenic acid*	Phenolic acids	679870	661400	797410	782430	692900	598510	788400	866290	655740	884640	810020	929960
Lmhp112042	--	1-Linoleoylglycerol*	Lipids	215320	239330	233280	334890	325120	356460	192880	227320	203380	191030	322620	216650
Lmhp012042	--	2-Linoleoylglycerol*	Lipids	444800	378200	377210	409680	356770	383830	241480	460010	312040	221200	597890	235820
Zmhn002422	C17759	Feruloyl glucose	Phenolic acids	671010	692800	628150	760630	783680	774030	535250	785780	746770	1156000	805470	813880
pmb2363	--	MAG(18:1)isomer1*	Lipids	1502900	582590	754140	630140	419380	574510	247990	1559300	664660	326280	2946100	245070
pmb0296	--	MAG(18:1)isomer2*	Lipids	1447800	588990	773530	625150	436510	576260	255710	1606400	668010	322020	2870300	226800
pmp000601	C17669	Chryso obtusin	Quinones	288530	348890	277530	69615	46051	33631	54360	354400	271820	100070	341430	117230
pmp000008	--	5-Hydroxy-6,7,3',4'-tetramethoxyflavone	Flavonoids	193580	223800	164260	43136	27207	18796	34810	213720	165500	60051	218470	73353
mws0097	C05366	Pinoresinol	Lignans and Coumarins	529270	1635100	653870	471680	571130	543230	417460	650650	851090	707220	753450	790880
pme0085	C01850	Rosmarinic acid	Phenolic acids	2648100	2967300	3401600	3620300	3511400	3177200	3515900	3300500	2854700	2653900	3097600	3036900
pmb3107	--	Syringic acid O-glucoside	Phenolic acids	1935100	1685600	1853100	1181200	1094600	1264000	2374800	2770800	2387200	1965100	2085500	2125300
mws1562	C09773	Catalpol	Others	256900	291060	350050	278620	284140	220550	310470	218150	372000	57816	174160	271110
mws5040	C19636	Turanose	Others	2220000	1941400	1162600	18684000	22557000	23807000	2105900	4685500	2102100	7646400	8868400	4876000
pmb0964	--	Isopentenyladenine-7-N-glucoside	Nucleotides and derivatives	148810	159690	212600	1219400	1492300	1581400	156000	396530	173380	831020	684530	552310
Zmhn002980	--	Hydroxyl aloe-emodin-O-sulfate	Quinones	228000	219040	248430	275790	247080	264320	241870	111260	168570	228520	194240	205290
pma3724	--	1-O-Feruloyl quinic acid*	Phenolic acids	1881000	1965800	2390000	1359100	1202800	1459200	2799300	5904900	3534400	2759100	2729700	2452000
mws0179	--	Chlorogenic acid methyl ester	Phenolic acids	420480	818140	342870	368290	387390	490470	243500	1002600	405360	583440	353710	328850
pmb0752	C02572	3-O-Feruloyl quinic acid*	Phenolic acids	11833000	11826000	10537000	9218200	7948200	8811700	12776000	25723000	13815000	18513000	14797000	14796000
pmp000465	--	Byzantionoside A	Others	128600	98693	111330	208770	262800	188310	83777	154910	109990	184490	169630	165960
pmn001695	--	Trihydroxycinnamoylquinic acid	Phenolic acids	13112000	12813000	13558000	17253000	16136000	16088000	14579000	13318000	12048000	15793000	16194000	14046000
Hmgn004693	--	8-Hydroxy-α-conidendrin	Lignans and Coumarins	168500	291430	265560	168480	141280	134030	274850	163360	238880	113220	153250	174200
pmb0064	C04831	DIMBOA glucoside	Alkaloids	2676200	2381900	2853900	5740600	5793200	5906400	3278800	2772900	1720900	2967400	3496300	3126700
Hmgn004139	--	Isohydroxymatairesinol	Lignans and Coumarins	35048	92482	40289	171760	144630	145080	32874	54737	54937	105040	100630	109670
mws0232	C00255	Riboflavin	Others	156430	93286	118910	117420	75728	112920	114760	126930	95385	95676	104670	102120
pmn001661	C17643	Cinncassiol C1	Phenolic acids	42838	42866	33493	58695	82134	55771	18686	15139	9341.5	29672	23608	31594
pmc0304	--	Succinyladenosine	Nucleotides and derivatives	509410	459330	540890	314440	310400	296890	489080	349880	392370	253450	340140	230080
pmn001318	--	1,3-O-Di-p-Coumaroyl glycerol	Phenolic acids	28543	42008	19558	32229	30464	26033	2263.6	18313	5046.9	8228.8	6152.5	9919.5
pme1286	C00021	S-(5'-Adenosy)-L-homocysteine	Amino acids and derivatives	39499	49379	43255	58123	53993	48132	18683	42776	33551	67352	41082	41579
Zmhn002513	--	Isosinapic acid-glucoside*	Phenolic acids	1786200	1983300	1297000	1451500	1161500	1507200	735170	3384300	1859800	3945000	1734700	1542800
Zmhn002227	--	Sinapic acid-glucoside*	Phenolic acids	880990	1027800	816390	1482700	1929300	577300	800690	2260400	857600	2651100	2378300	2137400
Lmzn001582	--	5'-Glucopyranosyloxyjasmanic acid	Phenolic acids	149090	184580	204900	133390	123160	99252	119250	132570	154270	75624	74632	96457
pmb0489	--	N-hexosyl-p-coumaroyl putrescine	Alkaloids	9	9	9	9	9	9	9	9	9	9	9	9
pme2735	C00019	S-Adenosylmethionine	Amino acids and derivatives	6301.9	6264.1	9	9	9	9	9	9	9	9	9	9
pmb3031	--	Tricin O-glycerol	Flavonoids	153740	145550	172380	171140	113070	115730	93836	72129	74744	88830	141540	148940
pmb0500	--	N-p-Coumaroyl-N'-feruloylputrescine	Alkaloids	107060	60970	30756	1259600	1795900	1131700	14116	49483	14712	206740	299290	401940
pmn001319	--	1-O-Feruloyl-3-O-p-Coumaroyl glycerol	Phenolic acids	112360	142450	138760	157440	188330	142690	54180	83374	57642	37670	59022	117450
Lmhn001773	--	Caffeoylnicotinoyltartaric acid	Phenolic acids	319930	328790	380220	312580	329670	378420	336270	514460	380510	424230	643290	424400
pmn001494	C10889	Syringaresinol	Lignans and Coumarins	71170	81589	67614	261540	217070	199770	70480	105860	114550	146310	186670	192740
mws2523	C00689	Trehalose 6-phosphate	Others	45004	38630	39592	50018	34292	42562	30475	32613	31293	33722	42214	38662
Lmhp005784	--	p-Coumaroylferuloylcadaverine	Alkaloids	10757	9	7785.2	64332	97359	50500	17312	18411	12241	43128	61970	97637
pmb0864	--	LysoPE 14:0	Lipids	7188.4	4391.2	5774.6	18593	12074	14056	5613.2	4389.9	5479.9	11547	6350.6	10875
Lmhp008337	--	LysoPE 14:0(2n isomer)	Lipids	3077.2	2286.4	1936.7	9062.5	4689.5	5290.6	6040.3	2567	1295.9	1945.7	13023	1353.2
mad1424	--	Ditartaroyl-hydroxylcoumarin	Phenolic acids	68548	74777	82046	35168	68800	17399	89512	72438	71916	77103	89264	83993
pme2117	C00008	Adenosine 5'-Diphosphate	Nucleotides and derivatives	36633	34385	25265	29937	26324	20467	25012	25134	27817	25433	20949	28528
pmp000413	C10420	Genistein 8-C-glucoside	Flavonoids	540780	625840	615330	523700	410920	381130	187600	112470	121640	133720	171200	154760
pmp000116	C01460	Apigenin-8-C-glucoside	Flavonoids	402410	353650	351270	275960	237550	238960	118860	79079	111120	89016	83279	74868
Lmdp003577	C09126	Genistin(Genistein 7-O-Glucoside)	Flavonoids	9	9	9	9	9	9	9	38205	52707	18828	19555	23428
pme3392	C12137	Pelargonidin 3-O-glucoside	Flavonoids	65859	64141	64749	9	9	24226	9	53332	28794	44183	25633	33114
Lmdp003509	--	Quercetin-3-O-β-D-xylopyranoside*	Flavonoids	144040	172450	168180	220300	185160	158230	277260	222340	151080	135440	218350	198910
mws2186	--	Avicularin*	Flavonoids	149180	135580	127920	234340	136970	140990	211120	216720	144710	114330	142890	177850
mws4183	--	Quercetin-3-O-α-L-arabinopyranoside(guaijaverin)*	Flavonoids	124490	84546	103980	157460	126220	88745	187880	177820	114400	124970	148640	149650
pmb0744	--	Tricin O-phenylformic acid	Flavonoids	27949	39346	45665	13739	8173.6	9661.5	24299	18953	21993	10283	13473	12944
Lmhp008273	--	LysoPE 15:1(2n isomer)*	Lipids	3547.8	3059.6	2558.8	7132.4	1867.2	2462.2	840.48	3207.7	1820.6	1319.6	15175	468.98
Lmhp008440	--	LysoPE 15:1*	Lipids	4757	2678.7	2058.8	6047.5	2395	2745.2	1491.7	4001.4	1803.5	1572.3	15020	1186
Lmhp008885	--	LysoPE 15:0(2n isomer)	Lipids	7284.2	5295.9	16888	11087	4752.3	9	9	3730	5439.2	9	18113	9
pmb0862	--	LysoPC 12:0	Lipids	3503.6	1821.1	2674.8	9777.8	8376.4	7592.4	1498.5	3771.4	1817.9	3509.6	4615	3252.6
Lmhp009187	--	LysoPE 15:0	Lipids	16399	12567	19101	60117	40548	45598	15158	17674	14155	32548	25843	30163
Lmhp005550	--	N,N'-Diferuloylputrescine	Alkaloids	2032400	1975400	1308000	5428100	7820900	5485100	49305	1198900	309280	821270	2480600	2443600
pmp000091	--	Glyceryl 1,3-diferulate	Phenolic acids	638300	524300	611510	905920	1061800	935670	265070	479100	272560	219580	392660	546880
pme1014	C00828	Menaquinone (K2)	Others	37006	33525	40264	49612	30982	42197	37885	31933	31302	35848	37229	36444
Lmhp007836	--	LysoPE 16:3	Lipids	2394	1694.2	1406.6	2168.7	1673.7	1571.8	9	1486.6	1196.9	590.65	4636.4	536.78
Hmpp003270	--	Luteolin-4'-O-β-D-glucoside*	Flavonoids	1120300	1010400	1008700	956360	668270	822900	651270	1040800	859340	821400	675180	710630
Hmcp002316	--	Isorhamnetin-3-O-arabinoside	Flavonoids	17975	14482	20884	17643	13891	17350	38229	29440	16524	9056.2	26470	23974
pme2459	C03951	Luteolin-7-O-glucoside(Cynaroside)*	Flavonoids	362270	298150	387480	503040	433040	652270	296750	120610	230010	274360	237490	208160
mws0913	C12626	Kaempferol-3-O-galactoside (Trifolin)*	Flavonoids	508900	615620	539870	443260	360090	9	259280	337350	341580	324690	227490	242110
mws0089	--	Kaempferol-7-O-glucoside*	Flavonoids	646140	517350	577730	408540	621780	9	249110	326930	296690	256800	279670	273350
mws2209	C12249	Kaempferol-3-O-glucoside (Astragalin)*	Flavonoids	1053100	917040	852230	633360	580130	693940	566770	879370	658200	768270	561810	662260
mws0045	C01750	Quercetin-3-O-α-L-rhamnoside(Quercitrin )	Flavonoids	17094	20157	16061	29088	17731	27613	15086	13899	8976.5	5945.7	8610.7	15233
mws1299	C10114	Luteolin-8-C-Glucoside (Orientin)	Flavonoids	18729	22859	16467	27579	25266	21384	15539	10182	11373	10943	14671	11835
pmb0550	C08604	Cyanidin 3-O-glucoside (Kuromanin)*	Flavonoids	2663200	3899800	3014500	4880500	3474700	4960500	2260700	6178300	2500900	3508600	2896100	3693300
pmf0027	C08647	Cyanidin 3-O-galactoside*	Flavonoids	1257600	2215400	1319100	3127300	2345000	3128600	1194900	3701300	1317400	2155300	1879500	2703400
Lmtn002796	--	Aromadendrin 7-glucoside	Flavonoids	353970	341350	382250	324270	350020	284780	279830	217390	198810	209050	248970	330730
Lmhp009034	--	LysoPE 16:1*	Lipids	78614	53151	55169	126780	56482	61774	16123	90529	30401	15646	117860	10615
Lmhp008763	--	LysoPE 16:1(2n isomer)*	Lipids	70515	45962	53776	123680	52112	56033	13078	90430	29691	12527	131320	8638.7
pmd0160	--	LysoPE 16:0(2n isomer)*	Lipids	201340	152860	237690	433990	261730	414580	165680	211980	156780	321370	349380	265000
pmb0876	--	LysoPE 16:0*	Lipids	1253600	1011400	1387400	3886100	2331800	3984400	1172500	1112100	1037400	2604000	2117800	2306600
Lmhp005872	--	Diferuloylcadaverine	Alkaloids	146750	135450	93226	851730	1216400	597990	4419.3	61550	9316.4	91100	336080	454950
pmb0464	--	Aspartic acid di-O-glucoside	Amino acids and derivatives	858030	550600	580230	7941700	5532200	7098600	177330	2963100	510040	8132500	7235700	7462000
pmb2654	--	Anthranilate O-hexosyl-O-hexoside	Phenolic acids	370340	670230	383700	279310	236250	295520	676160	344770	467240	250080	292450	323430
mws4167	--	Luteolin-7-O-glucuronide	Flavonoids	188060	295280	312720	225000	241710	252510	88440	58079	70441	51488	72598	65899
Lmhn002321	--	Vanilloylcaffeoyltartaric acid	Phenolic acids	92061	58872	98115	15534	39611	20873	73973	64662	61292	30806	73622	123100
pmp000579	--	Diosmetin-7-O-galactoside	Flavonoids	635650	765000	760710	981730	611780	839640	704390	767520	716360	638110	794990	754620
Hmcp002539	--	Isorhamnetin-3-O-rhamnoside	Flavonoids	3775.9	2467.3	2063.4	3539.3	2473.1	2650.5	4710.4	3649.3	9	9	9	9
pmf0203	C12141	Peonidin 3-O-glucoside	Flavonoids	450500	931920	772130	749880	733940	285790	269750	899040	272620	847450	560100	1139300
mws0856	--	Spiraeoside (Quercetin 4'-O-Glucoside)*	Flavonoids	6677300	10387000	8151300	13302000	7773100	7281400	13612000	12377000	10014000	7870500	10553000	10681000
mws1329	C12639	Quercetin-7-O-Glucoside*	Flavonoids	8322800	10062000	9921100	13613000	7175600	8501900	14754000	9523500	10681000	7028600	10790000	11917000
pmp001309	--	6-Hydroxykaempferol-7-O-glucoside*	Flavonoids	2415500	2501300	2903500	3827600	1427900	2690200	7117000	4539400	2837400	3305900	4310700	3809200
mws0061	C10073	Quercetin-3-O-β-D-Galactoside (Hyperin)*	Flavonoids	13018000	14915000	18820000	15593000	13501000	15729000	26698000	22201000	15044000	15289000	18564000	16427000
Hmcn001884	--	6-Hydroxyluteolin 5-glucoside*	Flavonoids	6904400	8351000	10119000	10559000	7539800	8344700	13930000	9387600	10485000	8003600	9946400	9491500
mws0091	C05623	Quercetin-3-O-β-D-glucoside(Isoquercitrin)*	Flavonoids	11362000	12672000	13417000	15525000	10667000	8353100	22103000	14221000	13806000	8586700	15000000	14483000
Lmdp003286	--	Isohyperoside*	Flavonoids	15996000	16253000	19591000	25996000	17022000	20435000	26185000	22483000	17498000	14661000	16159000	17638000
pme1598	--	Hesperetin 5-O-glucoside	Flavonoids	7943000	10033000	9684300	11988000	7518800	8423200	14490000	13330000	9578400	7297600	10243000	11812000
Lmhp009464	--	LysoPE 17:1(2n isomer)*	Lipids	75056	40925	46687	35190	20698	28441	14059	63811	42264	15233	118710	11048
Lmhp009769	--	LysoPE 17:1*	Lipids	34184	22070	28428	40895	26476	39658	14844	29239	19125	32744	55476	27858
Lmhp010162	--	LysoPE 17:0	Lipids	9	9	9	9	9	9	9	9	9	9	9	9
pmd0130	--	LysoPC 14:0(2n isomer)	Lipids	31950	21937	19481	32488	19696	19551	7018.7	37407	16673	14018	62830	11990
pmb1912	C00234	10-Formyl-THF	Alkaloids	44439	37022	29404	74103	61989	70439	24456	37059	24039	49913	32093	57929
Lmhp008233	--	LysoPE 18:4	Lipids	5419.9	5389.5	3600.5	2701.9	1185.7	9	581.97	4908.3	3149.6	9	5605.1	9
Lmhp008801	--	LysoPE 18:3*	Lipids	20914000	16464000	12455000	14135000	8845700	10617000	4042300	20959000	11985000	4724900	25605000	3541800
Lmhp008589	--	LysoPE 18:3(2n isomer)*	Lipids	22162000	17201000	12760000	13901000	9635300	10181000	4138900	20478000	12087000	4370500	26287000	3535100
pmn001641	--	Kaempferide 3-O-β-D-glucuronide	Flavonoids	366080	487170	284920	729490	596170	448600	320280	310610	309010	444580	534230	582590
pmp000172	--	5,2'-Dihydroxy-7,8-dimethoxyflavone glycosides	Flavonoids	37232	51553	16320	8522.4	5513.4	4084.6	9	40563	85842	8071	17911	9491.8
pmb0874	--	LysoPE 18:2(2n isomer)*	Lipids	597590	517150	348920	344120	185520	179750	77676	562250	260580	61627	740710	54097
pmb0881	--	LysoPE 18:2*	Lipids	50183	41977	44754	33568	24795	19396	12077	44471	28724	15749	66205	9941.9
Hmjp003123	--	Quercetin-5-O-glucuronide	Flavonoids	7937900	11431000	12467000	13993000	9316600	11537000	13885000	8752000	8549600	4243700	8191900	9270200
Hmpp003242	--	Isorhamnetin-3-O-glucoside*	Flavonoids	1491300	1491200	1931300	2711600	1866000	2846300	2882100	1994000	1294300	994850	1904600	1913100
Hmcp002207	--	Isorhamnetin-7-O-glucoside*	Flavonoids	1664900	1786700	2177200	2703500	2137700	3147700	3073800	2037400	1592500	1066600	1982400	2037900
Hmcp002298	--	Limocitrin-O-arabinoside	Flavonoids	25442	14368	36355	28593	16698	14884	47955	47949	28087	31253	29802	26689
Lmnn002886	--	1'-O-β-D-(3,4-Dihydroxyphenethyl)-O-caffeoyl-glucoside	Phenolic acids	538020	826280	967120	1146200	621030	734920	980660	602770	521700	431380	841750	766840
mws1454	--	Persicoside	Flavonoids	323690	572770	504770	686180	682010	589160	377470	350120	398980	297300	285640	309750
pmb0856	--	LysoPE 18:1(2n isomer)*	Lipids	1522500	1147300	873170	1626400	893320	1031200	236240	1562700	710430	275820	3635700	243830
pmb2260	--	LysoPC 15:1	Lipids	88035	67661	53763	58947	34565	35287	15105	85226	38789	16296	119910	14879
mws0289	--	LysoPE 18:1*	Lipids	286920	282560	251970	384610	283800	345370	101560	321130	174380	194600	749260	142870
Lmhp009129	--	LysoPC 15:0(2n isomer)*	Lipids	99170	68985	68576	115950	74732	63487	30969	131000	59629	41047	214240	44716
pmb0883	--	LysoPE 18:0*	Lipids	28914	25505	32640	69383	42685	74751	28086	26209	27296	58142	41131	45890
pmb0880	--	LysoPE 18:0(2n isomer)*	Lipids	10664	7331.6	5674.3	11690	6599.3	5039.2	1975.7	11952	4515	1655.4	25340	1714.4
pmb2319	--	LysoPC 15:0*	Lipids	75803	49191	52220	71393	43233	44534	21374	93554	47751	33814	158090	22453
pmb3072	--	3-O-p-Coumaroyl shikimic acid O-hexoside	Phenolic acids	196000	203440	205700	46819	49235	9	152880	210040	116830	124960	129460	172600
pmb3066	--	5-O-p-Coumaroyl shikimic acid O-hexoside	Phenolic acids	174100	164230	161140	83186	62090	75520	225780	151650	215920	142130	142430	123170
Hmyn007081	--	LysoPG(16:1)	Lipids	8875.1	93165	21022	2052.5	39500	22097	8012.4	5302.2	88332	2738.5	16126	134770
Hmyn007168	--	LysoPG(16:0)	Lipids	1025100	4610200	1573900	752890	1354000	743430	1830500	992650	4874300	1421200	796940	6764300
Lmhp007595	--	LysoPC 16:4	Lipids	9	9	9	1884	985.17	9	760.67	9	9	9	1390.7	9
Lmmp003903	--	Kaempferol 3-O-(6''-Acetylglucoside)	Flavonoids	346770	377090	413620	143350	93394	119180	133620	172590	132250	104930	68848	78698
pmb0863	--	LysoPC 16:2(2n isomer)	Lipids	252330	182650	135750	119670	71271	55239	24711	177860	82584	18096	242790	17249
pmb0736	--	Tricin 7-O-Glucoside*	Flavonoids	1373600	1285000	1355700	1398200	821550	1171700	1893300	1603400	1795700	1766600	1423500	1272400
pmb3042	--	Tricin 5-O-Glucoside*	Flavonoids	5654200	7633200	5423100	5819000	5811200	3931200	8974100	5784800	6690400	6828700	7057700	7216400
Lmhp206353	--	Tricin 4'-O-glucoside*	Flavonoids	1570400	1398500	1693800	1501300	1059600	1276600	2263300	2004400	1835000	2078600	1767200	1660800
pmp001270	--	LysoPC 16:1*	Lipids	756110	597430	470910	743760	359770	333630	109400	648890	362300	112250	1181200	95598
Lmhp008833	--	LysoPC 16:1(2n isomer)*	Lipids	902060	747130	537030	815050	435540	377570	143710	812450	408960	135920	1372300	118240
pmb0855	--	LysoPC 16:0*	Lipids	16059000	16178000	19019000	33090000	25356000	32369000	14829000	16262000	15085000	29502000	27710000	26304000
pmd0132	--	LysoPC 16:0(2n isomer)*	Lipids	4506800	3600400	3721600	4592700	2863700	3784200	1916600	5266100	3127300	3878600	8719700	3061400
pmb0745	--	Tricin 4'-O-syringyl alcohol	Flavonoids	192490	229160	302560	171570	126550	117600	179580	172160	150210	179480	223070	224130
Lmhp008688	--	LysoPE 20:5	Lipids	9	9	9	9	9	9	9	9	9	9	9	9
pmb3061	--	5-O-p-Coumaroyl quinic acid O-hexoside	Phenolic acids	17916	19233	13338	10378	10186	11470	24447	31973	26966	17471	11747	9767.4
Lmhp009497	--	LysoPE 20:4*	Lipids	583.86	9	9	9	9	9	9	9	9	9	9	9
Lmhp009349	--	LysoPE 20:4(2n isomer)*	Lipids	9	1052.5	9	9	9	9	9	9	9	9	9	9
Lmhp009802	--	LysoPE 20:3(2n isomer)*	Lipids	57774	42615	39625	25414	17291	17054	13666	56784	31330	13184	100960	8123
Lmhp010040	--	LysoPE 20:3*	Lipids	13641	11466	9926.7	14319	14880	14388	7648.5	11010	8598.6	12349	19466	9535.5
mws1589	C00713	Panose*	Others	154900	110550	65974	31874	22917	36280	111830	139200	202280	46393	41687	43639
pme0500	C08243	D-(+)-Melezitose*	Others	55326	47499	45824	59726	26669	51098	42699	60589	44279	16838	57397	30891
Lmhp010757	--	LysoPE 20:2*	Lipids	25428	24833	26556	24696	17667	21185	12123	22473	15346	9373.1	33450	10956
Lmhp010514	--	LysoPE 20:2(2n isomer)*	Lipids	130210	93854	70311	59331	32677	36166	27713	117280	72421	10268	183900	15952
Lmhp008718	--	LysoPC 17:2	Lipids	1085200	675110	507730	461940	274490	218430	102500	1093500	447350	101990	1303700	79989
Hmln002199	--	Quercetin-3-O-(6''-O-acetyl)-galactoside	Flavonoids	2173500	1804400	1949800	1991300	1108000	632860	3131400	3004900	1598100	1614800	1690700	1292500
Lmhp009590	--	LysoPC 17:1	Lipids	2140000	1459900	1095800	839230	488730	495650	263650	2134100	1010500	365860	3205200	211860
pmb2406	--	LysoPC 17:0*	Lipids	48590	48376	54224	61051	40276	56222	31983	81104	50043	59101	113600	48371
Lmhp010515	--	LysoPC 17:0(2n isomer)*	Lipids	9	9	9	9	9	9	9	9	9	9	9	9
pmb1466	--	Tricin 4'-O-syringic acid	Flavonoids	18492	23485	27336	8597.7	7186.1	7080.5	17664	16515	15425	8712	9348.6	9231.9
Lmhp009526	--	2-γ-Linolenoyl-glycerol-glucoside*	Lipids	354180	196560	253480	178630	196330	246300	121660	315590	254370	185000	353210	89058
Lmhp009773	--	1-α-Linolenoyl-glycerol-glucoside*	Lipids	188630	142960	160160	83676	118880	95403	56572	234390	109890	59585	495990	51246
Hmqp006235	--	LysoPC 18:4	Lipids	83176	74517	44066	30078	22573	18587	9610.1	71409	35390	9798.1	84560	8117.5
mws1584	C10445	Cynarin (1,3-Dicaffeoylquinic Acid )	Phenolic acids	157980	153730	170220	64551	49293	45430	115340	129100	133850	202790	211700	210360
pmn001382	--	Isochlorogenic acid A (3,5-Dicaffeoylquinic Acid)*	Phenolic acids	1921700	1400600	1819700	1721700	1201800	596900	5402900	5502800	4440000	3093900	2962400	2961200
pmf0424	C10468	Isochlorogenic acid B (3,4-Dicaffeoylquinic Acid)*	Phenolic acids	413770	405890	297460	366210	220690	212060	798010	958610	785460	655100	487740	481150
pmn001384	--	Isochlorogenic acid C (4,5-Dicaffeoylquinic Acid)*	Phenolic acids	2672400	1728700	2010300	2211700	1759300	685940	7221600	4872300	6345000	4483200	4172500	3564200
Lmhp010334	--	2-Linoleoylglycerol-glucoside*	Lipids	39109	15866	33251	27756	19562	28253	11576	44118	21079	10246	67024	9627.2
Lmhp010573	--	1-Linoleoylglycerol-glucoside*	Lipids	19284	14350	18488	9661.4	8497.6	10828	7000.2	23294	10410	7423.4	34266	6416.4
pmb0865	--	LysoPC 18:3(2n isomer)*	Lipids	871890	713990	540010	625870	425070	414400	159660	809840	466130	248950	1141900	169540
pmb0854	--	LysoPC 18:3*	Lipids	872920	721330	535820	599740	394250	374860	144760	812950	471990	230740	1153700	157630
pmp000194	--	Malonyglygenistin	Flavonoids	64866	98035	64002	6678.6	7628	7292.5	77719	79168	136900	13295	10812	13700
pmp000585	--	Apigenin-7-O-(6-O-Malonyl Glucoside)	Flavonoids	4535.9	5696.6	9	9	9	9	4021.6	2409.2	6919.6	9	9	9
pmp001251	--	LysoPC 18:2(isomer)*	Lipids	819320	766710	585040	515380	328270	298110	139040	738660	432020	128280	890260	120560
pmp001273	--	LysoPC 18:2*	Lipids	77728	78219	64247	44422	32391	36680	13341	74963	42826	24071	97195	19176
pmn001644	--	Quercetin-3-O-(2''-acetyl)-β-D-glucuronide	Flavonoids	183660	187030	183940	193360	184310	260850	470150	264810	236990	113450	173530	120290
pmb3013	--	Isorhamnetin-O-acetyl-hexoside	Flavonoids	660320	629680	945790	943480	540700	899640	2338400	1412600	837680	376940	671440	632480
Rfmb25703	--	Pinoresinol-glucoside	Lignans and Coumarins	1218800	1882600	1004200	348930	409380	392510	717330	1190300	892680	647300	716660	663410
Lmhp010190	--	LysoPC 18:1(2n isomer)*	Lipids	2180200	2121600	1411600	2038000	1305300	1222400	330200	2258600	1183900	502770	4013400	377340
pmp001281	--	LysoPC 18:1*	Lipids	235650	273540	201570	165660	129020	167320	71372	246200	151070	124120	486230	103640
pmb3041	--	Tricin O-saccharic acid	Flavonoids	665870	702970	551940	528740	449400	408440	786490	1268500	923690	494830	608650	974180
pmn001710	--	Rosmarinyl Glucoside	Phenolic acids	23152000	27372000	21066000	15875000	15654000	10796000	37096000	20282000	26405000	18379000	16490000	12451000
pmd0136	--	LysoPC 18:0(2n isomer)*	Lipids	272330	235660	246470	267560	152810	204240	156840	347900	260250	230560	571980	224660
mws0126	--	LysoPC 18:0*	Lipids	1363900	1451000	1605900	2395100	1603700	2392700	1470000	1317900	1448300	2187100	2222700	2469800
pmb3053	--	Tricin O-eudesmic acid	Flavonoids	157320	145150	178230	90281	67960	83039	99956	92068	106850	89461	102650	88380
pmp000234	--	Salcolin A*	Flavonoids	1284600	1415100	1801900	1666800	1045000	1004700	2162600	1706300	1838700	1637100	2378800	2015700
pmp000235	--	Salcolin B*	Flavonoids	1787300	1959100	2442600	2094900	1288400	1306700	2842300	2169400	2417500	2118300	2600900	2661000
pmb0746	--	Tricin 4'-O-β-guaiacylglycerol*	Flavonoids	1637500	1689100	2228300	1851900	1183000	1174200	2438300	2007500	1958100	1893600	2388600	2292200
Lmhp010041	--	LysoPE 22:5	Lipids	9	9	9	9	9	9	9	9	9	9	9	9
pmb2554	--	5-O-Feruloyl quinic acid glucoside*	Phenolic acids	163920	157830	144860	124760	108920	102670	488360	461880	436900	286060	327900	287580
pmb2833	--	3-O-Feruloyl quinic acid glucoside*	Phenolic acids	179190	188090	120040	119400	85855	102740	530420	550160	369150	292440	342680	262920
Lmhp008924	--	LysoPC 19:3	Lipids	33935	21595	10447	9770.1	7445.8	6424.6	4119	36664	11258	5284.6	34906	2853.4
Lmhp007598	--	LysoPC 19:2(2n isomer)*	Lipids	108100	107360	71383	75630	45061	41361	19284	93029	61444	59144	205960	29082
Lmhp007840	--	LysoPC 19:2*	Lipids	71812	88474	45262	39922	20391	17115	14020	81970	36571	8996.9	100970	5831.2
Hmln002402	--	Kaempferol-3-O-(6''-malonyl)-galactoside*	Flavonoids	301510	307180	325650	300350	223300	299010	182920	333020	224280	238950	191020	145870
Hmln002483	--	Kaempferol-3-O-(6''-malonyl)-glucoside*	Flavonoids	303710	302260	293860	354490	207830	301310	199730	305150	241640	241830	185210	158990
pmp001110	--	Apigenin-6-C-β-D-xyloside-8-C-β-Darabinoside	Flavonoids	4460.5	9	9	4191.2	5218	9	8752.8	10901	9	9317.5	9	9
Lmhp010908	--	LysoPC 19:1	Lipids	1603200	1573500	987150	1000500	568210	578830	286580	1958000	898600	292690	3058300	222600
pmb2228	--	LysoPC 19:0	Lipids	9960.3	18507	7199.1	14117	8264.7	5425.4	2824.4	10592	3792.9	2902.6	18362	1505.4
Lmhp008742	--	LysoPC 20:5	Lipids	3521.7	361.36	3670.3	6352.1	3391.3	864.42	1896.5	1623.7	1077.2	3034.9	4488.8	1814.3
pmc0960	--	LysoPC 20:4	Lipids	10154	3967.4	8884.1	9520.7	8428.2	4658.6	3879	9187.5	5661.8	21811	24735	3515.8
pmp001282	--	Propyl2-(trimethylammonio)ethyl phosphate	Others	144540	168130	133640	208140	105150	121570	42015	186300	88958	68548	414740	65723
Lmhp009890	--	LysoPC 20:3	Lipids	407420	270700	243390	190760	118070	106010	59476	447470	205990	118130	681090	52800
pmd0146	--	LysoPC 20:2(2n isomer)*	Lipids	718640	576730	454000	303990	189070	165120	133700	665300	346920	75074	1041900	82863
pmd0147	--	LysoPC 20:2*	Lipids	192480	207410	197270	157730	157960	147950	137070	180880	141970	126040	252190	127810
pmb0608	--	Chrysoeriol-O-malonylhexoside*	Flavonoids	344290	289120	348890	402010	179840	275510	453610	304890	343010	233250	250170	221330
pmp000588	--	Diosmetin-7-O-(6'-O-malonyl)-β-D-glucoside*	Flavonoids	31762	35659	36527	44267	19349	24444	42068	27559	30828	24682	27973	16595
pmp001114	--	Hesperetin C-malonylhexoside	Flavonoids	49879	11626	49421	14069	10744	8565.9	58398	41682	51803	41770	33105	31816
pmn001671	--	β-D-Furanofructosyl-α-D-(6-mustard acyl)glucoside	Phenolic acids	34124	47558	25087	30225	27489	37724	29007	60442	28514	26916	12371	27558
Lmhp011549	--	LysoPC 20:1	Lipids	294580	319490	194620	203790	121900	111850	48873	298210	178430	38426	461280	41400
pmp000589	--	Quercetin-7-O-(6'-O-malonyl)-glucoside*	Flavonoids	2093800	1576300	2127000	2092000	995290	1357000	4243300	3170900	1980100	1318000	1349700	958550
Hmln002189	--	Quercetin-3-O-(6''-O-malonyl)-galactoside*	Flavonoids	5002400	3601000	4443000	4567400	2602500	2381300	8351500	6157000	4157700	3385400	3449400	2582200
Hmln002321	--	Quercetin-3-O-(6''-O-malonyl)-glucoside*	Flavonoids	57529	51141	61538	77843	37040	38370	112950	96123	46462	57002	65403	40025
mws1138	C08540	Betanin	Alkaloids	3926200	3109600	4107800	3404900	2136900	2331400	7496800	5914300	4064900	2517900	2702200	2397700
pmd0142	--	LysoPC 20:0(2n isomer)*	Lipids	15350	12620	9493.6	62990	73217	53520	5171.9	13069	14825	4712	49605	24278
pmd0143	--	LysoPC 20:0*	Lipids	33001	21617	13622	244900	367410	286010	14991	27300	39068	33694	95382	108840
pmb3032	--	Tricin O-malonyl rhamnoside	Flavonoids	29996	66446	56801	127630	113930	91122	60702	71356	53381	80086	81715	82016
Rfmb25702	--	Pinoresinol-acetylglucose	Lignans and Coumarins	105020	140300	90511	121820	154300	93950	63099	106100	68606	45325	51908	48434
mws1292	--	Isoschaftoside*	Flavonoids	634530	427660	673350	508540	290570	415820	575870	494310	558450	470400	492720	424330
mws1660	--	Schaftoside*	Flavonoids	20538	12034	16663	18005	7378.4	7560.4	15931	12403	13738	12904	9276	13868
pmb2922	C00029	Uridine 5'-diphospho-D-glucose	Nucleotides and derivatives	511860	463710	486870	229330	241590	239080	657510	355290	458520	147180	195390	284260
Lmhp009368	--	LysoPC 22:6	Lipids	9	9	1386	2122	9	9	2031.9	9	9	1235.6	9	9
Lmhp010099	--	LysoPC 22:5*	Lipids	9	9	891.81	1599.1	931.12	937.91	1397.7	1038.4	385.74	9	9	600.06
Lmhp009682	--	LysoPC 22:5(2n isomer)*	Lipids	9	9	9	9	9	9	9	9	9	9	9	9
Lmhp010394	--	LysoPC 22:4	Lipids	9	9	862.7	824.13	792.95	9	9	345.17	1175.2	9	1154.1	9
pmb0720	--	Tricin 7-O-(6''-O-Malonyl)-Beta-D-Glucoside	Flavonoids	2141600	1618100	2297300	1677100	1048100	1171300	3351000	2738000	2713400	1776700	1649200	1394900
pme0368	--	Apigenin 7-rutinoside(Isorhoifolin)	Flavonoids	113070	71496	124820	28032	36873	12778	98734	58426	63352	47612	54362	49571
Hmcp002029	--	Kaempferol-O-Pentoside-O-hexoside	Flavonoids	204450	336380	434840	520750	435390	523720	223910	201370	167070	263590	224650	242180
Rfmb26203	--	Syringaresinol-glucoside	Lignans and Coumarins	3304800	2634100	2457300	1461300	1333400	1175400	3696500	6387100	4865700	3877000	4130700	2747700
pmb2936	--	Disinapoyl glucoside	Phenolic acids	11764	3532.2	9862.6	6327.2	3052	6374.2	9	9	12158	20680	11345	8242.9
Lmmp003217	--	Kaempferol-3-O-β-D-(6''-O-(E)-p-coumaroyl)glucopyranoside	Flavonoids	302730	190960	447000	255380	205190	162320	224830	237700	165580	225480	280860	166490
Lmbp003230	--	Kaempferol-3-O-neohesperidoside*	Flavonoids	452650	414120	611080	801090	391770	391280	326250	368720	387780	349450	309230	342880
pmp001079	C12630	Luteolin 7-O-neohesperidoside(Lonicerin)*	Flavonoids	64894	48138	62139	70070	47072	27353	84036	65130	73159	80735	70217	60986
pmp001106	--	Vitexin-2-O-glucoside	Flavonoids	38190	37779	42447	25426	23146	13997	17042	12035	13621	9963.3	9623.7	13630
mws1073	--	Apigenin 6,8-C-diglucoside	Flavonoids	181350	144020	220060	135930	90564	113880	68874	37502	63731	41450	56832	62987
pmn001713	--	Luteolin-7-O-rutinoside	Flavonoids	128040	93828	104000	97470	66034	75276	49835	26652	30502	33995	20944	48134
pme1773	C08620	Cyanidin 3-O-rutinoside (Keracyanin)	Flavonoids	475920	755960	523340	454310	476910	466380	340220	1104200	339330	720740	628770	662000
Lmlp002975	--	Quercetin-3-O-β-D-xylosyl-(1→2)-β-D-galactoside*	Flavonoids	2335700	2652700	2385400	6436500	5136600	5086000	3668000	2084700	2946600	3095300	2803100	3929300
Lmln001951	--	Quercetin-3-arabinoylglucoside*	Flavonoids	1239600	1481600	1100200	2513000	2165100	2653100	1635800	1208300	1287500	1141100	1280000	1542600
Hmbp001825	--	Quercetin-3-sambubioside*	Flavonoids	2085500	2665800	2708700	6988800	4711500	5585200	2786400	1540800	2427600	2373000	2681100	2979200
mws1519	C09732	Eriocitrin	Flavonoids	115220	78308	89168	164710	185910	79263	194030	185620	159090	246730	263340	375070
pmp001080	--	Neodiosmin (Diosmetin-7-O-Neohesperidoside)*	Flavonoids	359200	334610	416130	397030	327570	307520	564240	402390	471380	462410	483470	475020
mws1661	C10039	Diosmin (Diosmetin 7-O-rutinoside)*	Flavonoids	1288400	1115800	1629500	1489700	1108800	1096500	1599200	1488800	1512100	1349800	1377400	1450400
Lmyp004052	--	Quercetin-3-O-(6''-trans-p-Coumaroyl)-β-D-galactopyranoside	Flavonoids	75380	97472	79303	156720	91096	118610	177850	114990	93390	74414	84151	66901
Lmmp000897	--	Gallocatechin-Gallocatechin	Flavonoids	11271	12389	11594	6837.5	5672	7377.8	5117.8	26034	1772.9	4800.6	4431.1	12232
Hmpp002612	--	Luteolin-7-O-β-D-gentiobioside	Flavonoids	18372	26970	22287	40792	34248	48484	9	20807	13557	11652	13497	8479.8
Hmmp002336	--	Quercetin-O-feruloyl-Pentoside	Flavonoids	8893800	6435000	8546900	8553700	6796100	6908900	16566000	11523000	10259000	8643100	10427000	7126200
Lmbp002336	--	Quercetin-3-O-(2-O-α-L-rhamnosyl)-β-D-galactoside	Flavonoids	229380	107200	304250	55767	63110	62129	428980	173190	223710	202270	242460	260680
Li512117	--	Quercetin-3-O-neohesperidoside*	Flavonoids	276590	248730	311730	317550	223200	264840	588110	384580	409200	291920	338400	252900
pmn001583	--	Quercetin-3-O-robinobioside*	Flavonoids	12984000	12099000	13124000	15888000	10835000	13364000	30105000	17458000	20172000	16404000	19983000	16734000
pmb0665	--	Luteolin-8-C-hexosyl-O-hexoside	Flavonoids	335690	222270	311060	322940	286510	212010	644020	363080	459170	289570	289510	291120
mws0059	C05625	Quercetin-3-O-rutinoside (Rutin)*	Flavonoids	14449000	9330200	12076000	9847800	9274100	9263500	22426000	16802000	12726000	13253000	12815000	13043000
mws0036	C09755	Hesperidin*	Flavonoids	2858300	2563000	2603300	3088500	2433300	2151700	6236000	3786700	3519500	2792000	3452400	3215800
pme0001	C09806	Hesperetin 7-O-neohesperidoside(Neohesperidin)*	Flavonoids	90558	62402	89818	24944	17818	23326	138330	98842	89530	85415	120750	114510
mws4134	C00127	Oxidized Glutathione	Amino acids and derivatives	62565	108920	108070	176590	146110	84627	97581	57202	71991	52345	54932	98410
Rfmb26201	--	Syringaresinol-acetylglucoside	Lignans and Coumarins	1744200	2116600	2159500	5641700	5835900	4980300	2469400	2938300	2995800	4401800	3292300	3630200
Hmjp002999	--	Isorhamnetin-3-O-rutinoside (Narcissin)	Flavonoids	1779000	1433600	2330500	1410700	1112100	949180	6041000	2582200	2484000	1255400	2271900	1816000
Zmhp002303	--	Isochrysoeriol O-diglucoside	Flavonoids	9868.5	12260	18532	9	9	9	9	9	9	9	9	9
pme1540	--	Isorhamnetin-3-O-neohesperidoside	Flavonoids	26138	22024	25156	12130	9	9	123570	33484	53383	12739	15010	28755
pmp001311	--	6-Hydroxykaempferol-7,6-O-Diglucoside	Flavonoids	463820	410960	924800	813900	371200	526720	981260	1532600	927980	694510	911390	981940
pmp001310	--	6-Hydroxykaempferol-3,6-O-Diglucoside	Flavonoids	67916	63576	84596	136820	90725	115630	114850	61250	46877	67291	73787	64392
pmb0492	--	N,N',N''-p-coumaroyl-cinnamoyl-caffeoyl spermidine	Alkaloids	47802	59850	44758	72213	67652	71909	40473	31202	34645	35047	45156	47477
Hmyp007792	--	PE(oxo-11:0/16:0)	Lipids	2267.3	9638.4	7068.6	10479	7711.5	9619	7194.8	3573.5	5381.1	3038.8	3706.2	9753.4
Hmlp002975	--	Isorhamnetin-O-glucuronate-O-rhamnoside	Flavonoids	4150900	3559700	4860000	3407800	2307900	2889200	10572000	7094200	7557800	6101900	6839800	6072700
Hmgp003086	--	Tricin-7-O-rutinoside	Flavonoids	3439600	2758500	3712400	2794700	2086700	2534600	8379900	7548300	7537400	6186500	4854100	5082600
pmb3043	--	Tricin-5-O-rutinoside	Flavonoids	5797100	5847300	7176900	2649600	2626200	2083000	14002000	8633800	10843000	10528000	12165000	10061000
Hmcp001578	--	Isorhamnetin-O-diglucoside	Flavonoids	97953	127640	194520	193510	82730	166170	236670	282090	225810	223690	253490	263440
Lmnp002448	--	5,7,3',4'-Tetrahydroxy-6-methoxyflavone-8-C-[β-D-glucosyl-(1-2)]-β-D-glucoside	Flavonoids	96586	76446	88718	124930	91763	62710	144250	141700	117500	104870	108860	137730
pmb2653	--	D(+)-Melezitose O-rhamnoside	Others	31447	24472	25985	22112	30019	18209	23641	9	30000	15268	12499	17269
pmp001289	--	Chrysoeriol-7-O-[β-D-glucuronosyl-(1→2)-O-β-D-glucuronoside]	Flavonoids	9	9	9	9	9	9	9	9	9	9	9	9
pmb0713	--	Tricin 7-O-hexosyl-O-hexoside	Flavonoids	58677	47416	56320	66918	36252	61318	195040	214910	190560	156990	130650	116720
pmb0719	--	Tricin 4'-O-(syringyl alcohol)ether 5-O-hexoside	Flavonoids	736160	467940	851920	349050	147180	213330	697680	655330	589110	447110	390340	293830
pmb0530	C00003	Nicotinic acid adenine dinucleotide	Nucleotides and derivatives	164660	155920	199650	134680	113460	143250	132300	126450	148730	103310	87531	103900
pmb0725	--	Tricin 7-O-feruloylhexoside	Flavonoids	29195	24275	25416	64113	38420	47627	35175	29317	26584	18758	20899	27670
pmb0475	--	Gallic acid O-feruloyl-O-hexosyl-O-hexoside	Tannins	104290	109840	136170	85718	53341	52016	205110	126620	139820	85076	113350	89062
Lmhp008744	--	1-α-Linolenoyl-glycerol-diglucoside*	Lipids	81175	45533	59253	51111	56577	42114	24165	82423	47980	47952	137160	26253
Lmhp008513	--	2-γ-Linolenoyl-glycerol-diglucoside*	Lipids	268210	167750	213000	158500	173390	157140	64176	234410	135760	134260	320710	74155
Lmhp009190	--	2-Linoleoylglycerol-diglucoside*	Lipids	82019	32870	51671	53739	31210	81573	17794	81359	43391	18128	120260	11804
Lmhp009384	--	1-Linoleoylglycerol-diglucoside*	Lipids	16243	11309	13968	8837.4	10981	10654	6500.2	19661	10075	6664	40212	8570.3
Lmmn004145	--	3-O-(2-O-Acetyl-β-D-glucopyranosyl) oleanolic acid	Terpenoids	23712000	14150000	15660000	15316000	13919000	14591000	3046100	25168000	13670000	11745000	34414000	5008800
Hmgp002564	--	Tricin 7-O-Diglucuronoside	Flavonoids	9	9	9	9	9	9	9	9	9	9	9	9
pmb0723	--	Tricin 4'-O-(β-guaiacylglyceryl)ether 7-O-glucoside	Flavonoids	9	73836	62773	114340	60585	83850	107810	116330	127370	105480	86250	65631
pmb1312	--	Tricin 4'-O-(β-guaiacylglyceryl)ether 5-O-glucoside	Flavonoids	5208000	4971500	6534300	3705900	2003500	2194000	10601000	8099700	8413700	6757900	6130400	4968600
pmb0738	--	Tricin 7-O-[sinapoyl]-glucoside	Flavonoids	135670	116430	117760	156280	80575	101510	137980	211560	154170	86831	65117	57028
Hmyp007396	--	PC(oxo-11:0/18:2)	Lipids	9419	21313	14301	16093	14938	12857	11565	11735	10272	5537	6446.1	15979
pmb3039	--	Tricin O-oxalic acid O-coumaroyl shikimic acid	Flavonoids	17173	19803	21566	10713	8959.7	8572.8	23518	27828	20893	21691	24496	26485
Lmmp002440	--	Quercetin-glucoside-malonyl-glucoside	Flavonoids	232050	218410	239360	186780	131670	146550	443850	669120	279330	272170	339850	281400
Hmcp001658	--	Isorhamnetin-O-Hexoside-O-malonyl-O-Hexoside	Flavonoids	10764	7100	17598	30926	13865	34646	29985	47200	16401	16541	27044	18474
pme2651	C00006	NADP (Nicotinamide adenine dinucleotide phosphate)	Nucleotides and derivatives	28903	32241	40636	34202	16307	22356	37751	19043	27871	25507	18143	21610
Lmhp002508	--	Quercetin-O-glucoside-rhamnoside-rhamnoside	Flavonoids	20342	11992	22230	14376	8329.7	19994	62453	45272	23768	17942	26945	25309
Hmcp001329	--	Quercetin-O-Pentoside-O-Hexoside-O-Hexoside	Flavonoids	27753	43471	47011	145930	94573	117180	123810	69248	76062	155600	138890	142280
Lmmp002334	--	Quercetin-glucoside-glucoside-rhamnoside	Flavonoids	400070	325220	435850	596210	306760	365560	1287100	1048600	599400	809670	924640	903520
Hmgp003540	--	Tricin-O-Malonyl-O-guaiacylglycerol-O-Hexoside	Flavonoids	514160	380970	705950	258050	147040	157260	1354800	827640	914270	569640	543980	391970
pme2746	C00016	Flavin adenine dinucleotide(FAD)	Nucleotides and derivatives	182200	144370	149620	155730	120240	9	208910	173370	191010	184170	111530	94882
Hmcp001589	--	Isorhamnetin-O-Hexoside-O-Hexoside-O-Rhamnoside	Flavonoids	9	3998.9	9	5519.1	2754.4	6436.1	31821	24798	11117	5552.5	15641	16033

## Sheet: Table S1C
Table S1C Lists of differentially abundanced metabolites from root metabolomes
Index	cpd_ID	Compounds	Class_1	Class_2	Log2[18_24h_vs_18_0h]	p_value	Log2[18_48h_vs_18_0h]	p_value	Log2[18_5d_vs_18_0h]	p_value	Log2[USA_26_24h_vs_0h]	p_value	Log2[USA_26_48h_vs_0h]	p_value	Log2[USA_26_5d_vs_0h]	p_value
Hmbn002174	--	4-Hydroxyacetophenone	Phenolic acids	Phenolic acids	NA	NA	14.1953	2.15086e-05	NA	NA	NA	NA	NA	NA	2.3072	0.0332601
Hmbp001276	--	Gallacetophenone	Others	Others	NA	NA	NA	NA	NA	NA	NA	NA	NA	NA	2.38799	0.0353776
Hmbp001825	--	Quercetin-3-sambubioside	Flavonoids	Flavonols	NA	NA	9.53433	0.0146692	6.4619	0.0428381	1.223	0.0104344	1.4049	0.0195299	1.25952	0.00779098
Hmcn001884	--	6-Hydroxyluteolin 5-glucoside	Flavonoids	Flavonoid	NA	NA	NA	NA	NA	NA	3.40716	0.00086126	3.84388	0.00387268	2.04748	0.00149691
Hmgn004139	--	Isohydroxymatairesinol	Lignans and Coumarins	Lignans	NA	NA	NA	NA	8.92447	0.00519015	NA	NA	NA	NA	NA	NA
Hmgn004693	--	8-Hydroxy-α-conidendrin	Lignans and Coumarins	Lignans	NA	NA	NA	NA	NA	NA	2.03444	0.00421144	NA	NA	NA	NA
Hmgp002428	C02666	4-Hydroxy-3-methoxycinnamaldehyde	Phenolic acids	Phenolic acids	0.677291	0.0410438	NA	NA	NA	NA	NA	NA	NA	NA	8.63852	0.000480339
Hmgp003086	--	Tricin-7-O-rutinoside	Flavonoids	Flavonoid	NA	NA	NA	NA	NA	NA	4.03513	2.36608e-05	4.31452	0.0121847	1.43151	0.0446854
Hmgp003540	--	Tricin-O-Malonyl-O-guaiacylglycerol-O-Hexoside	Flavonoids	Flavonoid	NA	NA	NA	NA	NA	NA	4.73374	0.0214065	NA	NA	NA	NA
Hmgp005956	C04223	Dehydrovomifoliol	Terpenoids	Sesquiterpenoids	NA	NA	NA	NA	NA	NA	2.02856	0.0388227	NA	NA	NA	NA
Hmln002189	--	Quercetin-3-O-(6''-O-malonyl)-galactoside	Flavonoids	Flavonols	NA	NA	NA	NA	NA	NA	NA	NA	NA	NA	NA	NA
Hmln002199	--	Quercetin-3-O-(6''-O-acetyl)-galactoside	Flavonoids	Flavonols	NA	NA	NA	NA	NA	NA	NA	NA	2.9967	0.0441072	NA	NA
HmLn002358	--	Vanillic acid-glucoside	Phenolic acids	Phenolic acids	NA	NA	NA	NA	NA	NA	NA	NA	NA	NA	NA	NA
Hmlp002975	--	Isorhamnetin-O-glucuronate-O-rhamnoside	Flavonoids	Flavonols	NA	NA	NA	NA	NA	NA	NA	NA	NA	NA	NA	NA
Hmmp001310	--	3-Indoleacrylic acid	Alkaloids	Alkaloids	NA	NA	10.2921	0.0113333	7.80353	0.00195207	1.66274	0.00473011	NA	NA	NA	NA
Hmmp002336	--	Quercetin-O-feruloyl-Pentoside	Flavonoids	Flavonols	NA	NA	NA	NA	NA	NA	5.29478	0.000451418	NA	NA	NA	NA
Hmpp003270	--	Luteolin-4'-O-β-D-glucoside	Flavonoids	Flavonoid	NA	NA	NA	NA	NA	NA	NA	NA	4.34415	0.0130624	NA	NA
Hmqp006235	--	LysoPC 18:4	Lipids	LPC	NA	NA	NA	NA	NA	NA	NA	NA	NA	NA	NA	NA
Hmsn000210	--	Methyl 7,10-hexadecadienoate	Lipids	Free fatty acids	NA	NA	NA	NA	NA	NA	NA	NA	NA	NA	NA	NA
Hmtn001120	--	5-(2-Hydroxyethyl)-2-O-glucosylohenol	Phenolic acids	Phenolic acids	NA	NA	NA	NA	1.70762	0.00240248	NA	NA	NA	NA	NA	NA
Hmtn001288	--	Methyl-(2,4-dihydroxyphenyl)acetate	Phenolic acids	Phenolic acids	0.182381	0.00331785	NA	NA	NA	NA	1.72185	0.034111	1.51252	0.021835	NA	NA
Hmyn007081	--	LysoPG(16:1)	Lipids	Glycerol ester	NA	NA	NA	NA	NA	NA	6.18839	9.41562e-05	NA	NA	0.572227	0.0343437
Hmyn007168	--	LysoPG(16:0)	Lipids	Glycerol ester	NA	NA	NA	NA	NA	NA	NA	NA	NA	NA	5.72135	0.00366828
Hmyp007396	--	PC(oxo-11:0/18:2)	Lipids	PC	NA	NA	NA	NA	NA	NA	NA	NA	NA	NA	NA	NA
Hmyp007792	--	PE(oxo-11:0/16:0)	Lipids	Glycerol ester	NA	NA	NA	NA	NA	NA	0.542996	0.00183977	NA	NA	0.562716	0.000640944
Lmbp003230	--	Kaempferol-3-O-neohesperidoside	Flavonoids	Flavonols	NA	NA	NA	NA	NA	NA	NA	NA	NA	NA	NA	NA
Lmdp003286	--	Isohyperoside	Flavonoids	Flavonols	NA	NA	NA	NA	3.41339	0.0143695	NA	NA	2.5526	0.0412529	1.999	0.0271413
Lmdp003577	C09126	Genistin	Flavonoids	Isoflavones	NA	NA	NA	NA	NA	NA	NA	NA	2.82762	0.00317968	2.3266	0.0108136
Lmgn001670	C00805	Salicylic acid	Phenolic acids	Phenolic acids	NA	NA	NA	NA	NA	NA	NA	NA	NA	NA	NA	NA
Lmgn002843	--	2'-Hydroxyisoflavone	Flavonoids	Isoflavones	NA	NA	NA	NA	NA	NA	1.85153	0.0328662	NA	NA	NA	NA
Lmhn001773	--	Caffeoylnicotinoyltartaric acid	Phenolic acids	Phenolic acids	NA	NA	1.55458	0.0409102	NA	NA	NA	NA	3.8463	0.0376183	NA	NA
Lmhn002926	--	p-Coumaroylmalic acid	Phenolic acids	Phenolic acids	0.593079	0.0273201	NA	NA	NA	NA	NA	NA	NA	NA	0.629836	0.00660253
Lmhn003074	--	Feruloylmalic acid	Phenolic acids	Phenolic acids	NA	NA	NA	NA	NA	NA	NA	NA	NA	NA	NA	NA
Lmhn202452	--	cis-Coutaric acid	Phenolic acids	Phenolic acids	NA	NA	NA	NA	NA	NA	3.17006	0.000117534	4.44973	0.00151319	1.6857	0.0236486
Lmhp002153	--	N-p-Coumaroylhydroxyputrescine	Alkaloids	Phenolamine	NA	NA	NA	NA	NA	NA	1.86604	0.004362	NA	NA	NA	NA
Lmhp002501	--	N-Feruloylhydroxyputrescine	Alkaloids	Phenolamine	NA	NA	NA	NA	0.334467	0.0216704	2.50813	0.0122506	2.52912	0.0082572	2.31208	0.040964
Lmhp005550	--	N,N'-Diferuloylputrescine	Alkaloids	Phenolamine	NA	NA	4.83082	0.000550934	3.40478	0.000298009	1.54802	0.03253	NA	NA	2.06549	0.0182381
Lmhp005784	--	p-Coumaroylferuloylcadaverine	Alkaloids	Phenolamine	NA	NA	NA	NA	9.91004	4.30287e-06	NA	NA	2.36747	0.00380086	2.0925	0.032651
Lmhp005872	--	Diferuloylcadaverine	Alkaloids	Phenolamine	NA	NA	10.0958	0.0416266	13.3609	1.97332e-05	1.84441	0.0291911	NA	NA	NA	NA
Lmhp007595	--	LysoPC 16:4	Lipids	LPC	NA	NA	NA	NA	NA	NA	NA	NA	NA	NA	NA	NA
Lmhp007598	--	LysoPC 19:2(2n isomer)	Lipids	LPC	NA	NA	NA	NA	NA	NA	2.29841	0.00718478	NA	NA	0.83751	0.00101316
Lmhp007836	--	LysoPE 16:3	Lipids	LPE	3.82027	0.0287619	NA	NA	NA	NA	NA	NA	NA	NA	NA	NA
Lmhp007840	--	LysoPC 19:2	Lipids	LPC	NA	NA	NA	NA	NA	NA	NA	NA	NA	NA	NA	NA
Lmhp008233	--	LysoPE 18:4	Lipids	LPE	NA	NA	NA	NA	NA	NA	NA	NA	NA	NA	NA	NA
Lmhp008273	--	LysoPE 15:1(2n isomer)	Lipids	LPE	NA	NA	NA	NA	NA	NA	21.407	1.81671e-06	19.435	0.00043656	15.392	1.15588e-05
Lmhp008337	--	LysoPE 14:0(2n isomer)	Lipids	LPE	NA	NA	NA	NA	NA	NA	NA	NA	NA	NA	NA	NA
Lmhp008440	--	LysoPE 15:1	Lipids	LPE	NA	NA	NA	NA	NA	NA	NA	NA	NA	NA	NA	NA
Lmhp008513	--	2-γ-Linolenoyl-glycerol-diglucoside	Lipids	Glycerol ester	NA	NA	NA	NA	NA	NA	3.49047	0.000865704	NA	NA	2.09288	0.0245198
Lmhp008589	--	LysoPE 18:3(2n isomer)	Lipids	LPE	NA	NA	NA	NA	NA	NA	6.80665	4.31462e-05	5.36599	0.00158638	6.22925	9.40896e-05
Lmhp008688	--	LysoPE 20:5	Lipids	LPE	NA	NA	NA	NA	NA	NA	2.45473	0.00667733	NA	NA	1.82776	0.041983
Lmhp008718	--	LysoPC 17:2	Lipids	LPC	NA	NA	NA	NA	NA	NA	3.0399	2.23039e-05	2.61298	0.000904367	2.35212	0.00131208
Lmhp008742	--	LysoPC 20:5	Lipids	LPC	NA	NA	NA	NA	NA	NA	NA	NA	NA	NA	3.52036	0.0365377
Lmhp008744	--	1-α-Linolenoyl-glycerol-diglucoside	Lipids	Glycerol ester	NA	NA	NA	NA	NA	NA	NA	NA	NA	NA	NA	NA
Lmhp008763	--	LysoPE 16:1(2n isomer)	Lipids	LPE	NA	NA	NA	NA	NA	NA	2.97117	0.000471775	NA	NA	NA	NA
Lmhp008801	--	LysoPE 18:3	Lipids	LPE	NA	NA	NA	NA	NA	NA	NA	NA	3.02182	0.00278656	2.39304	0.00878962
Lmhp008833	--	LysoPC 16:1(2n isomer)	Lipids	LPC	NA	NA	NA	NA	NA	NA	4.37343	0.00191486	3.67315	0.00863695	4.00683	0.0204617
Lmhp008885	--	LysoPE 15:0(2n isomer)	Lipids	LPE	2.58331	0.0332793	NA	NA	NA	NA	NA	NA	NA	NA	NA	NA
Lmhp008924	--	LysoPC 19:3	Lipids	LPC	NA	NA	NA	NA	NA	NA	10.6704	0.0135589	NA	NA	NA	NA
Lmhp009034	--	LysoPE 16:1	Lipids	LPE	NA	NA	NA	NA	NA	NA	NA	NA	NA	NA	2.56852	0.00785495
Lmhp009129	--	LysoPC 15:0(2n isomer)	Lipids	LPC	NA	NA	NA	NA	NA	NA	NA	NA	NA	NA	NA	NA
Lmhp009187	--	LysoPE 15:0	Lipids	LPE	NA	NA	0.723144	0.0199692	NA	NA	3.74037	0.000328822	NA	NA	NA	NA
Lmhp009190	--	2-Linoleoylglycerol-diglucoside	Lipids	Glycerol ester	NA	NA	NA	NA	NA	NA	NA	NA	NA	NA	NA	NA
Lmhp009349	--	LysoPE 20:4(2n isomer)	Lipids	LPE	NA	NA	NA	NA	NA	NA	NA	NA	NA	NA	NA	NA
Lmhp009368	--	LysoPC 22:6	Lipids	LPC	0.312734	0.00856752	NA	NA	NA	NA	NA	NA	NA	NA	NA	NA
Lmhp009384	--	1-Linoleoylglycerol-diglucoside	Lipids	Glycerol ester	NA	NA	NA	NA	NA	NA	NA	NA	NA	NA	NA	NA
Lmhp009464	--	LysoPE 17:1(2n isomer)	Lipids	LPE	NA	NA	NA	NA	NA	NA	NA	NA	0.559846	0.0159713	0.584808	0.00938724
Lmhp009497	--	LysoPE 20:4	Lipids	LPE	NA	NA	NA	NA	NA	NA	NA	NA	NA	NA	2.5252	0.0109284
Lmhp009526	--	2-γ-Linolenoyl-glycerol-glucoside	Lipids	Glycerol ester	NA	NA	NA	NA	NA	NA	NA	NA	NA	NA	NA	NA
Lmhp009590	--	LysoPC 17:1	Lipids	LPC	NA	NA	2.6495	0.0213887	NA	NA	NA	NA	NA	NA	NA	NA
Lmhp009682	--	LysoPC 22:5(2n isomer)	Lipids	LPC	NA	NA	NA	NA	NA	NA	NA	NA	NA	NA	NA	NA
Lmhp009769	--	LysoPE 17:1	Lipids	LPE	NA	NA	NA	NA	0.216377	0.00300801	NA	NA	NA	NA	NA	NA
Lmhp009773	--	1-α-Linolenoyl-glycerol-glucoside	Lipids	Glycerol ester	NA	NA	NA	NA	NA	NA	NA	NA	NA	NA	NA	NA
Lmhp009802	--	LysoPE 20:3(2n isomer)	Lipids	LPE	NA	NA	NA	NA	NA	NA	NA	NA	NA	NA	NA	NA
Lmhp009890	--	LysoPC 20:3	Lipids	LPC	NA	NA	NA	NA	NA	NA	NA	NA	NA	NA	NA	NA
Lmhp010040	--	LysoPE 20:3	Lipids	LPE	NA	NA	NA	NA	NA	NA	NA	NA	NA	NA	NA	NA
Lmhp010041	--	LysoPE 22:5	Lipids	LPE	NA	NA	NA	NA	NA	NA	NA	NA	NA	NA	NA	NA
Lmhp010099	--	LysoPC 22:5	Lipids	LPC	NA	NA	NA	NA	NA	NA	3.20058	0.000259284	NA	NA	NA	NA
Lmhp010162	--	LysoPE 17:0	Lipids	LPE	NA	NA	NA	NA	NA	NA	NA	NA	4.42357	0.016775	NA	NA
Lmhp010190	--	LysoPC 18:1(2n isomer)	Lipids	LPC	NA	NA	2.24672	0.0200414	NA	NA	NA	NA	NA	NA	NA	NA
Lmhp010334	--	2-Linoleoylglycerol-glucoside	Lipids	Glycerol ester	NA	NA	NA	NA	NA	NA	NA	NA	NA	NA	NA	NA
Lmhp010394	--	LysoPC 22:4	Lipids	LPC	NA	NA	NA	NA	NA	NA	NA	NA	NA	NA	NA	NA
Lmhp010514	--	LysoPE 20:2(2n isomer)	Lipids	LPE	NA	NA	NA	NA	NA	NA	NA	NA	NA	NA	NA	NA
Lmhp010515	--	LysoPC 17:0(2n isomer)	Lipids	LPC	NA	NA	NA	NA	NA	NA	NA	NA	NA	NA	NA	NA
Lmhp010573	--	1-Linoleoylglycerol-glucoside	Lipids	Glycerol ester	NA	NA	NA	NA	NA	NA	1.43442	0.00577151	2.07699	0.0180497	NA	NA
Lmhp010757	--	LysoPE 20:2	Lipids	LPE	NA	NA	NA	NA	NA	NA	4.89496	0.00139581	NA	NA	NA	NA
Lmhp010908	--	LysoPC 19:1	Lipids	LPC	NA	NA	5.31542	0.0177894	NA	NA	NA	NA	NA	NA	NA	NA
Lmhp011388	--	2-γ-Linolenoyl-glycerol	Lipids	Glycerol ester	NA	NA	NA	NA	NA	NA	0.505777	0.0177936	NA	NA	NA	NA
Lmhp011549	--	LysoPC 20:1	Lipids	LPC	NA	NA	NA	NA	NA	NA	3.61937	0.0162208	NA	NA	NA	NA
Lmhp011562	--	1-α-Linolenoyl-glycerol	Lipids	Glycerol ester	NA	NA	NA	NA	NA	NA	4.15402	0.0195088	NA	NA	3.27153	0.0247428
Lmhp012042	--	2-Linoleoylglycerol	Lipids	Glycerol ester	NA	NA	NA	NA	NA	NA	NA	NA	NA	NA	2.20624	0.0415621
Lmhp112042	--	1-Linoleoylglycerol	Lipids	Glycerol ester	NA	NA	NA	NA	NA	NA	NA	NA	NA	NA	NA	NA
Lmln001951	--	Quercetin-3-arabinoylglucoside	Flavonoids	Flavonols	NA	NA	5.43316	0.0232467	5.58028	0.021543	NA	NA	NA	NA	NA	NA
Lmlp002975	--	Quercetin-3-O-β-D-xylosyl-(1→2)-β-D-galactoside	Flavonoids	Flavonols	NA	NA	4.48704	0.0275868	NA	NA	NA	NA	NA	NA	NA	NA
Lmmn004145	--	3-O-(2-O-Acetyl-β-D-glucopyranosyl) oleanolic acid	Terpenoids	Triterpene	NA	NA	NA	NA	NA	NA	NA	NA	NA	NA	NA	NA
Lmmp003217	--	Kaempferol-3-O-β-D-(6''-O-(E)-p-coumaroyl)glucopyranoside	Flavonoids	Flavonols	NA	NA	NA	NA	NA	NA	NA	NA	NA	NA	NA	NA
Lmtn002233	--	Androsin	Others	Others	NA	NA	2.57044	0.0137584	3.3605	0.0128899	NA	NA	NA	NA	NA	NA
Lmzn001582	--	5'-Glucopyranosyloxyjasmanic acid	Phenolic acids	Phenolic acids	NA	NA	1.7849	0.0289514	2.58679	0.00605598	NA	NA	1.21274	0.0211381	1.17559	0.019316
Lmzn002605	C08277	Sebacic acid	Organic acids	Organic acids	NA	NA	NA	NA	NA	NA	NA	NA	NA	NA	NA	NA
Lmzp004885	C10193	Tricin	Flavonoids	Flavonoid	NA	NA	NA	NA	NA	NA	0.533575	0.013626	0.620074	0.0316329	NA	NA
mad1424	--	Ditartaroyl-hydroxylcoumarin	Phenolic acids	Phenolic acids	0.466715	0.00408749	0.527898	0.00306305	0.657676	0.0202161	NA	NA	NA	NA	NA	NA
mws0001	C00152	L-Asparagine	Amino acids and derivatives	Amino acids and derivatives	NA	NA	NA	NA	NA	NA	NA	NA	NA	NA	NA	NA
mws0009	C02666	Coniferaldehyde	Phenolic acids	Phenolic acids	NA	NA	NA	NA	NA	NA	NA	NA	NA	NA	NA	NA
mws0014	C01494	Ferulic acid	Phenolic acids	Phenolic acids	NA	NA	NA	NA	NA	NA	NA	NA	NA	NA	NA	NA
mws0018	C00750	Spermine	Alkaloids	Phenolamine	0.708852	0.00639453	NA	NA	NA	NA	NA	NA	NA	NA	NA	NA
mws0027	C10833	Syringic acid	Phenolic acids	Phenolic acids	NA	NA	NA	NA	NA	NA	4.56113	0.0183156	NA	NA	NA	NA
mws0028	C06672	Vanillic acid	Phenolic acids	Phenolic acids	NA	NA	2.37292	0.0132453	NA	NA	NA	NA	NA	NA	NA	NA
mws0059	C05625	Rutin	Flavonoids	Flavonols	NA	NA	NA	NA	NA	NA	NA	NA	NA	NA	0.558623	0.0101313
mws0061	C10073	Hyperin	Flavonoids	Flavonols	NA	NA	NA	NA	4.28568	0.0066345	NA	NA	NA	NA	NA	NA
mws0066	C10084	Isorhamnetin	Flavonoids	Flavonols	NA	NA	NA	NA	NA	NA	NA	NA	NA	NA	NA	NA
mws0091	C05623	Isoquercitrin	Flavonoids	Flavonols	NA	NA	NA	NA	NA	NA	NA	NA	2.38688	0.0401486	2.6763	0.0372525
mws0097	C05366	Pinoresinol	Lignans and Coumarins	Lignans	NA	NA	NA	NA	NA	NA	NA	NA	NA	NA	NA	NA
mws0103	C08493	Indole-3-carboxaldehyde	Alkaloids	Plumerane	NA	NA	NA	NA	NA	NA	NA	NA	NA	NA	NA	NA
mws0119	C06424	Myristic Acid	Lipids	Free fatty acids	NA	NA	NA	NA	NA	NA	3.38055	0.000234732	NA	NA	NA	NA
mws0120	C00670	Choline alfoscerate	Lipids	PC	NA	NA	NA	NA	0.592814	0.0426912	NA	NA	NA	NA	7.40472	0.00701315
mws0126	--	LysoPC 18:0	Lipids	LPC	NA	NA	NA	NA	NA	NA	NA	NA	NA	NA	NA	NA
mws0133	C00153	Nicotinamide	Others	Vitamin	NA	NA	NA	NA	NA	NA	NA	NA	NA	NA	NA	NA
mws0146	--	Nicotinic Acid Methyl Ester(Methyl Nicotinate)	Alkaloids	Alkaloids	NA	NA	NA	NA	NA	NA	NA	NA	0.5148	0.0159726	NA	NA
mws0147	--	3-Hydroxy-3-methyl butyric acid	Organic acids	Organic acids	NA	NA	NA	NA	NA	NA	NA	NA	NA	NA	NA	NA
mws0154	C00493	Shikimic acid	Organic acids	Organic acids	NA	NA	NA	NA	NA	NA	NA	NA	NA	NA	0.4992	0.00261431
mws0178	C00852	Chlorogenic acid	Phenolic acids	Phenolic acids	NA	NA	1.64941	0.0273615	2.89977	0.00144667	7.87182	0.000691793	9.95174	0.0096428	13.4646	5.20618e-05
mws0179	--	Chlorogenic acid methyl ester	Phenolic acids	Phenolic acids	NA	NA	NA	NA	NA	NA	NA	NA	NA	NA	NA	NA
mws0180	C00628	2,5-Dihydroxybenzoic acid	Phenolic acids	Phenolic acids	NA	NA	NA	NA	1.81463	0.0124295	NA	NA	NA	NA	NA	NA
mws0183	C00230	Protocatechuic acid	Phenolic acids	Phenolic acids	NA	NA	NA	NA	1.51943	0.0150859	NA	NA	NA	NA	NA	NA
mws0191	C00719	Betaine	Alkaloids	Alkaloids	NA	NA	NA	NA	1.82489	0.000227952	2.89675	0.00211023	NA	NA	1.61707	0.0368739
mws0192	C00042	Succinic acid	Organic acids	Organic acids	NA	NA	NA	NA	0.526197	0.00261522	0.720454	0.024998	NA	NA	NA	NA
mws0193	C02427	L-Homocitrulline	Amino acids and derivatives	Amino acids and derivatives	NA	NA	NA	NA	NA	NA	0.70392	0.0412968	NA	NA	NA	NA
mws0208	C06104	Adipic Acid	Organic acids	Organic acids	NA	NA	NA	NA	NA	NA	NA	NA	NA	NA	NA	NA
mws0213	C00474	Ribitol	Others	Saccharides and Alcohols	NA	NA	NA	NA	NA	NA	NA	NA	NA	NA	NA	NA
mws0214	C00794	D-Sorbitol	Others	Saccharides and Alcohols	NA	NA	NA	NA	NA	NA	NA	NA	NA	NA	NA	NA
mws0219	C00049	L-AsparticAcid	Amino acids and derivatives	Amino acids and derivatives	NA	NA	NA	NA	NA	NA	NA	NA	NA	NA	NA	NA
mws0227	C00123	L-Leucine	Amino acids and derivatives	Amino acids and derivatives	NA	NA	4.88529	0.00349578	NA	NA	NA	NA	NA	NA	NA	NA
mws0230	C00188	L-Threonine	Amino acids and derivatives	Amino acids and derivatives	NA	NA	NA	NA	0.279788	0.0274627	NA	NA	NA	NA	NA	NA
mws0232	C00255	Riboflavin	Others	Vitamin	NA	NA	NA	NA	NA	NA	NA	NA	NA	NA	NA	NA
mws0237	C08261	Anchoic Acid	Organic acids	Organic acids	NA	NA	NA	NA	NA	NA	2.06911	0.00325727	1.75632	0.0396949	NA	NA
mws0248	C00299	Uridine	Nucleotides and derivatives	Nucleotides and derivatives	0.363353	0.00252989	NA	NA	0.366151	0.000741436	NA	NA	NA	NA	NA	NA
mws0250	C00082	L-Tyrosine	Amino acids and derivatives	Amino acids and derivatives	NA	NA	3.13163	0.00118686	1.6238	0.0100108	NA	NA	NA	NA	NA	NA
mws0251	C00178	Thymine	Nucleotides and derivatives	Nucleotides and derivatives	NA	NA	NA	NA	NA	NA	NA	NA	NA	NA	NA	NA
mws0254	C00135	L-Histidine	Amino acids and derivatives	Amino acids and derivatives	NA	NA	NA	NA	NA	NA	NA	NA	NA	NA	NA	NA
mws0255	C00380	Cytosine	Nucleotides and derivatives	Nucleotides and derivatives	0.347906	0.00911463	NA	NA	0.37843	0.00659149	NA	NA	NA	NA	NA	NA
mws0256	C00183	L-Valine	Amino acids and derivatives	Amino acids and derivatives	NA	NA	4.82964	0.00763245	NA	NA	2.85923	0.0054454	NA	NA	NA	NA
mws0258	C00407	L-Isoleucine	Amino acids and derivatives	Amino acids and derivatives	NA	NA	4.85727	0.00351454	NA	NA	NA	NA	NA	NA	NA	NA
mws0260	C00062	L-Arginine	Amino acids and derivatives	Amino acids and derivatives	NA	NA	NA	NA	NA	NA	NA	NA	NA	NA	NA	NA
mws0263	C01879	L-Pyroglutamic Acid	Amino acids and derivatives	Amino acids and derivatives	NA	NA	NA	NA	NA	NA	NA	NA	NA	NA	NA	NA
mws0264	--	TrehaloseAnhydrous	Others	Saccharides and Alcohols	0.310016	0.000360688	0.329524	0.000269737	0.506967	0.00181814	NA	NA	NA	NA	NA	NA
mws0275	C00497	Malic acid	Organic acids	Organic acids	NA	NA	1.93008	0.0378158	NA	NA	18.7468	0.0247599	NA	NA	NA	NA
mws0277	C00296	Kinic acid	Organic acids	Organic acids	NA	NA	NA	NA	NA	NA	NA	NA	NA	NA	NA	NA
mws0281	C00158	Citric Acid	Organic acids	Organic acids	NA	NA	NA	NA	NA	NA	3.90521	0.00244841	NA	NA	NA	NA
mws0282	C00078	L-Tryptophan	Amino acids and derivatives	Amino acids and derivatives	2.73738	0.0275074	8.47688	0.00952078	5.76306	0.00430308	2.8048	0.00277482	NA	NA	NA	NA
mws0289	--	LysoPE 18:1	Lipids	LPE	NA	NA	2.75746	0.0425799	2.65589	0.0387036	5.51521	0.00892287	NA	NA	NA	NA
mws0341	--	Hydroxyisocaproic acid	Organic acids	Organic acids	0.158372	0.0111611	NA	NA	0.0743547	0.00774841	NA	NA	NA	NA	15.772	0.0379008
mws0344	--	D-Xylonic acid	Organic acids	Organic acids	NA	NA	NA	NA	NA	NA	NA	NA	NA	NA	NA	NA
mws0359	C16537	Pentadecanoic Acid	Lipids	Free fatty acids	NA	NA	NA	NA	NA	NA	3.80309	0.0056944	NA	NA	NA	NA
mws0361	C08362	Palmitoleic Acid	Lipids	Free fatty acids	NA	NA	NA	NA	NA	NA	NA	NA	NA	NA	NA	NA
mws0366	C06426	γ-Linolenic Acid	Lipids	Free fatty acids	NA	NA	NA	NA	NA	NA	NA	NA	NA	NA	NA	NA
mws0367	C06427	α-Linolenic Acid	Lipids	Free fatty acids	NA	NA	NA	NA	NA	NA	NA	NA	NA	NA	NA	NA
mws0369	C00219	Arachidonic Acid	Lipids	Free fatty acids	NA	NA	NA	NA	NA	NA	2.54305	0.000759802	1.21373	0.030915	NA	NA
mws0396	C01712	Elaidic Acid	Lipids	Free fatty acids	NA	NA	NA	NA	NA	NA	2.32025	0.0301425	2.43476	0.00985022	2.06167	0.0276698
mws0397	C06428	Cis-5,8,11,14,17-Eicosapentaenoic Acid	Lipids	Free fatty acids	NA	NA	NA	NA	2.33175	0.0158908	NA	NA	NA	NA	NA	NA
mws0458	C00755	Vanillin	Phenolic acids	Phenolic acids	NA	NA	NA	NA	NA	NA	NA	NA	NA	NA	NA	NA
mws0467	C01744	3-(4-Hydroxyphenyl)-propionic acid	Phenolic acids	Phenolic acids	0.268253	0.0211997	NA	NA	0.349286	0.0336481	53.158	0.000874104	14.1838	0.00668955	NA	NA
mws0470	C02170	Methylmalonic acid	Organic acids	Organic acids	NA	NA	NA	NA	0.533664	0.00325881	2.14121	0.0300856	2.45567	0.0161358	2.46066	0.0147121
mws0473	C08645	2-Methylsuccinic acid	Organic acids	Organic acids	NA	NA	0.507626	0.00880913	NA	NA	NA	NA	NA	NA	NA	NA
mws0520	--	N-Acetyltyrosine	Amino acids and derivatives	Amino acids and derivatives	NA	NA	4.38407	0.000529998	NA	NA	NA	NA	NA	NA	NA	NA
mws0567	C01035	4-Guanidinobutyric acid	Organic acids	Organic acids	NA	NA	NA	NA	0.471191	0.0252049	8.66245	0.0296906	NA	NA	17.7452	0.0198164
mws0576	C01089	3-Hydroxybutyrate	Organic acids	Organic acids	NA	NA	NA	NA	NA	NA	NA	NA	NA	NA	NA	NA
mws0609	C00942	Guanosine 3',5'-cyclic monophosphate	Nucleotides and derivatives	Nucleotides and derivatives	NA	NA	NA	NA	1.73257	0.0414775	3.47087	0.000450318	3.80776	0.00457005	1.88417	0.00870361
mws0628	C00633	4-Hydroxybenzaldehyde	Phenolic acids	Phenolic acids	NA	NA	NA	NA	NA	NA	0.620468	0.0173099	NA	NA	NA	NA
mws0629	--	AspartylPhenylalanine	Amino acids and derivatives	Amino acids and derivatives	NA	NA	NA	NA	NA	NA	NA	NA	NA	NA	NA	NA
mws0636	--	Phe-Phe	Amino acids and derivatives	Amino acids and derivatives	NA	NA	NA	NA	3.22424	0.0420556	NA	NA	NA	NA	NA	NA
mws0668	C01762	Xanthosine	Nucleotides and derivatives	Nucleotides and derivatives	NA	NA	NA	NA	NA	NA	NA	NA	NA	NA	NA	NA
mws0671	C00263	L-Homoserine	Organic acids	Organic acids	NA	NA	NA	NA	0.180828	0.00554873	NA	NA	NA	NA	NA	NA
mws0677	C00978	N-Acetyl-5-hydroxytryptamine	Alkaloids	Alkaloids	NA	NA	NA	NA	2.25752	0.0339055	2.35837	0.0386955	NA	NA	NA	NA
mws0712	--	N-Propionylglycine	Amino acids and derivatives	Amino acids and derivatives	1.50286	0.0122428	NA	NA	3.25024	0.000153813	2.28244	0.00305639	2.03215	0.0150432	NA	NA
mws0724	--	8-Hydroxyguanosine	Nucleotides and derivatives	Nucleotides and derivatives	NA	NA	NA	NA	NA	NA	17.5754	2.09571e-05	24.4806	0.00321893	17.7895	0.000401619
mws0736	C02155	N-Glycyl-L-leucine	Amino acids and derivatives	Amino acids and derivatives	NA	NA	NA	NA	NA	NA	NA	NA	NA	NA	NA	NA
mws0749	C00156	4-Hydroxybenzoic acid	Phenolic acids	Phenolic acids	NA	NA	NA	NA	NA	NA	NA	NA	NA	NA	4.48633	0.0292892
mws0752	C17715	Undecylic Acid	Lipids	Free fatty acids	NA	NA	NA	NA	NA	NA	NA	NA	NA	NA	NA	NA
mws0847	C02216	1-Methyladenine	Nucleotides and derivatives	Nucleotides and derivatives	NA	NA	NA	NA	NA	NA	NA	NA	NA	NA	NA	NA
mws0853	C02325	Sinapyl alcohol	Phenolic acids	Phenolic acids	NA	NA	NA	NA	3.04668	0.00489359	1.78961	0.00775102	NA	NA	1.8004	0.00983953
mws0856	--	Spiraeoside	Flavonoids	Flavonols	NA	NA	8.74246	0.0426665	4.96561	0.0164301	14.8152	0.000866093	NA	NA	NA	NA
mws0866	C00092	D-Glucose 6-phosphate	Others	Saccharides and Alcohols	NA	NA	NA	NA	1.92065	0.0021559	4.79372	0.000287015	NA	NA	5.89326	0.0258388
mws0884	C00575	Cyclic AMP	Nucleotides and derivatives	Nucleotides and derivatives	NA	NA	NA	NA	NA	NA	3.10085	0.000529139	4.56732	0.000486843	1.707	0.025156
mws0906	C00761	Coniferin	Phenolic acids	Phenolic acids	NA	NA	3.82829	0.00218365	4.12385	0.00677961	2.60826	0.00106583	1.81112	0.0175409	NA	NA
mws0921	C02646	p-Coumaryl alcohol	Phenolic acids	Phenolic acids	NA	NA	NA	NA	1.26056	0.0230138	NA	NA	NA	NA	NA	NA
mws0923	--	L-2-chlorophenylalanine	Amino acids and derivatives	Amino acids and derivatives	1.16822	0.0383245	NA	NA	NA	NA	NA	NA	NA	NA	2.18101	0.0216103
mws0924	--	2-Methylglutaric acid	Organic acids	Organic acids	NA	NA	NA	NA	NA	NA	NA	NA	NA	NA	NA	NA
mws0945	C04577	15-OxoETE	Lipids	Free fatty acids	NA	NA	NA	NA	1.68303	0.0297423	NA	NA	NA	NA	NA	NA
mws0954	C04805	5(S)-HETE	Lipids	Free fatty acids	NA	NA	NA	NA	NA	NA	NA	NA	NA	NA	NA	NA
mws0955	C14807	12-OxoETE	Lipids	Free fatty acids	NA	NA	NA	NA	1.73101	0.0183513	NA	NA	NA	NA	NA	NA
mws0972	--	5-Hydroxyhexanoic acid	Organic acids	Organic acids	NA	NA	NA	NA	NA	NA	NA	NA	NA	NA	NA	NA
mws0983	C20792	N-Oleoylethanolamine	Others	Others	0.522132	0.0166987	NA	NA	NA	NA	NA	NA	NA	NA	NA	NA
mws1013	C09263	Esculetin	Lignans and Coumarins	Coumarins	NA	NA	NA	NA	NA	NA	1.86385	0.0157036	NA	NA	NA	NA
mws1015	C09264	Esculin	Lignans and Coumarins	Coumarins	NA	NA	NA	NA	NA	NA	NA	NA	NA	NA	NA	NA
mws1024	C05608	p-Coumaraldehyde	Phenolic acids	Phenolic acids	NA	NA	NA	NA	1.47082	0.0422312	NA	NA	NA	NA	NA	NA
mws1038	C00831	(R)-Pantetheine	Others	Others	NA	NA	NA	NA	2.27434	0.0212924	NA	NA	NA	NA	NA	NA
mws1050	C00979	O-Acetylserine	Amino acids and derivatives	Amino acids and derivatives	NA	NA	NA	NA	0.364774	0.00229931	NA	NA	NA	NA	NA	NA
mws1060	--	9-(β-D-Arabinofuranosyl)hypoxanthine	Nucleotides and derivatives	Nucleotides and derivatives	NA	NA	NA	NA	NA	NA	NA	NA	NA	NA	NA	NA
mws1073	--	Apigenin 6,8-C-diglucoside	Flavonoids	Flavonoid	NA	NA	NA	NA	NA	NA	1.93774	0.0404327	2.19987	0.0139918	2.14664	0.0131925
mws1074	C03093	Daphnetin	Lignans and Coumarins	Coumarins	0.235137	0.00767771	NA	NA	NA	NA	NA	NA	NA	NA	NA	NA
mws1077	C01527	Scopolin	Lignans and Coumarins	Coumarins	NA	NA	NA	NA	26.1263	0.0413811	4.149	0.00161189	2.16723	0.00797369	2.76225	0.0324792
mws1080	C01235	Galactinol	Others	Saccharides and Alcohols	0.697968	0.0111582	0.731638	0.0159197	NA	NA	NA	NA	NA	NA	NA	NA
mws1090	C00103	Glucose-1-phosphate	Others	Saccharides and Alcohols	NA	NA	NA	NA	2.13888	0.0252633	NA	NA	NA	NA	NA	NA
mws1105	--	Gramine	Alkaloids	Alkaloids	3.18149	0.00445834	4.80402	0.00326025	NA	NA	NA	NA	0.516838	0.017366	0.529244	0.0271304
mws1155	C00392	Mannitol	Others	Saccharides and Alcohols	NA	NA	NA	NA	NA	NA	NA	NA	NA	NA	NA	NA
mws1195	--	Methyl p-coumarate	Phenolic acids	Phenolic acids	NA	NA	NA	NA	NA	NA	NA	NA	NA	NA	NA	NA
mws1212	--	Methyl ferulate	Phenolic acids	Phenolic acids	NA	NA	NA	NA	NA	NA	NA	NA	NA	NA	NA	NA
mws1213	--	Aldehydo-D-galacturonate	Organic acids	Organic acids	0.35339	0.0031968	0.381808	0.00814216	0.272452	0.00145028	NA	NA	NA	NA	NA	NA
mws1292	--	Isoschaftoside	Flavonoids	Flavonoid carbonoside	NA	NA	NA	NA	NA	NA	NA	NA	NA	NA	NA	NA
mws1329	C12639	Quercetin-7-O-Glucoside	Flavonoids	Flavonols	NA	NA	NA	NA	3.12865	0.0168971	NA	NA	NA	NA	NA	NA
mws1333	C05402	Melibiose	Others	Saccharides and Alcohols	0.382572	0.00236093	0.37507	0.00201833	0.506728	0.0140759	NA	NA	NA	NA	NA	NA
mws1337	C00864	D-Pantothenic Acid	Others	Vitamin	NA	NA	NA	NA	NA	NA	NA	NA	NA	NA	NA	NA
mws1350	--	Syringic Aldehyde	Phenolic acids	Phenolic acids	NA	NA	NA	NA	NA	NA	NA	NA	NA	NA	1.91486	0.0319681
mws1454	--	Persicoside	Flavonoids	Dihydroflavone	NA	NA	NA	NA	NA	NA	NA	NA	NA	NA	NA	NA
mws1474	C19807	5,7-Dihydroxy-3',4',5'-trimethoxyflavone	Flavonoids	Flavonoid	NA	NA	NA	NA	NA	NA	NA	NA	NA	NA	NA	NA
mws1489	C01530	Stearic Acid	Lipids	Free fatty acids	1.24023	0.0432369	NA	NA	NA	NA	NA	NA	NA	NA	NA	NA
mws1499	--	D-Arabinose	Others	Saccharides and Alcohols	0.281633	0.0286513	NA	NA	0.280963	0.0122842	NA	NA	NA	NA	NA	NA
mws1503	C00903	Cinnamaldehyde	Phenolic acids	Phenolic acids	NA	NA	NA	NA	NA	NA	NA	NA	NA	NA	NA	NA
mws1562	C09773	Catalpol	Others	Others	NA	NA	NA	NA	NA	NA	9.1637	0.00141791	2.91999	0.0206481	NA	NA
mws1587	C01933	α-Aminocaproic acid	Amino acids and derivatives	Amino acids and derivatives	NA	NA	3.31482	0.00223189	1.67872	0.0027589	1.84799	0.00617256	NA	NA	1.89664	0.00458101
mws1660	--	Schaftoside	Flavonoids	Flavonoid carbonoside	NA	NA	0.476504	0.0152568	NA	NA	3.01835	5.80104e-05	NA	NA	0.570928	0.0179072
mws1661	C10039	Diosmin	Flavonoids	Flavonoid	NA	NA	NA	NA	NA	NA	NA	NA	NA	NA	NA	NA
mws2125	C00074	Phosphoenolpyruvic acid	Organic acids	Organic acids	NA	NA	NA	NA	NA	NA	NA	NA	NA	NA	NA	NA
mws2212	C01197	Caffeic acid	Phenolic acids	Phenolic acids	NA	NA	NA	NA	NA	NA	2.01638	0.0228344	NA	NA	NA	NA
mws2213	C00423	Cinnamic acid	Phenolic acids	Phenolic acids	NA	NA	NA	NA	NA	NA	NA	NA	2.0557	0.0352123	NA	NA
mws2368	C06044	Tyrosol	Phenolic acids	Phenolic acids	NA	NA	NA	NA	NA	NA	NA	NA	NA	NA	0.519387	0.0440677
mws2523	C00689	Trehalose 6-phosphate	Others	Saccharides and Alcohols	0.371736	0.0171804	0.440812	0.0407009	NA	NA	5.79036	0.013825	NA	NA	14.4652	0.0198619
mws2623	C21944	Vaccenic acid	Lipids	Free fatty acids	NA	NA	1.49655	0.0435335	NA	NA	NA	NA	NA	NA	NA	NA
mws4052	C01234	1-Aminocyclopropane-1-carboxylic acid	Others	Others	0.491439	0.00560375	0.360751	0.00103096	0.245066	0.000573126	NA	NA	NA	NA	NA	NA
mws4085	C00482	Sinapic acid	Phenolic acids	Phenolic acids	NA	NA	NA	NA	NA	NA	NA	NA	2.97717	0.0362399	3.20368	0.0141623
mws4134	C00127	Oxidized Glutathione	Amino acids and derivatives	Amino acids and derivatives	NA	NA	NA	NA	4.81274	0.0157752	1.79471	0.00791378	NA	NA	NA	NA
mws4170	C00221	D-Glucose	Others	Saccharides and Alcohols	NA	NA	NA	NA	NA	NA	NA	NA	NA	NA	NA	NA
mws4175	--	D-Glucurono-6,3-lactone	Others	Others	NA	NA	NA	NA	3.40927	0.00682932	NA	NA	NA	NA	NA	NA
mws4176	--	Alanylphenylalanine	Amino acids and derivatives	Amino acids and derivatives	NA	NA	NA	NA	NA	NA	NA	NA	NA	NA	NA	NA
mws5035	--	Leucylphenylalanine	Amino acids and derivatives	Amino acids and derivatives	NA	NA	NA	NA	NA	NA	NA	NA	NA	NA	NA	NA
mws5038	--	Isomaltulose	Others	Saccharides and Alcohols	0.320264	0.00240619	0.326821	0.00196178	0.456641	0.0187185	NA	NA	NA	NA	NA	NA
mws5040	C19636	Turanose	Others	Saccharides and Alcohols	6.8781	2.15889e-05	7.52337	0.000667479	8.4049	6.71701e-05	2.62568	0.0292491	NA	NA	11.8427	0.000738893
mws5041	--	Glycylisoleucine	Amino acids and derivatives	Amino acids and derivatives	NA	NA	NA	NA	NA	NA	NA	NA	NA	NA	7.01073	0.0142677
mws5042	--	Glycylphenylalanine	Amino acids and derivatives	Amino acids and derivatives	NA	NA	NA	NA	NA	NA	2.7649	0.0429974	NA	NA	NA	NA
pma0134	--	D-Threose	Others	Saccharides and Alcohols	NA	NA	NA	NA	NA	NA	NA	NA	NA	NA	NA	NA
pma0149	C02887	Sinapoyl malate	Phenolic acids	Phenolic acids	0.362167	0.0420115	NA	NA	NA	NA	NA	NA	NA	NA	NA	NA
pma3101	C05841	Nicotinate D-ribonucleoside	Others	Vitamin	NA	NA	NA	NA	NA	NA	NA	NA	NA	NA	NA	NA
pma3724	--	1-O-Feruloyl quinic acid	Phenolic acids	Phenolic acids	NA	NA	NA	NA	2.79229	0.0023418	41.8274	0.000679489	NA	NA	NA	NA
pma6561	C10431	Caffeic acid 3-glucoside	Phenolic acids	Phenolic acids	NA	NA	NA	NA	1.42261	0.00508059	5.92468	0.00743021	NA	NA	NA	NA
pmb0064	C04831	DIMBOA glucoside	Alkaloids	Alkaloids	NA	NA	NA	NA	8.18843	1.72214e-05	NA	NA	NA	NA	NA	NA
pmb0130	--	Acetryptine	Alkaloids	Phenolamine	NA	NA	NA	NA	NA	NA	NA	NA	NA	NA	NA	NA
pmb0142	C10945	Caffeic aldehyde	Phenolic acids	Phenolic acids	NA	NA	NA	NA	NA	NA	NA	NA	NA	NA	NA	NA
pmb0197	--	N2-methylguanosine	Nucleotides and derivatives	Nucleotides and derivatives	NA	NA	3.86612	0.0396556	NA	NA	NA	NA	2.21903	0.0274058	2.1356	0.00673661
pmb0296	--	MAG(18:1)isomer2	Lipids	Glycerol ester	NA	NA	NA	NA	NA	NA	NA	NA	NA	NA	5.48578	0.0153642
pmb0323	C03002	N-Caffeoylputrescine	Alkaloids	Phenolamine	NA	NA	NA	NA	0.173853	7.17878e-05	NA	NA	NA	NA	NA	NA
pmb0374	--	Aminopurine	Alkaloids	Alkaloids	NA	NA	NA	NA	NA	NA	NA	NA	NA	NA	NA	NA
pmb0382	--	O-Feruloyl 4-hydroxycoumarin	Lignans and Coumarins	Coumarins	NA	NA	NA	NA	NA	NA	1.35096	0.0399936	1.66826	0.0302195	1.57431	0.0097268
pmb0449	C00956	2-Aminoadipic acid	Amino acids and derivatives	Amino acids and derivatives	NA	NA	NA	NA	NA	NA	NA	NA	NA	NA	2.77464	0.00749318
pmb0464	--	Aspartic acid di-O-glucoside	Amino acids and derivatives	Amino acids and derivatives	NA	NA	28.2154	0.00323013	49.6677	0.0063526	NA	NA	NA	NA	NA	NA
pmb0489	--	N-hexosyl-p-coumaroyl putrescine	Alkaloids	Phenolamine	NA	NA	NA	NA	3.66071	0.0128119	NA	NA	NA	NA	NA	NA
pmb0490	C18326	N-p-Coumaroylputrescine	Alkaloids	Phenolamine	NA	NA	NA	NA	NA	NA	NA	NA	NA	NA	NA	NA
pmb0492	--	N,N',N''-p-coumaroyl-cinnamoyl-caffeoyl spermidine	Alkaloids	Phenolamine	NA	NA	NA	NA	NA	NA	NA	NA	NA	NA	NA	NA
pmb0496	C18325	N-Feruloylagmatine	Alkaloids	Phenolamine	NA	NA	NA	NA	NA	NA	3.06077	0.00102343	NA	NA	NA	NA
pmb0500	--	N-p-Coumaroyl-N'-feruloylputrescine	Alkaloids	Phenolamine	NA	NA	NA	NA	10.3012	1.81341e-05	NA	NA	NA	NA	NA	NA
pmb0501	C00179	Agmatine	Alkaloids	Phenolamine	0.542878	0.0313228	NA	NA	0.326694	0.00264768	NA	NA	NA	NA	NA	NA
pmb0530	C00003	Nicotinic acid adenine dinucleotide	Nucleotides and derivatives	Nucleotides and derivatives	NA	NA	NA	NA	2.66692	0.01313	NA	NA	NA	NA	NA	NA
pmb0608	--	Chrysoeriol-O-malonylhexoside	Flavonoids	Flavonoid	NA	NA	NA	NA	NA	NA	NA	NA	NA	NA	NA	NA
pmb0720	--	Tricin 7-O-(6''-O-Malonyl)-Beta-D-Glucoside	Flavonoids	Flavonoid	NA	NA	NA	NA	NA	NA	NA	NA	NA	NA	NA	NA
pmb0744	--	Tricin O-phenylformic acid	Flavonoids	Flavonoid	NA	NA	NA	NA	NA	NA	NA	NA	NA	NA	NA	NA
pmb0745	--	Tricin 4'-O-syringyl alcohol	Flavonoids	Flavonoid	NA	NA	NA	NA	NA	NA	NA	NA	NA	NA	NA	NA
pmb0746	--	Tricin 4'-O-β-guaiacylglycerol	Flavonoids	Flavonoid	NA	NA	NA	NA	NA	NA	0.557143	0.0311368	NA	NA	NA	NA
pmb0752	C02572	3-O-Feruloyl quinic acid	Phenolic acids	Phenolic acids	1.62575	0.0386722	NA	NA	2.81362	0.00389918	NA	NA	NA	NA	15.4504	0.0226757
pmb0764	C04294	4-Methyl-5-thiazoleethanol	Others	Others	NA	NA	NA	NA	NA	NA	NA	NA	NA	NA	NA	NA
pmb0771	C02717	N-Feruloyltyramine	Alkaloids	Phenolamine	5.37828	0.00539506	NA	NA	NA	NA	6.29246	7.63924e-05	NA	NA	NA	NA
pmb0786	C00329	Glucosamine	Others	Saccharides and Alcohols	0.760415	0.0393805	NA	NA	NA	NA	NA	NA	NA	NA	NA	NA
pmb0789	C03996	Pyridoxine-5'-O-glucoside	Others	Vitamin	NA	NA	NA	NA	NA	NA	NA	NA	NA	NA	NA	NA
pmb0801	--	4-Pyridoxic acid O-hexoside	Others	Vitamin	0.530561	0.0213187	0.597974	0.0235234	0.67709	0.0435169	1.65078	0.00574631	NA	NA	NA	NA
pmb0854	--	LysoPC 18:3	Lipids	LPC	NA	NA	NA	NA	NA	NA	5.62844	0.0120495	NA	NA	NA	NA
pmb0855	--	LysoPC 16:0	Lipids	LPC	NA	NA	NA	NA	NA	NA	NA	NA	NA	NA	NA	NA
pmb0856	--	LysoPE 18:1(2n isomer)	Lipids	LPE	NA	NA	4.65662	0.0387686	NA	NA	NA	NA	NA	NA	NA	NA
pmb0862	--	LysoPC 12:0	Lipids	LPC	NA	NA	NA	NA	5.55115	0.00941696	NA	NA	NA	NA	1.90903	0.0351046
pmb0863	--	LysoPC 16:2(2n isomer)	Lipids	LPC	4.69017	0.0340115	NA	NA	NA	NA	NA	NA	NA	NA	NA	NA
pmb0864	--	LysoPE 14:0	Lipids	LPE	NA	NA	NA	NA	NA	NA	NA	NA	NA	NA	NA	NA
pmb0865	--	LysoPC 18:3(2n isomer)	Lipids	LPC	NA	NA	NA	NA	NA	NA	NA	NA	NA	NA	NA	NA
pmb0874	--	LysoPE 18:2(2n isomer)	Lipids	LPE	NA	NA	NA	NA	NA	NA	NA	NA	NA	NA	NA	NA
pmb0876	--	LysoPE 16:0	Lipids	LPE	NA	NA	NA	NA	NA	NA	NA	NA	0.589329	0.0274019	0.561729	0.0119509
pmb0880	--	LysoPE 18:0(2n isomer)	Lipids	LPE	NA	NA	4.55286	0.0436937	NA	NA	NA	NA	NA	NA	NA	NA
pmb0881	--	LysoPE 18:2	Lipids	LPE	NA	NA	NA	NA	NA	NA	NA	NA	NA	NA	NA	NA
pmb0883	--	LysoPE 18:0	Lipids	LPE	NA	NA	NA	NA	3.25163	0.0180868	5.32171	0.0021287	NA	NA	NA	NA
pmb0885	--	4-oxo-9Z,11Z,13E,15E-octadecatetraenoic acid	Lipids	Glycerol ester	NA	NA	NA	NA	NA	NA	NA	NA	NA	NA	NA	NA
pmb0889	C08364	Punicic acid	Lipids	Free fatty acids	NA	NA	NA	NA	0.655072	0.0315399	NA	NA	NA	NA	NA	NA
pmb0896	C10497	N-Feruloyl putrescine	Alkaloids	Phenolamine	NA	NA	NA	NA	0.44229	0.0120461	2.06578	0.0147208	NA	NA	3.76382	0.0172774
pmb0962	--	Lysine butyrate	Amino acids and derivatives	Amino acids and derivatives	NA	NA	NA	NA	NA	NA	NA	NA	NA	NA	NA	NA
pmb0964	--	Isopentenyladenine-7-N-glucoside	Nucleotides and derivatives	Nucleotides and derivatives	8.98915	3.47088e-05	9.56041	0.000411997	12.3824	4.51707e-05	NA	NA	4.65153	0.0204754	6.31088	0.00323154
pmb0981	C00020	Adenosine 5'-monophosphate	Nucleotides and derivatives	Nucleotides and derivatives	NA	NA	2.6832	0.0127903	9.19108	0.000132664	NA	NA	NA	NA	NA	NA
pmb1096	C00463	Indole	Alkaloids	Plumerane	NA	NA	NA	NA	NA	NA	NA	NA	NA	NA	NA	NA
pmb1312	--	Tricin 4'-O-(β-guaiacylglyceryl)ether 5-O-glucoside	Flavonoids	Flavonoid	NA	NA	NA	NA	NA	NA	NA	NA	NA	NA	NA	NA
pmb1562	--	MAG(18:4)isomer3	Lipids	Glycerol ester	NA	NA	NA	NA	NA	NA	NA	NA	NA	NA	NA	NA
pmb1574	--	Octadecadien-6-ynoic acid	Lipids	Glycerol ester	NA	NA	NA	NA	NA	NA	5.04468	0.000344254	3.60557	0.000202766	3.96744	0.00706301
pmb1650	--	Octadeca-11E,13E,15Z-trienoic acid	Lipids	Glycerol ester	NA	NA	NA	NA	NA	NA	NA	NA	NA	NA	NA	NA
pmb1912	C00234	10-Formyl-THF	Alkaloids	Alkaloids	NA	NA	NA	NA	4.02263	0.00198371	NA	NA	NA	NA	NA	NA
pmb2211	--	Cocamidopropyl betaine	Alkaloids	Alkaloids	0.133771	0.0146294	0.137673	0.0150669	0.252901	0.0250983	NA	NA	0.560323	0.0414668	NA	NA
pmb2228	--	LysoPC 19:0	Lipids	LPC	NA	NA	3.25432	0.0097599	NA	NA	NA	NA	NA	NA	NA	NA
pmb2260	--	LysoPC 15:1	Lipids	LPC	NA	NA	NA	NA	NA	NA	NA	NA	NA	NA	NA	NA
pmb2319	--	LysoPC 15:0	Lipids	LPC	NA	NA	NA	NA	NA	NA	2.62387	0.0018244	NA	NA	5.29371	0.0121787
pmb2363	--	MAG(18:1)isomer1	Lipids	Glycerol ester	NA	NA	NA	NA	NA	NA	NA	NA	NA	NA	NA	NA
pmb2406	--	LysoPC 17:0	Lipids	LPC	NA	NA	NA	NA	NA	NA	NA	NA	NA	NA	NA	NA
pmb2497	C05584	4-Hydroxy-3-methoxymandelate	Phenolic acids	Phenolic acids	NA	NA	NA	NA	NA	NA	NA	NA	NA	NA	NA	NA
pmb2554	--	5-O-Feruloyl quinic acid glucoside	Phenolic acids	Phenolic acids	NA	NA	NA	NA	NA	NA	6.10921	0.000105629	NA	NA	NA	NA
pmb2591	C03137	Acetyltryptophan	Amino acids and derivatives	Amino acids and derivatives	NA	NA	3.33482	0.0406804	5.50305	9.78851e-05	NA	NA	NA	NA	NA	NA
pmb2640	C02679	Lauric acid	Lipids	Free fatty acids	NA	NA	NA	NA	4.94896	0.00438755	2.44464	0.0151574	NA	NA	NA	NA
pmb2653	--	D-Melezitose O-rhamnoside	Others	Saccharides and Alcohols	NA	NA	NA	NA	NA	NA	NA	NA	NA	NA	NA	NA
pmb2654	--	Anthranilate O-hexosyl-O-hexoside	Phenolic acids	Phenolic acids	NA	NA	NA	NA	NA	NA	NA	NA	2.2402	0.0245543	2.26436	0.00686053
pmb2657	C03406	Argininosuccinic acid	Organic acids	Organic acids	8.91031	2.36908e-06	9.02666	0.00346189	12.2793	7.32217e-07	NA	NA	NA	NA	NA	NA
pmb2778	--	9,10-EODE	Lipids	Free fatty acids	NA	NA	NA	NA	0.64643	0.0314454	6.60085	0.00670316	NA	NA	NA	NA
pmb2786	C16326	9-HOTrE	Lipids	Free fatty acids	0.469902	0.0342814	NA	NA	0.498635	0.0291428	2.22813	0.00042776	NA	NA	0.683073	0.0147243
pmb2787	C14766	9-KODE	Lipids	Free fatty acids	NA	NA	NA	NA	NA	NA	0.580549	0.0340275	NA	NA	0.520528	0.0340642
pmb2789	--	13-HpOTrE(r)	Lipids	Glycerol ester	NA	NA	NA	NA	NA	NA	NA	NA	NA	NA	NA	NA
pmb2791	--	9-HpOTrE	Lipids	Glycerol ester	NA	NA	NA	NA	NA	NA	NA	NA	NA	NA	NA	NA
pmb2792	--	13-HOTrE(r)	Lipids	Free fatty acids	0.658423	0.0351917	NA	NA	NA	NA	NA	NA	NA	NA	NA	NA
pmb2795	--	4-Methoxycinnamic acid	Phenolic acids	Phenolic acids	NA	NA	NA	NA	NA	NA	NA	NA	NA	NA	NA	NA
pmb2799	--	12,13-EODE	Lipids	Free fatty acids	NA	NA	NA	NA	NA	NA	NA	NA	NA	NA	NA	NA
pmb2804	C04717	13-HPODE	Lipids	Glycerol ester	NA	NA	NA	NA	0.378643	0.0136599	0.695302	0.035681	0.581067	0.00745794	NA	NA
pmb2833	--	3-O-Feruloyl quinic acid glucoside	Phenolic acids	Phenolic acids	NA	NA	NA	NA	NA	NA	NA	NA	NA	NA	NA	NA
pmb2855	--	L-Glutamine O-hexside	Amino acids and derivatives	Amino acids and derivatives	0.129516	0.000271624	0.10288	0.000198423	0.0760375	0.000202796	NA	NA	NA	NA	5.89114	0.0347611
pmb2871	--	2,5-Dihydroxy benzoic acid O-hexside	Phenolic acids	Phenolic acids	0.665175	0.00428024	NA	NA	0.385551	0.00115798	NA	NA	NA	NA	NA	NA
pmb2922	C00029	Uridine 5'-diphospho-D-glucose	Nucleotides and derivatives	Nucleotides and derivatives	0.317594	0.0108299	0.264372	0.00730548	0.264765	0.00704408	NA	NA	NA	NA	NA	NA
pmb2933	--	Caftaric acid	Phenolic acids	Phenolic acids	0.602696	0.0230152	0.532308	0.0188311	NA	NA	NA	NA	NA	NA	NA	NA
pmb2936	--	Disinapoyl glucoside	Phenolic acids	Phenolic acids	NA	NA	NA	NA	NA	NA	NA	NA	NA	NA	NA	NA
pmb3031	--	Tricin O-glycerol	Flavonoids	Flavonoid	NA	NA	NA	NA	NA	NA	NA	NA	NA	NA	NA	NA
pmb3032	--	Tricin O-malonyl rhamnoside	Flavonoids	Flavonoid	NA	NA	NA	NA	NA	NA	NA	NA	NA	NA	NA	NA
pmb3041	--	Tricin O-saccharic acid	Flavonoids	Flavonoid	NA	NA	NA	NA	4.18077	0.00796489	NA	NA	NA	NA	NA	NA
pmb3042	--	Tricin 5-O-Glucoside	Flavonoids	Flavonoid	NA	NA	NA	NA	NA	NA	NA	NA	NA	NA	NA	NA
pmb3043	--	Tricin-5-O-rutinoside	Flavonoids	Flavonoid	NA	NA	NA	NA	NA	NA	NA	NA	NA	NA	NA	NA
pmb3066	--	5-O-p-Coumaroyl shikimic acid O-hexoside	Phenolic acids	Phenolic acids	NA	NA	NA	NA	NA	NA	NA	NA	NA	NA	NA	NA
pmb3068	--	1-O-p-Coumaroyl quinic acid	Phenolic acids	Phenolic acids	NA	NA	NA	NA	2.31437	0.00706407	NA	NA	NA	NA	NA	NA
pmb3074	C12208	3-O-p-Coumaroyl quinic acid	Phenolic acids	Phenolic acids	NA	NA	NA	NA	NA	NA	1.74332	0.0281356	1.49152	0.0237752	NA	NA
pmb3075	--	3-O-p-Coumaroylshikimic acid	Phenolic acids	Phenolic acids	NA	NA	NA	NA	NA	NA	NA	NA	NA	NA	NA	NA
pmb3081	--	Glucarate O-Phosphoric acid	Others	Saccharides and Alcohols	NA	NA	NA	NA	NA	NA	1.4967	0.0418011	NA	NA	NA	NA
pmb3099	C06608	Diethyl phosphate	Organic acids	Organic acids	NA	NA	NA	NA	NA	NA	0.604221	0.0165777	NA	NA	NA	NA
pmb3101	C02504	2-Isopropylmalate	Organic acids	Organic acids	NA	NA	NA	NA	4.37416	0.0294138	2.57513	0.000568998	6.04358	0.000716293	4.6164	0.00160182
pmb3107	--	Syringic acid O-glucoside	Phenolic acids	Phenolic acids	0.407998	0.00908604	0.566331	0.0381979	NA	NA	NA	NA	NA	NA	NA	NA
pmb3894	C01265	Di-O-methylquercetin	Flavonoids	Flavonols	NA	NA	NA	NA	NA	NA	0.64479	0.0196804	NA	NA	NA	NA
pmc0274	C16614	6-Methylmercaptopurine	Nucleotides and derivatives	Nucleotides and derivatives	NA	NA	7.8687	0.000111945	2.01338	0.0062044	9.12154	0.0146014	NA	NA	NA	NA
pmc0304	--	Succinyladenosine	Nucleotides and derivatives	Nucleotides and derivatives	0.666758	0.0137675	0.631012	0.0111332	0.478496	0.00267659	NA	NA	NA	NA	NA	NA
pmc0960	--	LysoPC 20:4	Lipids	LPC	NA	NA	NA	NA	NA	NA	1.8066	0.03219	NA	NA	NA	NA
pmd0130	--	LysoPC 14:0(2n isomer)	Lipids	LPC	NA	NA	NA	NA	NA	NA	NA	NA	NA	NA	NA	NA
pmd0132	--	LysoPC 16:0(2n isomer)	Lipids	LPC	NA	NA	NA	NA	NA	NA	NA	NA	NA	NA	NA	NA
pmd0136	--	LysoPC 18:0(2n isomer)	Lipids	LPC	NA	NA	NA	NA	NA	NA	NA	NA	NA	NA	NA	NA
pmd0142	--	LysoPC 20:0(2n isomer)	Lipids	LPC	NA	NA	NA	NA	NA	NA	NA	NA	NA	NA	NA	NA
pmd0146	--	LysoPC 20:2(2n isomer)	Lipids	LPC	NA	NA	3.08446	0.0423517	NA	NA	NA	NA	NA	NA	2.02449	0.0262257
pmd0147	--	LysoPC 20:2	Lipids	LPC	NA	NA	NA	NA	NA	NA	NA	NA	NA	NA	NA	NA
pmd0160	--	LysoPE 16:0(2n isomer)	Lipids	LPE	NA	NA	NA	NA	NA	NA	9.72553	0.00527179	NA	NA	NA	NA
pme0006	C00148	L-Proline	Amino acids and derivatives	Amino acids and derivatives	NA	NA	NA	NA	NA	NA	NA	NA	NA	NA	NA	NA
pme0008	C00327	L-Citrulline	Amino acids and derivatives	Amino acids and derivatives	NA	NA	NA	NA	NA	NA	8.79785	0.0256736	NA	NA	13.9452	0.0118687
pme0010	C00065	L-Serine	Amino acids and derivatives	Amino acids and derivatives	NA	NA	NA	NA	0.0667747	0.0298214	NA	NA	NA	NA	NA	NA
pme0014	C00025	L-Glutamic acid	Amino acids and derivatives	Amino acids and derivatives	0.445803	0.0191602	0.356064	0.0117148	0.309833	0.00941577	NA	NA	NA	NA	NA	NA
pme0021	C00079	L-Phenylalanine	Amino acids and derivatives	Amino acids and derivatives	NA	NA	7.17184	0.000106405	2.02534	0.00527501	9.31783	0.000496298	NA	NA	NA	NA
pme0026	C00047	L-Lysine	Amino acids and derivatives	Amino acids and derivatives	NA	NA	NA	NA	2.10591	0.0286564	NA	NA	1.55184	0.00920832	NA	NA
pme0033	C00262	Hypoxanthine	Nucleotides and derivatives	Nucleotides and derivatives	NA	NA	NA	NA	NA	NA	NA	NA	NA	NA	NA	NA
pme0040	C00147	Adenine	Nucleotides and derivatives	Nucleotides and derivatives	NA	NA	NA	NA	NA	NA	NA	NA	NA	NA	NA	NA
pme0075	C00624	N-Acetyl-L-glutamic acid	Amino acids and derivatives	Amino acids and derivatives	NA	NA	NA	NA	0.612191	0.0407612	NA	NA	NA	NA	NA	NA
pme0085	C01850	Rosmarinic acid	Phenolic acids	Phenolic acids	NA	NA	NA	NA	1.36694	0.0146961	NA	NA	NA	NA	NA	NA
pme0088	C01514	Luteolin	Flavonoids	Flavonoid	NA	NA	NA	NA	NA	NA	NA	NA	NA	NA	NA	NA
pme0122	C02727	N6-Acetyl-L-lysine	Amino acids and derivatives	Amino acids and derivatives	NA	NA	NA	NA	NA	NA	NA	NA	1.48746	0.00667082	NA	NA
pme0124	--	Glycylproline	Amino acids and derivatives	Amino acids and derivatives	NA	NA	6.58867	0.008811	NA	NA	NA	NA	NA	NA	NA	NA
pme0137	--	N-α-Acetyl-L-glutamine	Amino acids and derivatives	Amino acids and derivatives	0.336481	0.0372571	0.372933	0.0436954	0.321007	0.0359085	3.13796	0.0350541	3.89662	0.0304138	NA	NA
pme0170	--	N-α-Acetyl-L-arginine	Amino acids and derivatives	Amino acids and derivatives	NA	NA	NA	NA	NA	NA	NA	NA	NA	NA	NA	NA
pme0183	--	2-Hydroxy-6-aminopurine	Nucleotides and derivatives	Nucleotides and derivatives	0.358081	0.0152783	0.374978	0.0226093	0.474019	0.0388668	NA	NA	NA	NA	NA	NA
pme0193	C00064	L-Glutamine	Amino acids and derivatives	Amino acids and derivatives	NA	NA	NA	NA	1.9979	0.0411549	NA	NA	NA	NA	NA	NA
pme0195	C00097	L-Cysteine	Amino acids and derivatives	Amino acids and derivatives	17.1464	0.000108216	17.6025	0.00912284	27.4992	2.76583e-06	0.681847	0.043141	0.630682	0.0200568	NA	NA
pme0230	C00212	Adenosine	Nucleotides and derivatives	Nucleotides and derivatives	NA	NA	NA	NA	NA	NA	NA	NA	NA	NA	2.09227	0.030524
pme0241	C00180	Benzoic acid	Phenolic acids	Phenolic acids	NA	NA	NA	NA	NA	NA	NA	NA	NA	NA	NA	NA
pme0243	C00489	Glutaric acid	Organic acids	Organic acids	NA	NA	NA	NA	NA	NA	NA	NA	NA	NA	NA	NA
pme0253	C02710	N-Acetyl-L-leucine	Amino acids and derivatives	Amino acids and derivatives	NA	NA	NA	NA	NA	NA	NA	NA	NA	NA	NA	NA
pme0256	C00385	Xanthine	Nucleotides and derivatives	Nucleotides and derivatives	NA	NA	NA	NA	NA	NA	2.45505	0.0151876	NA	NA	NA	NA
pme0257	C00106	Uracil	Nucleotides and derivatives	Nucleotides and derivatives	NA	NA	0.694676	0.00909738	0.642186	0.00899106	12.5824	0.00396465	NA	NA	NA	NA
pme0264	C00214	Thymidine	Nucleotides and derivatives	Nucleotides and derivatives	NA	NA	NA	NA	NA	NA	NA	NA	NA	NA	NA	NA
pme0274	C02378	6-Aminocaproic acid	Organic acids	Organic acids	NA	NA	4.53401	0.012388	NA	NA	NA	NA	NA	NA	NA	NA
pme0278	C00666	2,6-Diaminooimelic acid	Amino acids and derivatives	Amino acids and derivatives	NA	NA	NA	NA	NA	NA	5.60033	0.0143994	4.89474	0.00387221	6.17258	0.00595412
pme0295	C02946	4-Acetamidobutyric acid	Organic acids	Organic acids	NA	NA	NA	NA	NA	NA	NA	NA	NA	NA	NA	NA
pme0368	--	Isorhoifolin	Flavonoids	Flavonoid	NA	NA	2.84252	0.0348214	NA	NA	6.33287	0.00103366	NA	NA	NA	NA
pme0490	C00253	Nicotinic acid	Others	Vitamin	NA	NA	NA	NA	NA	NA	NA	NA	NA	NA	NA	NA
pme0500	C08243	D-Melezitose	Others	Saccharides and Alcohols	NA	NA	NA	NA	NA	NA	5.83891	0.0134955	NA	NA	NA	NA
pme0516	C00137	Inositol	Others	Saccharides and Alcohols	NA	NA	NA	NA	NA	NA	NA	NA	NA	NA	NA	NA
pme0519	C00089	Sucrose	Others	Saccharides and Alcohols	NA	NA	NA	NA	NA	NA	NA	NA	NA	NA	NA	NA
pme0534	C00257	Gluconic acid	Others	Saccharides and Alcohols	NA	NA	NA	NA	NA	NA	11.034	2.21959e-06	17.7933	0.0103124	25.9229	0.000665321
pme1002	C00483	L-Tyramine	Amino acids and derivatives	Amino acids and derivatives	NA	NA	NA	NA	NA	NA	NA	NA	NA	NA	NA	NA
pme1014	C00828	Menaquinone	Others	Vitamin	NA	NA	NA	NA	NA	NA	NA	NA	NA	NA	NA	NA
pme1109	C00242	Guanine	Nucleotides and derivatives	Nucleotides and derivatives	NA	NA	NA	NA	NA	NA	NA	NA	NA	NA	NA	NA
pme1173	--	Allopurinol	Nucleotides and derivatives	Nucleotides and derivatives	0.633723	0.0339231	NA	NA	NA	NA	NA	NA	NA	NA	NA	NA
pme1178	C00387	Guanosine	Nucleotides and derivatives	Nucleotides and derivatives	NA	NA	NA	NA	NA	NA	NA	NA	NA	NA	2.13209	0.0153656
pme1184	C00330	Deoxyguanosine	Nucleotides and derivatives	Nucleotides and derivatives	NA	NA	NA	NA	0.348024	0.00533601	NA	NA	NA	NA	NA	NA
pme1187	--	5-Methyluridine	Nucleotides and derivatives	Nucleotides and derivatives	NA	NA	NA	NA	NA	NA	NA	NA	NA	NA	NA	NA
pme1194	C00881	Deoxycytidine	Nucleotides and derivatives	Nucleotides and derivatives	NA	NA	NA	NA	0.291447	0.0134611	2.65112	0.0230973	NA	NA	NA	NA
pme1210	C00073	L-Methionine	Amino acids and derivatives	Amino acids and derivatives	NA	NA	2.14402	0.013729	NA	NA	NA	NA	NA	NA	1.61807	0.0100206
pme1216	C10164	2-Picolinic acid	Organic acids	Organic acids	NA	NA	NA	NA	NA	NA	NA	NA	NA	NA	NA	NA
pme1261	C05944	Pantothenol	Others	Saccharides and Alcohols	NA	NA	NA	NA	NA	NA	4.58422	0.00341815	NA	NA	2.44217	0.00325298
pme1286	C00021	S-(5'-Adenosy)-L-homocysteine	Amino acids and derivatives	Amino acids and derivatives	0.443313	0.0151921	0.376925	0.0103112	NA	NA	NA	NA	NA	NA	NA	NA
pme1383	C00314	Pyridoxine	Others	Vitamin	NA	NA	NA	NA	NA	NA	NA	NA	NA	NA	NA	NA
pme1419	--	Methionine methyl ester	Amino acids and derivatives	Amino acids and derivatives	NA	NA	NA	NA	NA	NA	NA	NA	NA	NA	NA	NA
pme1436	C00811	p-Coumaric acid	Phenolic acids	Phenolic acids	NA	NA	NA	NA	NA	NA	3.05505	0.0332976	4.0493	0.00692688	4.13992	0.000632537
pme1474	C00170	5'-Deoxy-5'-(methylthio)adenosine	Nucleotides and derivatives	Nucleotides and derivatives	NA	NA	NA	NA	NA	NA	NA	NA	NA	NA	NA	NA
pme1598	--	Hesperetin 5-O-glucoside	Flavonoids	Dihydroflavonol	NA	NA	6.29177	0.0437073	3.37158	0.0282533	2.0107	0.0110399	NA	NA	NA	NA
pme1730	--	D-Erythronolactone	Organic acids	Organic acids	4.99333	0.000280922	5.04735	0.000689021	4.41705	0.000656909	NA	NA	NA	NA	NA	NA
pme1816	C17147	Neochlorogenic acid	Phenolic acids	Phenolic acids	NA	NA	NA	NA	NA	NA	1.69235	0.0345984	NA	NA	NA	NA
pme1841	C01672	Cadaverine	Alkaloids	Phenolamine	NA	NA	NA	NA	2.39102	0.0120124	1.90361	0.00377631	2.17753	0.0182857	NA	NA
pme1975	C04025	Malonic acid	Organic acids	Organic acids	NA	NA	NA	NA	NA	NA	NA	NA	2.53587	0.031702	3.01351	0.00787128
pme2117	C00008	Adenosine 5'-Diphosphate	Nucleotides and derivatives	Nucleotides and derivatives	NA	NA	NA	NA	NA	NA	NA	NA	NA	NA	NA	NA
pme2122	C00388	Histamine	Amino acids and derivatives	Amino acids and derivatives	0.397013	0.00644339	NA	NA	0.339173	0.00142352	NA	NA	NA	NA	NA	NA
pme2237	C01697	Dulcitol	Others	Saccharides and Alcohols	3.8124	0.0363765	NA	NA	NA	NA	8.88658	0.000645496	NA	NA	7.50871	0.00430228
pme2266	C00120	Biotin	Others	Vitamin	NA	NA	0.376227	0.00528653	0.639958	0.0155095	NA	NA	NA	NA	NA	NA
pme2268	C01004	Trigonelline	Alkaloids	Alkaloids	0.327694	0.0125952	NA	NA	NA	NA	NA	NA	NA	NA	NA	NA
pme2292	C00134	Putrescine	Alkaloids	Phenolamine	NA	NA	NA	NA	NA	NA	NA	NA	NA	NA	NA	NA
pme2380	C00026	Oxoglutaric acid	Organic acids	Organic acids	NA	NA	NA	NA	0.465569	0.0418838	NA	NA	NA	NA	NA	NA
pme2482	C16700	Protocatechuic aldehyde	Phenolic acids	Phenolic acids	NA	NA	NA	NA	NA	NA	NA	NA	NA	NA	NA	NA
pme2527	C00077	L-Ornithine	Amino acids and derivatives	Amino acids and derivatives	NA	NA	NA	NA	NA	NA	NA	NA	NA	NA	NA	NA
pme2550	C00417	Cis-Aconitic acid	Organic acids	Organic acids	NA	NA	NA	NA	NA	NA	5.28703	0.0235436	2.99909	0.0250638	NA	NA
pme2566	C03740	(5-L-Glutamyl)-L-amino acid	Amino acids and derivatives	Amino acids and derivatives	NA	NA	0.416605	0.0224231	0.250572	0.00867148	NA	NA	NA	NA	NA	NA
pme2589	C00322	Oxoadipic acid	Organic acids	Organic acids	0.371805	0.0333615	0.399348	0.0417543	0.000310902	6.59286e-08	NA	NA	NA	NA	NA	NA
pme2596	C00847	4-Pyridoxic acid	Others	Vitamin	NA	NA	NA	NA	1.9264	0.00248657	NA	NA	NA	NA	NA	NA
pme2598	C01161	3,4-Dihydroxybenzeneacetic acid	Phenolic acids	Phenolic acids	NA	NA	NA	NA	7.69435	0.00840398	NA	NA	NA	NA	NA	NA
pme2601	C01013	3-Hydroxypropanoic acid	Organic acids	Organic acids	NA	NA	NA	NA	NA	NA	NA	NA	NA	NA	NA	NA
pme2617	--	Methionine sulfoxide	Amino acids and derivatives	Amino acids and derivatives	0.803276	0.0294432	NA	NA	1.19707	0.0350711	3.00102	0.0263862	8.17479	0.0171465	11.7139	0.00385482
pme2651	C00006	NADP (Nicotinamide adenine dinucleotide phosphate)	Nucleotides and derivatives	Nucleotides and derivatives	NA	NA	NA	NA	NA	NA	6.81232	0.000207863	NA	NA	4.56077	0.00267586
pme2679	C21096	L-Allo-Isoleucine	Amino acids and derivatives	Amino acids and derivatives	NA	NA	4.79674	0.00950754	NA	NA	NA	NA	NA	NA	NA	NA
pme2693	C02714	N-Acetylputrescine	Alkaloids	Phenolamine	0.5126	0.0154504	NA	NA	0.298545	0.00562872	NA	NA	NA	NA	NA	NA
pme2735	C00019	S-Adenosylmethionine	Amino acids and derivatives	Amino acids and derivatives	0.378326	0.00333179	NA	NA	1.63527	0.00431017	2.9563	0.000237593	4.46464	0.000433997	1.60748	0.0231223
pme2746	C00016	Flavin adenine dinucleotide(FAD)	Nucleotides and derivatives	Nucleotides and derivatives	NA	NA	NA	NA	NA	NA	3.38346	0.00254126	NA	NA	2.12883	0.0162099
pme2755	C00140	N-Acetyl-D-glucosamine	Others	Saccharides and Alcohols	0.704132	0.00378548	NA	NA	NA	NA	NA	NA	2.54162	0.0404868	NA	NA
pme2890	C01817	L-Homocystine	Amino acids and derivatives	Amino acids and derivatives	NA	NA	NA	NA	NA	NA	NA	NA	NA	NA	NA	NA
pme3009	--	Trans-Citridic acid	Organic acids	Organic acids	0.515955	0.0244936	0.47728	0.0354004	0.29766	0.00823641	NA	NA	NA	NA	NA	NA
pme3011	C00334	γ-Aminobutyric acid	Organic acids	Organic acids	NA	NA	NA	NA	NA	NA	21.652	5.13984e-07	NA	NA	12.7922	0.0180991
pme3017	C03665	2-Aminoisobutyric acid	Amino acids and derivatives	Amino acids and derivatives	0.484783	0.0384375	NA	NA	0.412057	0.0136267	2.6938	0.00343956	3.30324	0.0130111	1.4834	0.0222127
pme3033	C01026	N,N-Dimethylglycine	Amino acids and derivatives	Amino acids and derivatives	NA	NA	NA	NA	NA	NA	1.94513	0.016893	NA	NA	1.78091	0.0170273
pme3083	C05653	2-(Formylamino)benzoic acid	Phenolic acids	Phenolic acids	NA	NA	NA	NA	NA	NA	NA	NA	NA	NA	NA	NA
pme3096	C00872	Aminomalonic acid	Organic acids	Organic acids	NA	NA	NA	NA	0.512103	0.00109554	1.29003	0.0431783	NA	NA	NA	NA
pme3151	--	Deoxyribose 5-phosphate	Nucleotides and derivatives	Nucleotides and derivatives	NA	NA	NA	NA	0.196125	0.00899675	NA	NA	NA	NA	NA	NA
pme3163	--	D-Sedoheptuiose 7-phosphate	Others	Saccharides and Alcohols	NA	NA	NA	NA	NA	NA	NA	NA	NA	NA	NA	NA
pme3184	C00360	2'-Deoxyadenosine-5'-monophosphate	Nucleotides and derivatives	Nucleotides and derivatives	NA	NA	NA	NA	NA	NA	4.06948	0.00969747	NA	NA	NA	NA
pme3193	--	N-Acetylglycine	Amino acids and derivatives	Amino acids and derivatives	NA	NA	NA	NA	NA	NA	NA	NA	4.95936	0.0292871	5.88042	0.0118953
pme3200	--	1-methylguanidine	Nucleotides and derivatives	Nucleotides and derivatives	NA	NA	NA	NA	NA	NA	NA	NA	NA	NA	0.522035	0.024822
pme3207	--	Trans,trans-Muconic acid	Organic acids	Organic acids	NA	NA	NA	NA	NA	NA	NA	NA	NA	NA	NA	NA
pme3311	C05378	Fructose-1,6-biphosphate	Others	Saccharides and Alcohols	NA	NA	NA	NA	NA	NA	3.87514	0.0200507	NA	NA	NA	NA
pme3313	C00085	D-Fructose 6-phosphate	Others	Saccharides and Alcohols	NA	NA	NA	NA	NA	NA	NA	NA	NA	NA	NA	NA
pme3382	--	N-Acetylthreonine	Amino acids and derivatives	Amino acids and derivatives	NA	NA	NA	NA	0.583332	0.0376449	2.04047	0.020821	NA	NA	1.81289	0.0440641
pme3443	C05610	Sinapinaldehyde	Phenolic acids	Phenolic acids	NA	NA	NA	NA	NA	NA	NA	NA	NA	NA	NA	NA
pme3705	C00191	D-Glucoronic acid	Others	Saccharides and Alcohols	0.251287	0.0201538	0.281921	0.0313963	0.207478	0.0184909	NA	NA	0.594244	0.00951612	0.595392	0.0155355
pme3732	C00475	Cytidine	Nucleotides and derivatives	Nucleotides and derivatives	NA	NA	NA	NA	0.648391	0.00882369	NA	NA	NA	NA	NA	NA
pme3827	C00355	3,4-Dihydroxyphenylalanine	Amino acids and derivatives	Amino acids and derivatives	NA	NA	NA	NA	NA	NA	0.69571	0.00377009	0.615134	0.00361507	NA	NA
pme3961	C00559	Deoxyadenosine	Nucleotides and derivatives	Nucleotides and derivatives	NA	NA	NA	NA	0.271174	0.0435763	NA	NA	NA	NA	NA	NA
pme3967	--	2-(Dimethylamino)guanosine	Nucleotides and derivatives	Nucleotides and derivatives	NA	NA	NA	NA	NA	NA	NA	NA	NA	NA	NA	NA
pme3968	C02242	7-Methylguanine	Nucleotides and derivatives	Nucleotides and derivatives	NA	NA	NA	NA	NA	NA	NA	NA	NA	NA	NA	NA
pmf0284	--	Riboprine	Phenolic acids	Phenolic acids	NA	NA	NA	NA	NA	NA	NA	NA	NA	NA	NA	NA
pmf0297	--	1-Eicosanol	Lipids	Glycerol ester	NA	NA	NA	NA	NA	NA	NA	NA	NA	NA	3.66916	0.00570106
pmf0424	C10468	Isochlorogenic acid B	Phenolic acids	Phenolic acids	NA	NA	NA	NA	NA	NA	NA	NA	NA	NA	NA	NA
pmf0440	C10475	4-MethoxycinnaMaldehyde	Phenolic acids	Phenolic acids	NA	NA	NA	NA	NA	NA	NA	NA	2.88051	0.0442396	NA	NA
pmn001318	--	1,3-O-Di-p-Coumaroyl glycerol	Phenolic acids	Phenolic acids	NA	NA	NA	NA	2.28703	2.23245e-05	NA	NA	NA	NA	NA	NA
pmn001319	--	1-O-Feruloyl-3-O-p-Coumaroyl glycerol	Phenolic acids	Phenolic acids	NA	NA	NA	NA	2.85271	0.00183756	NA	NA	NA	NA	NA	NA
pmn001320	--	1-O-p-Cumaroylglycerol	Phenolic acids	Phenolic acids	NA	NA	NA	NA	NA	NA	NA	NA	NA	NA	NA	NA
pmn001367	--	Protocatechuic acid-4-glucoside	Phenolic acids	Phenolic acids	0.584439	0.00162846	0.666087	0.020001	0.358669	0.000408592	2.97209	0.0374855	3.78474	0.0074649	3.87327	0.0017627
pmn001382	--	Isochlorogenic acid A	Phenolic acids	Phenolic acids	NA	NA	NA	NA	NA	NA	1.83175	0.0252807	NA	NA	0.540257	0.040917
pmn001384	--	Isochlorogenic acid C	Phenolic acids	Phenolic acids	NA	NA	2.18034	0.0167964	5.54485	0.00955875	NA	NA	NA	NA	NA	NA
pmn001419	--	1-O-[(E)-p-Coumaroyl]-β-D-glucopyranose	Phenolic acids	Phenolic acids	0.451824	0.00917617	0.545363	0.0408099	NA	NA	NA	NA	NA	NA	NA	NA
pmn001492	C18078	Ayapin	Lignans and Coumarins	Coumarins	NA	NA	NA	NA	NA	NA	NA	NA	NA	NA	2.30648	0.0229691
pmn001494	C10889	Syringaresinol	Lignans and Coumarins	Lignans	NA	NA	2.96444	0.0208693	2.1622	0.0049056	1.48837	0.011866	NA	NA	NA	NA
pmn001517	--	3,4,5-Trimethoxyphenyl-β-D-Glucopyranoside	Phenolic acids	Phenolic acids	NA	NA	NA	NA	NA	NA	NA	NA	NA	NA	NA	NA
pmn001518	--	1-O-Galloyl-β-D-glucose	Phenolic acids	Phenolic acids	NA	NA	NA	NA	NA	NA	NA	NA	NA	NA	NA	NA
pmn001554	--	Petasiphenone	Phenolic acids	Phenolic acids	NA	NA	NA	NA	NA	NA	NA	NA	2.38424	0.0213097	2.8171	0.00684324
pmn001578	C00249	Hexadecanoic acid	Lipids	Free fatty acids	NA	NA	NA	NA	1.14007	0.0131139	NA	NA	NA	NA	NA	NA
pmn001583	--	Quercetin-3-O-robinobioside	Flavonoids	Flavonols	NA	NA	NA	NA	NA	NA	NA	NA	NA	NA	NA	NA
pmn001610	C16525	Eicosadienoic acid	Lipids	Free fatty acids	NA	NA	NA	NA	NA	NA	NA	NA	NA	NA	NA	NA
pmn001669	--	Methyl sinapate	Phenolic acids	Phenolic acids	NA	NA	NA	NA	NA	NA	NA	NA	NA	NA	NA	NA
pmn001671	--	β-D-Furanofructosyl-α-D-(6-mustard acyl)glucoside	Phenolic acids	Phenolic acids	NA	NA	NA	NA	NA	NA	NA	NA	NA	NA	NA	NA
pmn001689	--	9-Hydroxy-12-oxo-10-octadecenoic acid	Lipids	Free fatty acids	NA	NA	NA	NA	NA	NA	2.7136	0.043802	3.88398	0.0418597	NA	NA
pmn001691	--	9,12,13-Trihyroxy-10,15-octadecadienoic acid	Lipids	Free fatty acids	NA	NA	NA	NA	NA	NA	0.820817	0.0309757	0.586928	0.00190605	NA	NA
pmn001694	--	9,10,13-Trihyroxy-11-octadecadienoic acid	Lipids	Free fatty acids	NA	NA	NA	NA	NA	NA	NA	NA	NA	NA	NA	NA
pmn001695	--	Trihydroxycinnamoylquinic acid	Phenolic acids	Phenolic acids	NA	NA	4.45522	0.0209551	3.47079	0.0185657	NA	NA	NA	NA	NA	NA
pmn001710	--	Rosmarinyl Glucoside	Phenolic acids	Phenolic acids	NA	NA	NA	NA	NA	NA	2.32121	0.0115978	2.49651	0.0291605	NA	NA
pmn001713	--	Luteolin-7-O-rutinoside	Flavonoids	Flavonoid	NA	NA	NA	NA	NA	NA	NA	NA	NA	NA	NA	NA
pmn001728	--	N-Acetyltryptophan	Amino acids and derivatives	Amino acids and derivatives	NA	NA	NA	NA	4.50918	0.0106957	0.661425	0.0276836	NA	NA	NA	NA
pmp000001	C10058	Hispidulin	Flavonoids	Flavonoid	NA	NA	NA	NA	NA	NA	NA	NA	NA	NA	NA	NA
pmp000002	--	Ladanein	Flavonoids	Flavonoid	NA	NA	NA	NA	NA	NA	3.62194	0.000363014	4.08049	0.00737305	2.06152	0.00153187
pmp000008	--	5-Hydroxy-6,7,3',4'-tetramethoxyflavone	Flavonoids	Flavonoid	NA	NA	NA	NA	3.84396	0.00895875	1.28789	0.00579171	NA	NA	0.500853	0.00929239
pmp000010	--	5,7,4',5'-Tetrahydro-3',6-dimethoxyflavone	Flavonoids	Flavonoid	NA	NA	NA	NA	NA	NA	NA	NA	NA	NA	0.672928	0.00327387
pmp000086	--	1-Feruloyl-sn-glycerol	Phenolic acids	Phenolic acids	NA	NA	NA	NA	NA	NA	10.7918	0.0103997	NA	NA	17.239	0.00843394
pmp000091	--	Glyceryl 1,3-diferulate	Phenolic acids	Phenolic acids	NA	NA	NA	NA	1.92289	0.0346492	2.63479	0.00375771	2.91835	0.0243762	NA	NA
pmp000116	C01460	Apigenin-8-C-glucoside	Flavonoids	Flavonoid carbonoside	0.54656	0.0289518	0.624235	0.0331885	0.32689	0.00330446	NA	NA	NA	NA	NA	NA
pmp000172	--	5,2'-Dihydroxy-7,8-dimethoxyflavone glycosides	Flavonoids	Flavonoid	NA	NA	NA	NA	NA	NA	NA	NA	NA	NA	NA	NA
pmp000194	--	Malonyglygenistin	Flavonoids	Isoflavones	3.51474	0.0349698	NA	NA	NA	NA	7.33675	0.000472253	NA	NA	0.584331	0.0330274
pmp000234	--	Salcolin A	Flavonoids	Flavonoid	NA	NA	NA	NA	NA	NA	NA	NA	NA	NA	NA	NA
pmp000235	--	Salcolin B	Flavonoids	Flavonoid	NA	NA	NA	NA	NA	NA	NA	NA	NA	NA	NA	NA
pmp000251	--	E-6,7-Dihydroxydihydroligustilide	Others	Others	NA	NA	NA	NA	NA	NA	NA	NA	NA	NA	1.95719	0.0284946
pmp000344	--	3',4',7-Trihydroxyflavone	Flavonoids	Flavonoid	NA	NA	7.43413	0.0173842	NA	NA	NA	NA	NA	NA	NA	NA
pmp000413	C10420	Genistein 8-C-glucoside	Flavonoids	Flavonoid carbonoside	NA	NA	NA	NA	0.367362	0.0203641	NA	NA	NA	NA	NA	NA
pmp000548	C10520	Pratensein	Flavonoids	Isoflavones	NA	NA	NA	NA	NA	NA	0.582023	0.0289051	NA	NA	NA	NA
pmp000571	C01477	Apigenin	Flavonoids	Flavonoid	NA	NA	NA	NA	NA	NA	NA	NA	NA	NA	NA	NA
pmp000579	--	Diosmetin-7-O-galactoside	Flavonoids	Flavonoid	NA	NA	NA	NA	NA	NA	2.03832	0.00142512	5.72121	0.0031255	4.45889	0.000153352
pmp000585	--	Apigenin-7-O-(6-O-Malonyl Glucoside)	Flavonoids	Flavonoid	NA	NA	NA	NA	NA	NA	18.2446	0.000665944	36.2237	0.00259636	33.6162	0.00312
pmp000588	--	Diosmetin-7-O-(6'-O-malonyl)-β-D-glucoside	Flavonoids	Flavonoid	NA	NA	NA	NA	NA	NA	0.732951	0.0341066	NA	NA	NA	NA
pmp000589	--	Quercetin-7-O-(6'-O-malonyl)-glucoside	Flavonoids	Flavonols	NA	NA	NA	NA	NA	NA	NA	NA	NA	NA	NA	NA
pmp000601	C17669	Chryso obtusin	Quinones	Anthraquinone	NA	NA	NA	NA	3.70854	0.00258666	1.6755	0.0304568	2.03469	0.0358142	1.71922	0.00873434
pmp000784	C17785	Cirsimaritin	Flavonoids	Flavonoid	NA	NA	NA	NA	NA	NA	0.568797	0.0024282	NA	NA	NA	NA
pmp001080	--	Neodiosmin	Flavonoids	Flavonoid	NA	NA	NA	NA	NA	NA	NA	NA	NA	NA	NA	NA
pmp001086	C11101	5-Hydroxymethylfurfural	Phenolic acids	Phenolic acids	0.243034	0.0124149	0.238606	0.01348	0.162065	0.00915762	0.669542	0.0138664	NA	NA	NA	NA
pmp001106	--	Vitexin-2-O-glucoside	Flavonoids	Flavonoid carbonoside	NA	NA	NA	NA	NA	NA	NA	NA	NA	NA	1.57921	0.0313969
pmp001110	--	Apigenin-6-C-β-D-xyloside-8-C-β-Darabinoside	Flavonoids	Flavonoid carbonoside	NA	NA	NA	NA	NA	NA	NA	NA	NA	NA	NA	NA
pmp001114	--	Hesperetin C-malonylhexoside	Flavonoids	Flavonoid carbonoside	NA	NA	NA	NA	NA	NA	5.52063	9.27845e-05	NA	NA	NA	NA
pmp001198	--	6-Deoxyfagomine	Alkaloids	Alkaloids	NA	NA	5.43592	0.00355241	NA	NA	NA	NA	NA	NA	NA	NA
pmp001251	--	LysoPC 18:2(isomer)	Lipids	LPC	NA	NA	NA	NA	NA	NA	5.2452	4.39781e-05	4.03783	0.000485879	4.68021	8.86698e-05
pmp001270	--	LysoPC 16:1	Lipids	LPC	NA	NA	NA	NA	NA	NA	3.08568	0.000461146	NA	NA	NA	NA
pmp001273	--	LysoPC 18:2	Lipids	LPC	NA	NA	NA	NA	NA	NA	NA	NA	NA	NA	NA	NA
pmp001281	--	LysoPC 18:1	Lipids	LPC	NA	NA	NA	NA	NA	NA	3.25187	0.000229831	NA	NA	NA	NA
pmp001282	--	Propyl2-(trimethylammonio)ethyl phosphate	Others	Others	NA	NA	NA	NA	NA	NA	NA	NA	NA	NA	NA	NA
pmp001284	--	Glycerin Monopalmitate	Lipids	Glycerol ester	NA	NA	NA	NA	NA	NA	NA	NA	NA	NA	NA	NA
pmp001285	--	Phthalic anhydride	Phenolic acids	Phenolic acids	NA	NA	NA	NA	NA	NA	1.66706	0.0323807	NA	NA	NA	NA
pmp001287	--	N-Benzylmethylene isomethylamine	Alkaloids	Alkaloids	NA	NA	7.55366	0.000215412	2.00927	0.00564834	0.726237	0.0436178	NA	NA	NA	NA
Rfmb087	--	13-Oxo-9-hydroxy-10-octadecenoic acid	Lipids	Free fatty acids	NA	NA	NA	NA	NA	NA	1.21263	0.0041527	1.32836	0.0129155	1.27498	0.00449866
Rfmb090	C14762	13-Hydroxy-9,11-octadecadienoic acid	Lipids	Free fatty acids	NA	NA	NA	NA	NA	NA	NA	NA	2.01329	0.039199	NA	NA
Rfmb091	C14767	9-Hydroxy-10,12-octadecadienoic acid	Lipids	Free fatty acids	NA	NA	NA	NA	NA	NA	NA	NA	NA	NA	NA	NA
Rfmb25702	--	Pinoresinol-acetylglucose	Lignans and Coumarins	Lignans	NA	NA	NA	NA	NA	NA	NA	NA	NA	NA	NA	NA
Rfmb25703	--	Pinoresinol-glucoside	Lignans and Coumarins	Lignans	NA	NA	NA	NA	NA	NA	NA	NA	NA	NA	NA	NA
Rfmb26201	--	Syringaresinol-acetylglucoside	Lignans and Coumarins	Lignans	NA	NA	NA	NA	NA	NA	NA	NA	NA	NA	NA	NA
Rfmb26203	--	Syringaresinol-glucoside	Lignans and Coumarins	Lignans	NA	NA	4.39397	0.039465	5.00201	0.00887963	NA	NA	NA	NA	2.60634	0.00625544
Rfmb319	C00408	Pipecolic acid	Amino acids and derivatives	Amino acids and derivatives	NA	NA	NA	NA	NA	NA	NA	NA	NA	NA	1.63154	0.0442576
Rfmb320	--	1,2-N-Methylpipecolic acid	Amino acids and derivatives	Amino acids and derivatives	NA	NA	NA	NA	0.448728	0.0161365	1.98395	0.0418084	NA	NA	0.783843	0.010938
YC512118	C19670	Octadecenoic amide	Others	Others	NA	NA	NA	NA	NA	NA	5.67521	0.000269653	NA	NA	NA	NA
YC512119	C12144	Phytosphingosine	Others	Others	NA	NA	NA	NA	2.47587	0.00254644	NA	NA	NA	NA	NA	NA
Zmhn001102	--	5,7-Dyhydroxy-1(3H)-isobenzofuran-one-O-glucoside	Others	Others	NA	NA	NA	NA	NA	NA	NA	NA	NA	NA	2.40987	0.00836163
Zmhn001926	--	Salicylic acid O-glycoside	Phenolic acids	Phenolic acids	NA	NA	NA	NA	NA	NA	NA	NA	NA	NA	2.39631	0.00952798
Zmhn002227	--	Sinapic acid-glucoside	Phenolic acids	Phenolic acids	NA	NA	NA	NA	2.98167	0.00797088	NA	NA	NA	NA	NA	NA
Zmhn002422	C17759	Feruloyl glucose	Phenolic acids	Phenolic acids	NA	NA	NA	NA	NA	NA	NA	NA	NA	NA	NA	NA
Zmhn002513	--	Isosinapic acid-glucoside	Phenolic acids	Phenolic acids	NA	NA	NA	NA	2.70425	0.00581689	1.49608	0.000381021	0.629691	0.00993819	0.585127	0.00745625
Zmhp002714	--	5,6,7-Tetrahydroxy-8-methoxyflavone	Flavonoids	Flavonoid	NA	NA	NA	NA	NA	NA	NA	NA	1.96343	0.0250119	1.8006	0.0320725
Zmhp002814	--	5,7,8-Tetrahydroxy-6-methoxyflavone	Flavonoids	Flavonoid	NA	NA	NA	NA	NA	NA	NA	NA	NA	NA	NA	NA
Zmhp003514	--	6,7,8-Tetrahydroxy-5-methoxyflavone	Flavonoids	Flavonoid	NA	NA	NA	NA	NA	NA	1.77281	0.00388567	NA	NA	NA	NA
Zmhp004065	--	7,8-Dihydroxy-5,6,4'-trimethoxyflavone	Flavonoids	Flavonoid	NA	NA	NA	NA	NA	NA	0.628687	0.00815541	NA	NA	NA	NA

## Sheet: Table S1D
Table S1D Lists of differentially abundanced metabolites from leaf metabolomes
Index	cpd_ID	Compounds	Class I	Log2[USA_18_5d_vs_0h]	p_value	Log2[USA_26_5d_vs_0h]	p_value
Hmbn002174	--	4-Hydroxyacetophenone	Phenolic acids	NA	NA	NA	NA
Hmbp001276	--	Gallacetophenone	Others	17.5525	0.00019975	NA	NA
Hmbp001825	--	Quercetin-3-sambubioside	Flavonoids	NA	NA	NA	NA
Hmcn001884	--	6-Hydroxyluteolin 5-glucoside	Flavonoids	NA	NA	NA	NA
Hmcp001329	--	Quercetin-O-Pentoside-O-Hexoside-O-Hexoside	Flavonoids	NA	NA	NA	NA
Hmcp001578	--	Isorhamnetin-O-diglucoside	Flavonoids	5.2925	8.4575e-05	NA	NA
Hmcp001589	--	Isorhamnetin-O-Hexoside-O-Hexoside-O-Rhamnoside	Flavonoids	NA	NA	NA	NA
Hmcp001658	--	Isorhamnetin-O-Hexoside-O-malonyl-O-Hexoside	Flavonoids	11.1748	3.7071e-05	NA	NA
Hmcp002029	--	Kaempferol-O-Pentoside-O-hexoside	Flavonoids	2.86791	0.00311614	NA	NA
Hmcp002207	--	Isorhamnetin-7-O-glucoside	Flavonoids	0.571378	0.00917574	NA	NA
Hmcp002298	--	Limocitrin-O-arabinoside	Flavonoids	NA	NA	NA	NA
Hmcp002316	--	Isorhamnetin-3-O-arabinoside	Flavonoids	5.03442	0.000132999	1.76484	0.000267967
Hmcp002539	--	Isorhamnetin-3-O-rhamnoside	Flavonoids	26.4834	2.3696e-07	1.48411	0.00814558
Hmgn004139	--	Isohydroxymatairesinol	Lignans and Coumarins	9.49761	0.000265239	0.699924	0.00348996
Hmgn004693	--	8-Hydroxy-α-conidendrin	Lignans and Coumarins	26.8304	1.77382e-05	9.37566	0.000527737
Hmgp002428	C02666	4-Hydroxy-3-methoxycinnamaldehyde	Phenolic acids	NA	NA	NA	NA
Hmgp002564	--	Tricin 7-O-Diglucuronoside	Flavonoids	NA	NA	3.27487	0.0402969
Hmgp003086	--	Tricin-7-O-rutinoside	Flavonoids	3.98032	0.000260041	NA	NA
Hmgp003540	--	Tricin-O-Malonyl-O-guaiacylglycerol-O-Hexoside	Flavonoids	21.8391	0.000762113	NA	NA
Hmgp005956	C04223	Dehydrovomifoliol	Terpenoids	12.9238	1.02277e-05	2.95865	0.0387202
Hmjp002337	--	Isoscopoletin (6-Hydroxy-7-Methoxycoumarin)	Lignans and Coumarins	NA	NA	NA	NA
Hmjp002999	--	Isorhamnetin-3-O-rutinoside (Narcissin)	Flavonoids	16.1859	6.18452e-05	NA	NA
Hmjp003123	--	Quercetin-5-O-glucuronide	Flavonoids	NA	NA	NA	NA
Hmln002189	--	Quercetin-3-O-(6''-O-malonyl)-galactoside	Flavonoids	NA	NA	NA	NA
Hmln002199	--	Quercetin-3-O-(6''-O-acetyl)-galactoside	Flavonoids	NA	NA	NA	NA
Hmln002321	--	Quercetin-3-O-(6''-O-malonyl)-glucoside	Flavonoids	NA	NA	NA	NA
HmLn002358	--	Vanillic acid-glucoside	Phenolic acids	25.2614	3.15747e-05	2.07614	0.0414665
Hmln002402	--	Kaempferol-3-O-(6''-malonyl)-galactoside	Flavonoids	NA	NA	NA	NA
Hmln002483	--	Kaempferol-3-O-(6''-malonyl)-glucoside	Flavonoids	9.15762	0.0191924	18.005	0.000237753
Hmlp002975	--	Isorhamnetin-O-glucuronate-O-rhamnoside	Flavonoids	NA	NA	NA	NA
Hmmp001310	--	3-Indoleacrylic acid	Alkaloids	NA	NA	NA	NA
Hmmp002336	--	Quercetin-O-feruloyl-Pentoside	Flavonoids	NA	NA	NA	NA
Hmpp002612	--	Luteolin-7-O-β-D-gentiobioside	Flavonoids	13.0664	0.00276568	NA	NA
Hmpp003242	--	Isorhamnetin-3-O-glucoside	Flavonoids	NA	NA	NA	NA
Hmpp003270	--	Luteolin-4'-O-β-D-glucoside	Flavonoids	NA	NA	NA	NA
Hmqp006235	--	LysoPC 18:4	Lipids	NA	NA	NA	NA
Hmsn000210	--	Methyl 7,10-hexadecadienoate	Lipids	NA	NA	NA	NA
Hmtn001120	--	5-(2-Hydroxyethyl)-2-O-glucosylohenol	Phenolic acids	1.66246	0.000104408	NA	NA
Hmtn001288	--	Methyl-(2,4-dihydroxyphenyl)acetate	Phenolic acids	2.2751	0.0112774	NA	NA
Hmyn007081	--	LysoPG(16:1)	Lipids	7.62956	0.00624065	1.48266	0.00193805
Hmyn007168	--	LysoPG(16:0)	Lipids	NA	NA	NA	NA
Hmyp007396	--	PC(oxo-11:0/18:2)	Lipids	NA	NA	NA	NA
Hmyp007792	--	PE(oxo-11:0/16:0)	Lipids	NA	NA	NA	NA
Li512117	--	Quercetin-3-O-neohesperidoside	Flavonoids	5.07783	8.116e-06	NA	NA
Lmbp002336	--	Quercetin-3-O-(2-O-α-L-rhamnosyl)-β-D-galactoside	Flavonoids	6.80352	0.00014656	NA	NA
Lmbp003230	--	Kaempferol-3-O-neohesperidoside	Flavonoids	NA	NA	1.92678	0.0457234
Lmdp003286	--	Isohyperoside	Flavonoids	0.501518	0.00655057	NA	NA
Lmdp003509	--	Quercetin-3-O-β-D-xylopyranoside	Flavonoids	2.58037	0.012472	NA	NA
Lmdp003577	C09126	Genistin(Genistein 7-O-Glucoside)	Flavonoids	NA	NA	NA	NA
Lmgn001670	C00805	Salicylic acid	Phenolic acids	NA	NA	NA	NA
Lmgn002843	--	2'-Hydroxyisoflavone	Flavonoids	NA	NA	NA	NA
Lmhn001773	--	Caffeoylnicotinoyltartaric acid	Phenolic acids	NA	NA	NA	NA
Lmhn002321	--	Vanilloylcaffeoyltartaric acid	Phenolic acids	16.9775	0.000686337	2.20874	0.0357849
Lmhn002926	--	p-Coumaroylmalic acid	Phenolic acids	NA	NA	NA	NA
Lmhn003074	--	Feruloylmalic acid	Phenolic acids	3.08722	0.00341237	0.502636	0.00381842
Lmhn003373	--	p-Hydroxybenzoylmalic acid	Phenolic acids	NA	NA	NA	NA
Lmhn202452	--	Cis-p-Coumaroyltartaric acid(cis-Coutaric acid)	Phenolic acids	NA	NA	NA	NA
Lmhp002153	--	N-p-Coumaroylhydroxyputrescine	Alkaloids	NA	NA	1.64946	0.00568969
Lmhp002501	--	N-Feruloylhydroxyputrescine	Alkaloids	9.91599	0.000311411	NA	NA
Lmhp002508	--	Quercetin-O-glucoside-rhamnoside-rhamnoside	Flavonoids	4.33172	0.00210662	1.83773	0.00358124
Lmhp005550	--	N,N'-Diferuloylputrescine	Alkaloids	NA	NA	2.07961	0.00142473
Lmhp005784	--	p-Coumaroylferuloylcadaverine	Alkaloids	NA	NA	NA	NA
Lmhp005872	--	Diferuloylcadaverine	Alkaloids	NA	NA	NA	NA
Lmhp007595	--	LysoPC 16:4	Lipids	NA	NA	NA	NA
Lmhp007598	--	LysoPC 19:2(2n isomer)	Lipids	46.9445	0.0272921	NA	NA
Lmhp007836	--	LysoPE 16:3	Lipids	NA	NA	NA	NA
Lmhp007840	--	LysoPC 19:2	Lipids	73.3741	6.58731e-06	1.75551	0.00143379
Lmhp008233	--	LysoPE 18:4	Lipids	60.922	0.000244959	1.45984	0.0159283
Lmhp008273	--	LysoPE 15:1(2n isomer)	Lipids	13.8543	0.000288408	1.5594	0.000462956
Lmhp008337	--	LysoPE 14:0(2n isomer)	Lipids	NA	NA	NA	NA
Lmhp008440	--	LysoPE 15:1	Lipids	NA	NA	NA	NA
Lmhp008513	--	2-γ-Linolenoyl-glycerol-diglucoside	Lipids	NA	NA	NA	NA
Lmhp008589	--	LysoPE 18:3(2n isomer)	Lipids	NA	NA	NA	NA
Lmhp008688	--	LysoPE 20:5	Lipids	NA	NA	NA	NA
Lmhp008718	--	LysoPC 17:2	Lipids	NA	NA	NA	NA
Lmhp008742	--	LysoPC 20:5	Lipids	76.084	1.99845e-05	NA	NA
Lmhp008744	--	1-α-Linolenoyl-glycerol-diglucoside	Lipids	5.88978	0.000858219	0.50908	0.00988903
Lmhp008763	--	LysoPE 16:1(2n isomer)	Lipids	NA	NA	NA	NA
Lmhp008801	--	LysoPE 18:3	Lipids	NA	NA	NA	NA
Lmhp008833	--	LysoPC 16:1(2n isomer)	Lipids	NA	NA	NA	NA
Lmhp008885	--	LysoPE 15:0(2n isomer)	Lipids	NA	NA	NA	NA
Lmhp008924	--	LysoPC 19:3	Lipids	55.5497	6.31204e-06	NA	NA
Lmhp009034	--	LysoPE 16:1	Lipids	46.6881	1.70715e-05	NA	NA
Lmhp009129	--	LysoPC 15:0(2n isomer)	Lipids	NA	NA	NA	NA
Lmhp009187	--	LysoPE 15:0	Lipids	14.6837	2.06796e-05	NA	NA
Lmhp009190	--	2-Linoleoylglycerol-diglucoside	Lipids	NA	NA	4.44594	0.0192068
Lmhp009349	--	LysoPE 20:4(2n isomer)	Lipids	30.3982	0.023027	NA	NA
Lmhp009368	--	LysoPC 22:6	Lipids	NA	NA	NA	NA
Lmhp009384	--	1-Linoleoylglycerol-diglucoside	Lipids	NA	NA	1.61202	0.0221467
Lmhp009464	--	LysoPE 17:1(2n isomer)	Lipids	NA	NA	NA	NA
Lmhp009497	--	LysoPE 20:4	Lipids	NA	NA	NA	NA
Lmhp009526	--	2-γ-Linolenoyl-glycerol-glucoside	Lipids	NA	NA	NA	NA
Lmhp009590	--	LysoPC 17:1	Lipids	NA	NA	NA	NA
Lmhp009682	--	LysoPC 22:5(2n isomer)	Lipids	NA	NA	NA	NA
Lmhp009769	--	LysoPE 17:1	Lipids	37.8654	0.00271096	NA	NA
Lmhp009773	--	1-α-Linolenoyl-glycerol-glucoside	Lipids	NA	NA	NA	NA
Lmhp009802	--	LysoPE 20:3(2n isomer)	Lipids	NA	NA	NA	NA
Lmhp009890	--	LysoPC 20:3	Lipids	NA	NA	NA	NA
Lmhp010040	--	LysoPE 20:3	Lipids	NA	NA	1.578	0.00207689
Lmhp010041	--	LysoPE 22:5	Lipids	NA	NA	NA	NA
Lmhp010099	--	LysoPC 22:5	Lipids	NA	NA	NA	NA
Lmhp010162	--	LysoPE 17:0	Lipids	NA	NA	NA	NA
Lmhp010190	--	LysoPC 18:1(2n isomer)	Lipids	NA	NA	NA	NA
Lmhp010334	--	2-Linoleoylglycerol-glucoside	Lipids	NA	NA	NA	NA
Lmhp010394	--	LysoPC 22:4	Lipids	NA	NA	NA	NA
Lmhp010514	--	LysoPE 20:2(2n isomer)	Lipids	NA	NA	NA	NA
Lmhp010515	--	LysoPC 17:0(2n isomer)	Lipids	NA	NA	NA	NA
Lmhp010573	--	1-Linoleoylglycerol-glucoside	Lipids	1.45165	0.0104366	NA	NA
Lmhp010757	--	LysoPE 20:2	Lipids	NA	NA	NA	NA
Lmhp010908	--	LysoPC 19:1	Lipids	NA	NA	NA	NA
Lmhp011388	--	2-γ-Linolenoyl-glycerol	Lipids	NA	NA	NA	NA
Lmhp011549	--	LysoPC 20:1	Lipids	NA	NA	NA	NA
Lmhp011562	--	1-α-Linolenoyl-glycerol	Lipids	3.6687	2.55627e-05	1.21308	0.00458481
Lmhp012042	--	2-Linoleoylglycerol	Lipids	NA	NA	NA	NA
Lmhp112042	--	1-Linoleoylglycerol	Lipids	44.1869	6.58395e-05	2.02827	0.0462543
Lmhp206353	--	Tricin 4'-O-glucoside	Flavonoids	NA	NA	2.30186	0.00676888
Lmln001951	--	Quercetin-3-arabinoylglucoside	Flavonoids	NA	NA	NA	NA
Lmlp002975	--	Quercetin-3-O-β-D-xylosyl-(1→2)-β-D-galactoside	Flavonoids	NA	NA	1.81882	0.0125018
Lmmn004145	--	3-O-(2-O-Acetyl-β-D-glucopyranosyl) oleanolic acid	Terpenoids	NA	NA	2.17714	0.0264409
Lmmp000897	--	Gallocatechin-Gallocatechin	Flavonoids	NA	NA	NA	NA
Lmmp002334	--	Quercetin-glucoside-glucoside-rhamnoside	Flavonoids	2.03528	0.000595696	NA	NA
Lmmp002440	--	Quercetin-glucoside-malonyl-glucoside	Flavonoids	NA	NA	0.518998	0.00822586
Lmmp003217	--	Kaempferol-3-O-β-D-(6''-O-(E)-p-coumaroyl)glucopyranoside	Flavonoids	NA	NA	NA	NA
Lmmp003903	--	Kaempferol 3-O-(6''-Acetylglucoside)	Flavonoids	NA	NA	NA	NA
Lmnn002886	--	1'-O-β-D-(3,4-Dihydroxyphenethyl)-O-caffeoyl-glucoside	Phenolic acids	NA	NA	NA	NA
Lmnp002448	--	5,7,3',4'-Tetrahydroxy-6-methoxyflavone-8-C-[β-D-glucosyl-(1-2)]-β-D-glucoside	Flavonoids	1.64096	0.00689411	NA	NA
Lmtn002233	--	Androsin	Others	NA	NA	NA	NA
Lmtn002796	--	Aromadendrin 7-glucoside	Flavonoids	0.575768	0.00138054	NA	NA
Lmyp004052	--	Quercetin-3-O-(6''-trans-p-Coumaroyl)-β-D-galactopyranoside	Flavonoids	NA	NA	NA	NA
Lmzn001582	--	5'-Glucopyranosyloxyjasmanic acid	Phenolic acids	0.652803	0.0264217	2.96857	0.0388274
Lmzn002605	C08277	Sebacic acid	Organic acids	3.41752	0.00564165	NA	NA
Lmzp004885	C10193	Tricin	Flavonoids	NA	NA	1.20586	0.035438
mad1424	--	Ditartaroyl-hydroxylcoumarin	Phenolic acids	3.05581	0.032494	NA	NA
mws0001	C00152	L-Asparagine	Amino acids and derivatives	NA	NA	NA	NA
mws0009	C02666	Coniferaldehyde	Phenolic acids	74.6173	0.000468084	NA	NA
mws0014	C01494	Ferulic acid	Phenolic acids	NA	NA	NA	NA
mws0018	C00750	Spermine	Alkaloids	NA	NA	NA	NA
mws0027	C10833	Syringic acid	Phenolic acids	NA	NA	NA	NA
mws0028	C06672	Vanillic acid	Phenolic acids	NA	NA	NA	NA
mws0032	C10107	Myricetin	Flavonoids	4.05216	0.000333254	NA	NA
mws0036	C09755	Hesperidin	Flavonoids	NA	NA	1.40154	0.0082479
mws0045	C01750	Quercetin-3-O-α-L-rhamnoside(Quercitrin )	Flavonoids	29.5695	0.000156443	NA	NA
mws0059	C05625	Quercetin-3-O-rutinoside (Rutin)	Flavonoids	NA	NA	NA	NA
mws0061	C10073	Quercetin-3-O-β-D-Galactoside (Hyperin)	Flavonoids	NA	NA	NA	NA
mws0066	C10084	Isorhamnetin	Flavonoids	NA	NA	NA	NA
mws0089	--	Kaempferol-7-O-glucoside	Flavonoids	NA	NA	0.523609	0.000843356
mws0091	C05623	Quercetin-3-O-β-D-glucoside(Isoquercitrin)	Flavonoids	NA	NA	2.14253	0.00147727
mws0097	C05366	Pinoresinol	Lignans and Coumarins	NA	NA	NA	NA
mws0103	C08493	Indole-3-carboxaldehyde	Alkaloids	NA	NA	NA	NA
mws0119	C06424	Myristic Acid	Lipids	NA	NA	NA	NA
mws0120	C00670	Choline alfoscerate	Lipids	6.28018	0.000160712	1.82444	0.0161486
mws0126	--	LysoPC 18:0	Lipids	2.14758	0.00276038	2.15468	0.025729
mws0133	C00153	Nicotinamide	Others	33.4459	1.29517e-06	NA	NA
mws0146	--	Nicotinic Acid Methyl Ester(Methyl Nicotinate)	Alkaloids	NA	NA	NA	NA
mws0147	--	3-Hydroxy-3-methyl butyric acid	Organic acids	2.72062	0.00487185	NA	NA
mws0154	C00493	Shikimic acid	Organic acids	8.99979	0.00483109	NA	NA
mws0178	C00852	Chlorogenic acid	Phenolic acids	NA	NA	1.90474	0.000105872
mws0179	--	Chlorogenic acid methyl ester	Phenolic acids	NA	NA	NA	NA
mws0180	C00628	2,5-Dihydroxybenzoic acid	Phenolic acids	8.3302	0.00429171	1.86344	0.000715129
mws0183	C00230	Protocatechuic acid	Phenolic acids	NA	NA	0.664556	0.00971468
mws0191	C00719	Betaine	Alkaloids	NA	NA	NA	NA
mws0192	C00042	Succinic acid	Organic acids	NA	NA	NA	NA
mws0193	C02427	L-Homocitrulline	Amino acids and derivatives	NA	NA	NA	NA
mws0208	C06104	Adipic Acid	Organic acids	NA	NA	NA	NA
mws0213	C00474	Ribitol	Others	2.30302	0.0437175	NA	NA
mws0214	C00794	D-Sorbitol	Others	3.72268	0.000165303	NA	NA
mws0219	C00049	L-AsparticAcid	Amino acids and derivatives	NA	NA	NA	NA
mws0227	C00123	L-Leucine	Amino acids and derivatives	NA	NA	NA	NA
mws0230	C00188	L-(-)-Threonine	Amino acids and derivatives	NA	NA	NA	NA
mws0232	C00255	Riboflavin	Others	8.01132	0.00261199	1.28358	0.00809128
mws0237	C08261	Anchoic Acid	Organic acids	NA	NA	NA	NA
mws0248	C00299	Uridine	Nucleotides and derivatives	NA	NA	NA	NA
mws0250	C00082	L-(-)-Tyrosine	Amino acids and derivatives	NA	NA	1.85511	0.00248429
mws0251	C00178	Thymine	Nucleotides and derivatives	NA	NA	NA	NA
mws0254	C00135	L-Histidine	Amino acids and derivatives	NA	NA	0.853954	0.0371983
mws0255	C00380	Cytosine	Nucleotides and derivatives	2.44017	0.000421875	1.90031	0.00050846
mws0256	C00183	L-Valine	Amino acids and derivatives	NA	NA	1.75289	0.011207
mws0258	C00407	L-Isoleucine	Amino acids and derivatives	NA	NA	NA	NA
mws0260	C00062	L-(+)-Arginine	Amino acids and derivatives	NA	NA	NA	NA
mws0263	C01879	L-Pyroglutamic Acid	Amino acids and derivatives	NA	NA	NA	NA
mws0264	--	D-(+)-TrehaloseAnhydrous	Others	NA	NA	NA	NA
mws0275	C00497	L-(-)-Malic acid	Organic acids	NA	NA	NA	NA
mws0277	C00296	Kinic acid	Organic acids	NA	NA	NA	NA
mws0281	C00158	Citric Acid	Organic acids	NA	NA	0.586345	0.0265674
mws0282	C00078	L-Tryptophan	Amino acids and derivatives	NA	NA	NA	NA
mws0289	--	LysoPE 18:1	Lipids	NA	NA	NA	NA
mws0341	--	Hydroxyisocaproic acid	Organic acids	NA	NA	0.501707	0.0347842
mws0344	--	D-Xylonic acid	Organic acids	NA	NA	NA	NA
mws0359	C16537	Pentadecanoic Acid	Lipids	5.48167	2.9662e-05	0.523348	0.0427945
mws0361	C08362	Palmitoleic Acid	Lipids	44.5581	0.000625589	NA	NA
mws0366	C06426	γ-Linolenic Acid	Lipids	NA	NA	NA	NA
mws0367	C06427	α-Linolenic Acid	Lipids	NA	NA	NA	NA
mws0369	C00219	Arachidonic Acid	Lipids	NA	NA	1.14312	0.0183579
mws0383	--	Cis-10-Heptadecenoic Acid	Lipids	NA	NA	2.45184	0.00612992
mws0396	C01712	Elaidic Acid	Lipids	NA	NA	NA	NA
mws0397	C06428	Cis-5,8,11,14,17-Eicosapentaenoic Acid	Lipids	NA	NA	NA	NA
mws0437	C01904	D-Arabitol	Others	4.16205	0.00340102	NA	NA
mws0458	C00755	Vanillin	Phenolic acids	NA	NA	NA	NA
mws0467	C01744	3-(4-Hydroxyphenyl)-propionic acid	Phenolic acids	NA	NA	NA	NA
mws0470	C02170	Methylmalonic acid	Organic acids	NA	NA	1.53666	0.00607924
mws0473	C08645	2-Methylsuccinic acid	Organic acids	NA	NA	2.55329	0.00773071
mws0520	--	N-Acetyltyrosine	Amino acids and derivatives	NA	NA	NA	NA
mws0567	C01035	4-Guanidinobutyric acid	Organic acids	NA	NA	1.63672	0.0246847
mws0576	C01089	3-Hydroxybutyrate	Organic acids	NA	NA	NA	NA
mws0609	C00942	Guanosine 3',5'-cyclic monophosphate	Nucleotides and derivatives	3.51781	0.00173944	NA	NA
mws0628	C00633	4-Hydroxybenzaldehyde	Phenolic acids	NA	NA	NA	NA
mws0629	--	AspartylPhenylalanine	Amino acids and derivatives	41.8904	0.000338661	NA	NA
mws0636	--	Phe-Phe	Amino acids and derivatives	24.6619	5.21983e-06	1.98015	0.00872142
mws0639	C00196	2,3-Dihydroxybenzoic Acid	Organic acids	NA	NA	NA	NA
mws0668	C01762	Xanthosine	Nucleotides and derivatives	0.516716	0.0351889	NA	NA
mws0671	C00263	L-Homoserine	Organic acids	23.2169	0.000260518	NA	NA
mws0675	C00455	β-Nicotinamide mononucleotide	Nucleotides and derivatives	35.4582	0.000593739	2.92148	0.0238942
mws0677	C00978	N-Acetyl-5-hydroxytryptamine	Alkaloids	NA	NA	NA	NA
mws0704	C00346	O-Phosphorylethanolamine	Others	44.1435	0.0012206	NA	NA
mws0712	--	N-Propionylglycine	Amino acids and derivatives	NA	NA	NA	NA
mws0724	--	8-Hydroxyguanosine	Nucleotides and derivatives	0.600037	0.0437045	NA	NA
mws0736	C02155	N-Glycyl-L-leucine	Amino acids and derivatives	NA	NA	NA	NA
mws0749	C00156	4-Hydroxybenzoic acid	Phenolic acids	22.5658	1.00834e-05	NA	NA
mws0752	C17715	Undecylic Acid	Lipids	NA	NA	NA	NA
mws0847	C02216	1-Methyladenine	Nucleotides and derivatives	NA	NA	5.21636	0.0137566
mws0853	C02325	Sinapyl alcohol	Phenolic acids	53.6018	1.25769e-05	NA	NA
mws0856	--	Spiraeoside (Quercetin 4'-O-Glucoside)	Flavonoids	NA	NA	NA	NA
mws0866	C00092	D-Glucose 6-phosphate	Others	NA	NA	NA	NA
mws0884	C00575	Cyclic AMP	Nucleotides and derivatives	NA	NA	2.64721	0.0297423
mws0906	C00761	Coniferin	Phenolic acids	NA	NA	NA	NA
mws0913	C12626	Kaempferol-3-O-galactoside (Trifolin)	Flavonoids	60.9424	3.56259e-06	NA	NA
mws0918	C10521	Prunetin	Flavonoids	5.82792	0.00246348	NA	NA
mws0920	C10192	Tricetin	Flavonoids	NA	NA	NA	NA
mws0921	C02646	p-Coumaryl alcohol	Phenolic acids	2.93013	0.0119758	2.19552	0.00127487
mws0923	--	L-2-chlorophenylalanine	Amino acids and derivatives	NA	NA	NA	NA
mws0924	--	2-Methylglutaric acid	Organic acids	4.24955	0.00464219	NA	NA
mws0945	C04577	15-OxoETE	Lipids	NA	NA	NA	NA
mws0954	C04805	5(S)-HETE	Lipids	NA	NA	NA	NA
mws0955	C14807	12-OxoETE	Lipids	NA	NA	NA	NA
mws0972	--	5-Hydroxyhexanoic acid	Organic acids	3.16418	0.00276786	1.22806	0.02
mws0983	C20792	N-Oleoylethanolamine	Others	NA	NA	2.17169	0.0139902
mws0987	--	6-MethylCoumarin	Lignans and Coumarins	9.17022	0.000176153	NA	NA
mws1012	C05851	Coumarin	Lignans and Coumarins	NA	NA	NA	NA
mws1013	C09263	Esculetin	Lignans and Coumarins	NA	NA	NA	NA
mws1015	C09264	Esculin(6,7-DihydroxyCoumarin-6-glucoside)	Lignans and Coumarins	1.87009	0.00861848	1.67525	0.00131646
mws1024	C05608	p-Coumaraldehyde	Phenolic acids	2.32479	0.00633148	NA	NA
mws1038	C00831	(R)-Pantetheine	Others	NA	NA	NA	NA
mws1050	C00979	O-Acetylserine	Amino acids and derivatives	3.33584	0.00350259	NA	NA
mws1060	--	9-(β-D-Arabinofuranosyl)hypoxanthine	Nucleotides and derivatives	NA	NA	NA	NA
mws1073	--	Apigenin 6,8-C-diglucoside	Flavonoids	NA	NA	NA	NA
mws1074	C03093	Daphnetin	Lignans and Coumarins	NA	NA	NA	NA
mws1077	C01527	Scopolin	Lignans and Coumarins	NA	NA	NA	NA
mws1080	C01235	Galactinol	Others	NA	NA	NA	NA
mws1090	C00103	Glucose-1-phosphate	Others	9.92941	2.17147e-05	1.8705	0.00151374
mws1105	--	Gramine	Alkaloids	NA	NA	2.6638	0.0217837
mws1138	C08540	Betanin	Alkaloids	NA	NA	NA	NA
mws1155	C00392	Mannitol	Others	2.95489	0.00473751	NA	NA
mws1173	C09751	Garbanzol	Flavonoids	NA	NA	NA	NA
mws1195	--	Methyl p-coumarate	Phenolic acids	NA	NA	NA	NA
mws1212	--	Methyl ferulate	Phenolic acids	NA	NA	NA	NA
mws1213	--	Aldehydo-D-galacturonate	Organic acids	NA	NA	NA	NA
mws1292	--	Isoschaftoside	Flavonoids	NA	NA	NA	NA
mws1299	C10114	Luteolin-8-C-Glucoside (Orientin)	Flavonoids	6.37706	0.000225987	NA	NA
mws1329	C12639	Quercetin-7-O-Glucoside	Flavonoids	NA	NA	NA	NA
mws1333	C05402	Melibiose	Others	NA	NA	1.40371	0.000764527
mws1337	C00864	D-Pantothenic Acid	Others	1.67257	0.0156243	5.32531	0.0130782
mws1350	--	Syringic Aldehyde	Phenolic acids	NA	NA	NA	NA
mws1368	--	Coixol	Alkaloids	5.11317	0.000488916	NA	NA
mws1454	--	Persicoside	Flavonoids	NA	NA	2.26469	0.000563686
mws1474	C19807	5,7-Dihydroxy-3',4',5'-trimethoxyflavone	Flavonoids	NA	NA	1.74353	0.0441277
mws1489	C01530	Stearic Acid	Lipids	NA	NA	1.25767	0.0118752
mws1499	--	D-(-)-Arabinose	Others	26.1666	1.69043e-06	1.99131	0.005374
mws1503	C00903	Cinnamaldehyde	Phenolic acids	NA	NA	2.07567	0.000528588
mws1505	C10484	Phenethyl caffeate	Phenolic acids	91.0288	1.54235e-07	2.06722	0.00548545
mws1519	C09732	Eriocitrin	Flavonoids	NA	NA	1.74741	0.0261306
mws1562	C09773	Catalpol	Others	17.4684	0.036932	NA	NA
mws1584	C10445	Cynarin (1,3-Dicaffeoylquinic Acid )	Phenolic acids	NA	NA	2.3633	0.00147767
mws1587	C01933	α-Aminocaproic acid	Amino acids and derivatives	NA	NA	NA	NA
mws1589	C00713	Panose	Others	NA	NA	NA	NA
mws1660	--	Schaftoside	Flavonoids	NA	NA	NA	NA
mws1661	C10039	Diosmin (Diosmetin 7-O-rutinoside)	Flavonoids	NA	NA	NA	NA
mws2108	--	Cryptochlorogenic acid	Phenolic acids	NA	NA	NA	NA
mws2125	C00074	Phosphoenolpyruvic acid	Organic acids	NA	NA	NA	NA
mws2186	--	Avicularin	Flavonoids	NA	NA	NA	NA
mws2209	C12249	Kaempferol-3-O-glucoside (Astragalin)	Flavonoids	NA	NA	NA	NA
mws2212	C01197	Caffeic acid	Phenolic acids	NA	NA	NA	NA
mws2213	C00423	Cinnamic acid	Phenolic acids	NA	NA	NA	NA
mws2368	C06044	Tyrosol	Phenolic acids	28.2612	0.000268638	NA	NA
mws2523	C00689	Trehalose 6-phosphate	Others	NA	NA	NA	NA
mws2623	C21944	11-Octadecanoic acid(Vaccenic acid)	Lipids	NA	NA	NA	NA
mws4052	C01234	1-Aminocyclopropane-1-carboxylic acid	Others	NA	NA	NA	NA
mws4085	C00482	Sinapic acid	Phenolic acids	NA	NA	NA	NA
mws4134	C00127	Oxidized Glutathione	Amino acids and derivatives	11.8841	0.000787063	NA	NA
mws4167	--	Luteolin-7-O-glucuronide	Flavonoids	0.552559	0.0395617	2.08974	0.0103262
mws4170	C00221	D-Glucose	Others	NA	NA	NA	NA
mws4175	--	D-Glucurono-6,3-lactone	Others	NA	NA	2.26969	0.0110271
mws4176	--	Alanylphenylalanine	Amino acids and derivatives	NA	NA	1.87984	0.0432929
mws4183	--	Quercetin-3-O-α-L-arabinopyranoside(guaijaverin)	Flavonoids	NA	NA	NA	NA
mws5035	--	Leucylphenylalanine	Amino acids and derivatives	NA	NA	2.13964	0.010454
mws5038	--	Isomaltulose	Others	NA	NA	NA	NA
mws5040	C19636	Turanose	Others	NA	NA	2.24995	0.00418256
mws5041	--	Glycylisoleucine	Amino acids and derivatives	NA	NA	1.65309	0.0280771
mws5042	--	Glycylphenylalanine	Amino acids and derivatives	NA	NA	NA	NA
pma0134	--	D(-)-Threose	Others	NA	NA	NA	NA
pma0149	C02887	Sinapoyl malate	Phenolic acids	NA	NA	NA	NA
pma3101	C05841	Nicotinate D-ribonucleoside	Others	1.28345	0.0359417	NA	NA
pma3724	--	1-O-Feruloyl quinic acid	Phenolic acids	NA	NA	NA	NA
pma6561	C10431	Caffeic acid 3-glucoside	Phenolic acids	59.9413	1.62475e-06	0.571148	0.000931804
pmb0037	C06199	Hordenine	Alkaloids	NA	NA	0.544361	0.00281204
pmb0064	C04831	DIMBOA glucoside	Alkaloids	NA	NA	NA	NA
pmb0130	--	Acetryptine	Alkaloids	NA	NA	NA	NA
pmb0142	C10945	Caffeic aldehyde	Phenolic acids	NA	NA	NA	NA
pmb0197	--	N2-methylguanosine	Nucleotides and derivatives	NA	NA	NA	NA
pmb0296	--	MAG(18:1)isomer2	Lipids	NA	NA	NA	NA
pmb0323	C03002	N-Caffeoylputrescine	Alkaloids	NA	NA	NA	NA
pmb0374	--	Aminopurine	Alkaloids	NA	NA	NA	NA
pmb0382	--	O-Feruloyl 4-hydroxycoumarin	Lignans and Coumarins	NA	NA	2.4785	0.000208909
pmb0449	C00956	2-Aminoadipic acid (L-Homoglutamic acid)	Amino acids and derivatives	77.8479	0.00302675	0.85069	0.0459434
pmb0464	--	Aspartic acid di-O-glucoside	Amino acids and derivatives	0.507321	0.0290208	NA	NA
pmb0475	--	Gallic acid O-feruloyl-O-hexosyl-O-hexoside	Tannins	5.53934	0.00129812	NA	NA
pmb0489	--	N-hexosyl-p-coumaroyl putrescine	Alkaloids	NA	NA	3.49558	0.00968875
pmb0490	C18326	N-p-Coumaroylputrescine	Alkaloids	NA	NA	2.05933	0.0248059
pmb0492	--	N,N',N''-p-coumaroyl-cinnamoyl-caffeoyl spermidine	Alkaloids	13.6393	0.00731879	NA	NA
pmb0496	C18325	N-Feruloylagmatine	Alkaloids	7.70115	0.00313058	1.54708	0.0307925
pmb0500	--	N-p-Coumaroyl-N'-feruloylputrescine	Alkaloids	14.872	0.000103446	NA	NA
pmb0501	C00179	Agmatine	Alkaloids	NA	NA	NA	NA
pmb0530	C00003	Nicotinic acid adenine dinucleotide	Nucleotides and derivatives	NA	NA	0.744336	0.0319598
pmb0550	C08604	Cyanidin 3-O-glucoside (Kuromanin)	Flavonoids	NA	NA	NA	NA
pmb0608	--	Chrysoeriol-O-malonylhexoside	Flavonoids	NA	NA	NA	NA
pmb0665	--	Luteolin-8-C-hexosyl-O-hexoside	Flavonoids	NA	NA	NA	NA
pmb0713	--	Tricin 7-O-hexosyl-O-hexoside	Flavonoids	NA	NA	NA	NA
pmb0719	--	Tricin 4'-O-(syringyl alcohol)ether 5-O-hexoside	Flavonoids	NA	NA	NA	NA
pmb0720	--	Tricin 7-O-(6''-O-Malonyl)-Beta-D-Glucoside	Flavonoids	NA	NA	NA	NA
pmb0723	--	Tricin 4'-O-(β-guaiacylglyceryl)ether 7-O-glucoside	Flavonoids	NA	NA	NA	NA
pmb0725	--	Tricin 7-O-feruloylhexoside	Flavonoids	13.4706	8.38003e-05	NA	NA
pmb0736	--	Tricin 7-O-Glucoside	Flavonoids	NA	NA	NA	NA
pmb0738	--	Tricin 7-O-[sinapoyl]-glucoside	Flavonoids	36.8731	5.97389e-07	NA	NA
pmb0744	--	Tricin O-phenylformic acid	Flavonoids	6.46618	0.00144325	NA	NA
pmb0745	--	Tricin 4'-O-syringyl alcohol	Flavonoids	NA	NA	NA	NA
pmb0746	--	Tricin 4'-O-β-guaiacylglycerol	Flavonoids	NA	NA	0.551546	0.0464157
pmb0752	C02572	3-O-Feruloyl quinic acid	Phenolic acids	NA	NA	NA	NA
pmb0764	C04294	4-Methyl-5-thiazoleethanol	Others	35.7752	0.00123062	0.581853	0.000438225
pmb0771	C02717	N-Feruloyltyramine	Alkaloids	72.2397	0.00225529	NA	NA
pmb0786	C00329	Glucosamine	Others	18.0529	0.00115236	0.653611	0.0298461
pmb0789	C03996	Pyridoxine-5'-O-glucoside	Others	NA	NA	0.658148	0.00663633
pmb0801	--	4-Pyridoxic acid O-hexoside	Others	NA	NA	NA	NA
pmb0854	--	LysoPC 18:3	Lipids	3.8886	0.00100802	NA	NA
pmb0855	--	LysoPC 16:0	Lipids	NA	NA	NA	NA
pmb0856	--	LysoPE 18:1(2n isomer)	Lipids	NA	NA	NA	NA
pmb0862	--	LysoPC 12:0	Lipids	41.0114	0.0296788	NA	NA
pmb0863	--	LysoPC 16:2(2n isomer)	Lipids	NA	NA	NA	NA
pmb0864	--	LysoPE 14:0	Lipids	NA	NA	NA	NA
pmb0865	--	LysoPC 18:3(2n isomer)	Lipids	NA	NA	NA	NA
pmb0874	--	LysoPE 18:2(2n isomer)	Lipids	NA	NA	NA	NA
pmb0876	--	LysoPE 16:0	Lipids	NA	NA	NA	NA
pmb0880	--	LysoPE 18:0(2n isomer)	Lipids	NA	NA	NA	NA
pmb0881	--	LysoPE 18:2	Lipids	40.9995	1.15449e-05	NA	NA
pmb0883	--	LysoPE 18:0	Lipids	NA	NA	NA	NA
pmb0885	--	4-oxo-9Z,11Z,13E,15E-octadecatetraenoic acid	Lipids	81.2769	0.000431351	NA	NA
pmb0889	C08364	Punicic acid	Lipids	NA	NA	NA	NA
pmb0896	C10497	N-Feruloyl putrescine	Alkaloids	58.3288	0.000215669	NA	NA
pmb0962	--	Lysine butyrate	Amino acids and derivatives	NA	NA	NA	NA
pmb0964	--	Isopentenyladenine-7-N-glucoside	Nucleotides and derivatives	2.20741	0.00109288	NA	NA
pmb0981	C00020	Adenosine 5'-monophosphate	Nucleotides and derivatives	48.9845	5.15825e-08	NA	NA
pmb1096	C00463	Indole	Alkaloids	80.6983	0.00106129	NA	NA
pmb1312	--	Tricin 4'-O-(β-guaiacylglyceryl)ether 5-O-glucoside	Flavonoids	NA	NA	NA	NA
pmb1466	--	Tricin 4'-O-syringic acid	Flavonoids	NA	NA	NA	NA
pmb1562	--	MAG(18:4)isomer3	Lipids	NA	NA	NA	NA
pmb1574	--	Octadecadien-6-ynoic acid	Lipids	32.716	6.62875e-05	NA	NA
pmb1650	--	Octadeca-11E,13E,15Z-trienoic acid	Lipids	2.94498	8.18272e-05	NA	NA
pmb1912	C00234	10-Formyl-THF	Alkaloids	31.9289	2.01803e-05	0.819868	0.0309944
pmb2211	--	Cocamidopropyl betaine	Alkaloids	3.10415	0.00131542	NA	NA
pmb2228	--	LysoPC 19:0	Lipids	NA	NA	2.40522	0.0463597
pmb2260	--	LysoPC 15:1	Lipids	20.4961	0.000239491	2.84865	0.0160669
pmb2319	--	LysoPC 15:0	Lipids	4.44203	6.76297e-05	NA	NA
pmb2363	--	MAG(18:1)isomer1	Lipids	NA	NA	NA	NA
pmb2406	--	LysoPC 17:0	Lipids	8.24228	0.000656413	NA	NA
pmb2497	C05584	4-Hydroxy-3-methoxymandelate	Phenolic acids	98.4373	2.16947e-05	NA	NA
pmb2554	--	5-O-Feruloyl quinic acid glucoside	Phenolic acids	1.4142	0.0482732	NA	NA
pmb2591	C03137	Acetyltryptophan	Amino acids and derivatives	49.7171	1.85698e-06	NA	NA
pmb2620	--	3,4-Dimethoxycinnamic acid	Phenolic acids	NA	NA	NA	NA
pmb2640	C02679	Lauric acid	Lipids	NA	NA	NA	NA
pmb2653	--	D(+)-Melezitose O-rhamnoside	Others	5.63428	0.000163101	2.21217	0.00176937
pmb2654	--	Anthranilate O-hexosyl-O-hexoside	Phenolic acids	NA	NA	NA	NA
pmb2657	C03406	Argininosuccinic acid	Organic acids	NA	NA	1.9662	0.0186933
pmb2778	--	9,10-EODE	Lipids	NA	NA	NA	NA
pmb2786	C16326	9-HOTrE	Lipids	NA	NA	NA	NA
pmb2787	C14766	9-KODE	Lipids	1.76021	0.00156098	NA	NA
pmb2789	--	13-HpOTrE	Lipids	24.157	0.000253543	NA	NA
pmb2791	--	9-HpOTrE	Lipids	29.1166	0.032019	NA	NA
pmb2792	--	13-HOTrE(r)	Lipids	3.55486	0.00153859	0.607533	0.0129482
pmb2795	--	4-Methoxycinnamic acid	Phenolic acids	NA	NA	NA	NA
pmb2799	--	12,13-EODE	Lipids	NA	NA	NA	NA
pmb2804	C04717	13-HPODE	Lipids	11.9146	0.0030126	NA	NA
pmb2833	--	3-O-Feruloyl quinic acid glucoside	Phenolic acids	8.5923	0.00381579	11.5944	0.0086265
pmb2855	--	L-Glutamine O-hexside	Amino acids and derivatives	4.72225	0.000685698	NA	NA
pmb2871	--	2,5-Dihydroxy benzoic acid O-hexside	Phenolic acids	NA	NA	NA	NA
pmb2922	C00029	Uridine 5'-diphospho-D-glucose	Nucleotides and derivatives	NA	NA	1.80728	0.0169055
pmb2933	--	Caftaric acid	Phenolic acids	NA	NA	NA	NA
pmb2936	--	Disinapoyl glucoside	Phenolic acids	8.43407	0.0115562	4.22682	0.0327384
pmb3013	--	Isorhamnetin-O-acetyl-hexoside	Flavonoids	NA	NA	NA	NA
pmb3031	--	Tricin O-glycerol	Flavonoids	NA	NA	NA	NA
pmb3032	--	Tricin O-malonyl rhamnoside	Flavonoids	NA	NA	NA	NA
pmb3039	--	Tricin O-oxalic acid O-coumaroyl shikimic acid	Flavonoids	NA	NA	NA	NA
pmb3041	--	Tricin O-saccharic acid	Flavonoids	0.685008	0.0326225	NA	NA
pmb3042	--	Tricin 5-O-Glucoside	Flavonoids	NA	NA	NA	NA
pmb3043	--	Tricin-5-O-rutinoside	Flavonoids	NA	NA	NA	NA
pmb3053	--	Tricin O-eudesmic acid	Flavonoids	NA	NA	NA	NA
pmb3061	--	5-O-p-Coumaroyl quinic acid O-hexoside	Phenolic acids	11.1651	0.000692852	NA	NA
pmb3066	--	5-O-p-Coumaroyl shikimic acid O-hexoside	Phenolic acids	NA	NA	NA	NA
pmb3068	--	1-O-p-Coumaroyl quinic acid	Phenolic acids	NA	NA	NA	NA
pmb3072	--	3-O-p-Coumaroyl shikimic acid O-hexoside	Phenolic acids	NA	NA	0.562495	0.00659508
pmb3074	C12208	3-O-p-Coumaroyl quinic acid	Phenolic acids	NA	NA	NA	NA
pmb3075	--	3-O-p-Coumaroylshikimic acid	Phenolic acids	NA	NA	NA	NA
pmb3081	--	Glucarate O-Phosphoric acid	Others	NA	NA	NA	NA
pmb3099	C06608	Diethyl phosphate	Organic acids	NA	NA	NA	NA
pmb3101	C02504	2-Isopropylmalate	Organic acids	0.534511	0.00319633	1.88465	0.00338068
pmb3107	--	Syringic acid O-glucoside	Phenolic acids	3.4225	0.00504685	NA	NA
pmb3894	C01265	Di-O-methylquercetin	Flavonoids	1.60368	0.0045475	NA	NA
pmc0066	C06196	2'-Deoxyinosine-5'-monophosphate	Nucleotides and derivatives	NA	NA	NA	NA
pmc0274	C16614	6-Methylmercaptopurine	Nucleotides and derivatives	NA	NA	NA	NA
pmc0304	--	Succinyladenosine	Nucleotides and derivatives	1.62128	0.0225219	NA	NA
pmc0960	--	LysoPC 20:4	Lipids	2.12488	0.0182449	NA	NA
pmd0130	--	LysoPC 14:0(2n isomer)	Lipids	21.6491	0.00145915	NA	NA
pmd0132	--	LysoPC 16:0(2n isomer)	Lipids	NA	NA	NA	NA
pmd0136	--	LysoPC 18:0(2n isomer)	Lipids	NA	NA	NA	NA
pmd0142	--	LysoPC 20:0(2n isomer)	Lipids	50.9142	4.5828e-05	NA	NA
pmd0143	--	LysoPC 20:0	Lipids	NA	NA	NA	NA
pmd0146	--	LysoPC 20:2(2n isomer)	Lipids	NA	NA	NA	NA
pmd0147	--	LysoPC 20:2	Lipids	22.2984	0.000925331	NA	NA
pmd0160	--	LysoPE 16:0(2n isomer)	Lipids	14.5312	0.000523634	NA	NA
pme0001	C09806	Hesperetin 7-O-neohesperidoside(Neohesperidin)	Flavonoids	3.9504	0.000348479	NA	NA
pme0006	C00148	L-Proline	Amino acids and derivatives	NA	NA	NA	NA
pme0008	C00327	L-Citrulline	Amino acids and derivatives	6.60924	0.0477891	NA	NA
pme0010	C00065	L-Serine	Amino acids and derivatives	4.14605	0.00781418	1.7509	0.0113496
pme0014	C00025	L-Glutamic acid	Amino acids and derivatives	NA	NA	2.11571	0.00109156
pme0021	C00079	L-Phenylalanine	Amino acids and derivatives	NA	NA	NA	NA
pme0026	C00047	L-(+)-Lysine	Amino acids and derivatives	15.8148	0.000818445	6.25404	0.00224133
pme0033	C00262	Hypoxanthine	Nucleotides and derivatives	6.6402	0.000214784	NA	NA
pme0040	C00147	Adenine	Nucleotides and derivatives	NA	NA	NA	NA
pme0057	C00155	Homocysteine	Amino acids and derivatives	NA	NA	NA	NA
pme0075	C00624	N-Acetyl-L-glutamic acid	Amino acids and derivatives	19.6428	0.00203092	NA	NA
pme0085	C01850	Rosmarinic acid	Phenolic acids	NA	NA	NA	NA
pme0088	C01514	Luteolin	Flavonoids	35.7057	0.0196192	NA	NA
pme0122	C02727	N6-Acetyl-L-lysine	Amino acids and derivatives	NA	NA	NA	NA
pme0124	--	Glycylproline	Amino acids and derivatives	NA	NA	NA	NA
pme0137	--	N-α-Acetyl-L-glutamine	Amino acids and derivatives	8.86075	0.027575	NA	NA
pme0170	--	N-α-Acetyl-L-arginine	Amino acids and derivatives	NA	NA	NA	NA
pme0183	--	2-Hydroxy-6-aminopurine	Nucleotides and derivatives	47.7569	0.000670103	NA	NA
pme0193	C00064	L-Glutamine	Amino acids and derivatives	26.4264	0.00633512	NA	NA
pme0195	C00097	L-Cysteine	Amino acids and derivatives	NA	NA	NA	NA
pme0230	C00212	Adenosine	Nucleotides and derivatives	NA	NA	NA	NA
pme0241	C00180	Benzoic acid	Phenolic acids	NA	NA	NA	NA
pme0243	C00489	Glutaric acid	Organic acids	NA	NA	NA	NA
pme0253	C02710	N-Acetyl-L-leucine	Amino acids and derivatives	NA	NA	NA	NA
pme0256	C00385	Xanthine	Nucleotides and derivatives	5.04678	0.0398058	NA	NA
pme0257	C00106	Uracil	Nucleotides and derivatives	NA	NA	NA	NA
pme0264	C00214	Thymidine	Nucleotides and derivatives	NA	NA	NA	NA
pme0274	C02378	6-Aminocaproic acid	Organic acids	8.02774	0.00336581	NA	NA
pme0278	C00666	2,6-Diaminooimelic acid	Amino acids and derivatives	NA	NA	NA	NA
pme0295	C02946	4-Acetamidobutyric acid	Organic acids	5.97551	0.00383392	1.66124	0.00695948
pme0368	--	Apigenin 7-rutinoside(Isorhoifolin)	Flavonoids	NA	NA	NA	NA
pme0490	C00253	Nicotinic acid	Others	NA	NA	NA	NA
pme0500	C08243	D-(+)-Melezitose	Others	0.523105	0.00953481	NA	NA
pme0516	C00137	Inositol	Others	62.4033	0.00106914	NA	NA
pme0519	C00089	D-(+)-Sucrose	Others	NA	NA	NA	NA
pme0534	C00257	Gluconic acid	Others	12.3663	0.00111331	NA	NA
pme1002	C00483	L-Tyramine	Amino acids and derivatives	NA	NA	NA	NA
pme1014	C00828	Menaquinone (K2)	Others	22.5836	0.00750514	NA	NA
pme1109	C00242	Guanine	Nucleotides and derivatives	0.570901	0.0411162	0.792396	0.00777782
pme1173	--	Allopurinol	Nucleotides and derivatives	45.0624	0.00676558	NA	NA
pme1178	C00387	Guanosine	Nucleotides and derivatives	NA	NA	NA	NA
pme1184	C00330	Deoxyguanosine	Nucleotides and derivatives	7.76813	0.00059124	NA	NA
pme1187	--	5-Methyluridine	Nucleotides and derivatives	54.2227	0.00645158	NA	NA
pme1194	C00881	Deoxycytidine	Nucleotides and derivatives	3.61821	0.0126704	1.77915	0.0141656
pme1210	C00073	L-Methionine	Amino acids and derivatives	NA	NA	NA	NA
pme1216	C10164	2-Picolinic acid	Organic acids	NA	NA	NA	NA
pme1228	C00643	5-Hydroxy-L-tryptophan	Amino acids and derivatives	NA	NA	NA	NA
pme1261	C05944	Pantothenol	Others	6.71339	0.00147611	NA	NA
pme1286	C00021	S-(5'-Adenosy)-L-homocysteine	Amino acids and derivatives	NA	NA	NA	NA
pme1383	C00314	Pyridoxine	Others	4.72228	0.0206957	NA	NA
pme1419	--	Methionine methyl ester	Amino acids and derivatives	NA	NA	NA	NA
pme1436	C00811	p-Coumaric acid	Phenolic acids	NA	NA	0.575824	0.0220568
pme1474	C00170	5'-Deoxy-5'-(methylthio)adenosine	Nucleotides and derivatives	NA	NA	NA	NA
pme1540	--	Isorhamnetin-3-O-neohesperidoside	Flavonoids	46.2567	0.00274022	NA	NA
pme1598	--	Hesperetin 5-O-glucoside	Flavonoids	0.56259	0.0110328	NA	NA
pme1730	--	D-Erythronolactone	Organic acids	20.6866	0.000677245	NA	NA
pme1773	C08620	Cyanidin 3-O-rutinoside (Keracyanin)	Flavonoids	NA	NA	NA	NA
pme1816	C17147	Neochlorogenic acid(5-O-Caffeoylquinic acid)	Phenolic acids	NA	NA	NA	NA
pme1841	C01672	Cadaverine	Alkaloids	NA	NA	1.80865	0.000264136
pme1975	C04025	Malonic acid	Organic acids	2.5228	0.0113292	NA	NA
pme2117	C00008	Adenosine 5'-Diphosphate	Nucleotides and derivatives	4.31769	0.00335632	NA	NA
pme2122	C00388	Histamine	Amino acids and derivatives	NA	NA	NA	NA
pme2237	C01697	Dulcitol	Others	NA	NA	NA	NA
pme2244	--	3-Indolepropionic acid	Alkaloids	NA	NA	NA	NA
pme2266	C00120	Biotin	Others	NA	NA	NA	NA
pme2268	C01004	Trigonelline	Alkaloids	NA	NA	NA	NA
pme2292	C00134	Putrescine	Alkaloids	NA	NA	NA	NA
pme2380	C00026	A-Ketoglutaric acid	Organic acids	NA	NA	NA	NA
pme2459	C03951	Luteolin-7-O-glucoside(Cynaroside)	Flavonoids	NA	NA	NA	NA
pme2482	C16700	Protocatechuic aldehyde	Phenolic acids	NA	NA	NA	NA
pme2527	C00077	L-Ornithine	Amino acids and derivatives	NA	NA	NA	NA
pme2550	C00417	Cis-Aconitic acid	Organic acids	4.06553	0.0311868	NA	NA
pme2566	C03740	(5-L-Glutamyl)-L-amino acid	Amino acids and derivatives	NA	NA	NA	NA
pme2589	C00322	Oxoadipic acid	Organic acids	7.37229	0.010494	NA	NA
pme2596	C00847	4-Pyridoxic acid	Others	NA	NA	NA	NA
pme2598	C01161	3,4-Dihydroxybenzeneacetic acid	Phenolic acids	NA	NA	NA	NA
pme2601	C01013	3-Hydroxypropanoic acid	Organic acids	1.91582	0.0348056	0.550208	0.000386561
pme2617	--	Methionine sulfoxide	Amino acids and derivatives	NA	NA	NA	NA
pme2651	C00006	NADP (Nicotinamide adenine dinucleotide phosphate)	Nucleotides and derivatives	2.92748	0.00391311	NA	NA
pme2679	C21096	L-Allo-Isoleucine	Amino acids and derivatives	NA	NA	NA	NA
pme2693	C02714	N-Acetylputrescine	Alkaloids	NA	NA	1.65178	0.000187738
pme2735	C00019	S-Adenosylmethionine	Amino acids and derivatives	NA	NA	0.587624	0.00349685
pme2746	C00016	Flavin adenine dinucleotide(FAD)	Nucleotides and derivatives	NA	NA	0.638843	0.0184378
pme2755	C00140	N-Acetyl-D-glucosamine	Others	8.79431	0.0383823	0.662724	0.0481152
pme2890	C01817	L-Homocystine	Amino acids and derivatives	1.96658	0.0270728	NA	NA
pme2993	C01752	Scopoletin(7-Hydroxy-5-methoxycoumarin)	Lignans and Coumarins	NA	NA	NA	NA
pme3009	--	Trans-Citridic acid	Organic acids	NA	NA	NA	NA
pme3011	C00334	γ-Aminobutyric acid	Organic acids	NA	NA	NA	NA
pme3017	C03665	2-Aminoisobutyric acid	Amino acids and derivatives	NA	NA	NA	NA
pme3033	C01026	N,N-Dimethylglycine	Amino acids and derivatives	NA	NA	NA	NA
pme3083	C05653	2-(Formylamino)benzoic acid	Phenolic acids	NA	NA	NA	NA
pme3096	C00872	Aminomalonic acid	Organic acids	NA	NA	NA	NA
pme3151	--	Deoxyribose 5-phosphate	Nucleotides and derivatives	6.41877	0.00180482	NA	NA
pme3163	--	D-Sedoheptuiose 7-phosphate	Others	2.34013	0.0238465	NA	NA
pme3184	C00360	2'-Deoxyadenosine-5'-monophosphate	Nucleotides and derivatives	14.9471	3.78904e-05	NA	NA
pme3193	--	N-Acetylglycine	Amino acids and derivatives	NA	NA	NA	NA
pme3200	--	1-methylguanidine	Nucleotides and derivatives	38.1122	0.000278244	NA	NA
pme3207	--	Trans,trans-Muconic acid	Organic acids	NA	NA	NA	NA
pme3311	C05378	D-Fructose-1,6-biphosphate	Others	NA	NA	NA	NA
pme3313	C00085	D-Fructose 6-phosphate	Others	NA	NA	NA	NA
pme3382	--	N-Acetylthreonine	Amino acids and derivatives	47.5038	0.00137714	1.624	0.000943381
pme3392	C12137	Pelargonidin 3-O-glucoside	Flavonoids	NA	NA	NA	NA
pme3443	C05610	Sinapinaldehyde	Phenolic acids	2.79178	0.0233076	NA	NA
pme3705	C00191	D-Glucoronic acid	Others	26.2969	0.00481294	NA	NA
pme3732	C00475	Cytidine	Nucleotides and derivatives	3.96061	0.00980658	NA	NA
pme3827	C00355	3,4-Dihydroxyphenylalanine	Amino acids and derivatives	NA	NA	NA	NA
pme3961	C00559	Deoxyadenosine	Nucleotides and derivatives	0.604218	0.0370859	0.649927	0.00131807
pme3967	--	2-(Dimethylamino)guanosine	Nucleotides and derivatives	2.62682	0.00355278	0.619453	0.0410655
pme3968	C02242	7-Methylguanine	Nucleotides and derivatives	NA	NA	NA	NA
pmf0027	C08647	Cyanidin 3-O-galactoside	Flavonoids	NA	NA	NA	NA
pmf0203	C12141	Peonidin 3-O-glucoside	Flavonoids	NA	NA	NA	NA
pmf0284	--	Riboprine	Phenolic acids	NA	NA	NA	NA
pmf0297	--	1-Eicosanol	Lipids	13.3992	0.00342433	NA	NA
pmf0424	C10468	Isochlorogenic acid B (3,4-Dicaffeoylquinic Acid)	Phenolic acids	NA	NA	NA	NA
pmf0440	C10475	4-MethoxycinnaMaldehyde	Phenolic acids	7.9624	0.011725	NA	NA
pmn001318	--	1,3-O-Di-p-Coumaroyl glycerol	Phenolic acids	NA	NA	NA	NA
pmn001319	--	1-O-Feruloyl-3-O-p-Coumaroyl glycerol	Phenolic acids	NA	NA	NA	NA
pmn001320	--	1-O-p-Cumaroylglycerol	Phenolic acids	NA	NA	NA	NA
pmn001367	--	Protocatechuic acid-4-glucoside	Phenolic acids	NA	NA	NA	NA
pmn001382	--	Isochlorogenic acid A (3,5-Dicaffeoylquinic Acid)	Phenolic acids	NA	NA	NA	NA
pmn001384	--	Isochlorogenic acid C (4,5-Dicaffeoylquinic Acid)	Phenolic acids	NA	NA	NA	NA
pmn001419	--	1-O-[(E)-p-Coumaroyl]-β-D-glucopyranose	Phenolic acids	NA	NA	NA	NA
pmn001492	C18078	Ayapin	Lignans and Coumarins	9.87435	0.0162714	0.639804	0.0434799
pmn001494	C10889	Syringaresinol	Lignans and Coumarins	NA	NA	NA	NA
pmn001517	--	3,4,5-Trimethoxyphenyl-β-D-Glucopyranoside	Phenolic acids	NA	NA	NA	NA
pmn001518	--	1-O-Galloyl-β-D-glucose	Phenolic acids	NA	NA	NA	NA
pmn001554	--	Petasiphenone	Phenolic acids	3.92131	0.023327	NA	NA
pmn001578	C00249	Hexadecanoic acid	Lipids	NA	NA	NA	NA
pmn001583	--	Quercetin-3-O-robinobioside	Flavonoids	NA	NA	NA	NA
pmn001610	C16525	Eicosadienoic acid	Lipids	NA	NA	NA	NA
pmn001641	--	Kaempferide 3-O-β-D-glucuronide	Flavonoids	6.91742	0.00489044	NA	NA
pmn001644	--	Quercetin-3-O-(2''-acetyl)-β-D-glucuronide	Flavonoids	NA	NA	NA	NA
pmn001661	C17643	Cinncassiol C1	Phenolic acids	7.53643	0.00198489	NA	NA
pmn001669	--	Methyl sinapate	Phenolic acids	4.43351	0.00197439	1.31481	0.0207538
pmn001671	--	β-D-Furanofructosyl-α-D-(6-mustard acyl)glucoside	Phenolic acids	3.46608	0.00921574	NA	NA
pmn001686	--	10,16-Dihydroxy-palmitic acid	Lipids	15.6352	0.00391081	NA	NA
pmn001689	--	9-Hydroxy-12-oxo-10-octadecenoic acid	Lipids	NA	NA	NA	NA
pmn001691	--	9,12,13-Trihyroxy-10,15-octadecadienoic acid	Lipids	3.00919	2.71743e-05	NA	NA
pmn001694	--	9,10,13-Trihyroxy-11-octadecadienoic acid	Lipids	NA	NA	NA	NA
pmn001695	--	Trihydroxycinnamoylquinic acid	Phenolic acids	NA	NA	NA	NA
pmn001710	--	Rosmarinyl Glucoside	Phenolic acids	NA	NA	NA	NA
pmn001713	--	Luteolin-7-O-rutinoside	Flavonoids	NA	NA	NA	NA
pmn001728	--	N-Acetyltryptophan	Amino acids and derivatives	14.8718	0.00327182	0.547669	0.00497929
pmp000001	C10058	Hispidulin (4',5,7-Trihydroxy-6-Methoxyflavone)	Flavonoids	NA	NA	NA	NA
pmp000002	--	Ladanein	Flavonoids	NA	NA	NA	NA
pmp000008	--	5-Hydroxy-6,7,3',4'-tetramethoxyflavone	Flavonoids	6.8257	0.00018074	NA	NA
pmp000010	--	5,7,4',5'-Tetrahydro-3',6-dimethoxyflavone	Flavonoids	NA	NA	NA	NA
pmp000086	--	1-Feruloyl-sn-glycerol	Phenolic acids	2.76319	0.0123602	NA	NA
pmp000087	--	2-Feruloyl-sn-glycerol	Phenolic acids	14.8849	0.0227089	NA	NA
pmp000091	--	Glyceryl 1,3-diferulate	Phenolic acids	NA	NA	NA	NA
pmp000116	C01460	Apigenin-8-C-glucoside	Flavonoids	NA	NA	NA	NA
pmp000172	--	5,2'-Dihydroxy-7,8-dimethoxyflavone glycosides	Flavonoids	3.23842	0.00917998	NA	NA
pmp000194	--	Malonyglygenistin	Flavonoids	NA	NA	NA	NA
pmp000234	--	Salcolin A	Flavonoids	NA	NA	NA	NA
pmp000235	--	Salcolin B	Flavonoids	2.69173	0.00195426	NA	NA
pmp000251	--	E-6,7-Dihydroxydihydroligustilide	Others	4.54973	0.00030101	NA	NA
pmp000344	--	3',4',7-Trihydroxyflavone	Flavonoids	NA	NA	NA	NA
pmp000413	C10420	Genistein 8-C-glucoside	Flavonoids	NA	NA	NA	NA
pmp000460	--	N-cis-Paprazine	Alkaloids	15.0565	0.000440132	NA	NA
pmp000465	--	Byzantionoside A	Others	10.9118	0.000983006	0.908154	0.0353124
pmp000548	C10520	Pratensein (3',5,7-Trihydroxy-4'-Methoxyisoflavone)	Flavonoids	NA	NA	NA	NA
pmp000571	C01477	Apigenin	Flavonoids	NA	NA	NA	NA
pmp000579	--	Diosmetin-7-O-galactoside	Flavonoids	NA	NA	NA	NA
pmp000585	--	Apigenin-7-O-(6-O-Malonyl Glucoside)	Flavonoids	NA	NA	NA	NA
pmp000588	--	Diosmetin-7-O-(6'-O-malonyl)-β-D-glucoside	Flavonoids	1.74131	0.000709679	NA	NA
pmp000589	--	Quercetin-7-O-(6'-O-malonyl)-glucoside	Flavonoids	NA	NA	NA	NA
pmp000601	C17669	Chryso obtusin	Quinones	43.8133	0.000861913	NA	NA
pmp000784	C17785	Cirsimaritin (4',5-Dihydroxy-6,7-Dimethoxyflavone)	Flavonoids	13.6035	0.00150152	NA	NA
pmp001079	C12630	Luteolin 7-O-neohesperidoside(Lonicerin)	Flavonoids	NA	NA	NA	NA
pmp001080	--	Neodiosmin (Diosmetin-7-O-Neohesperidoside)	Flavonoids	6.91344	0.00141967	NA	NA
pmp001086	C11101	5-Hydroxymethylfurfural	Phenolic acids	NA	NA	NA	NA
pmp001106	--	Vitexin-2-O-glucoside	Flavonoids	3.4398	0.023684	NA	NA
pmp001110	--	Apigenin-6-C-β-D-xyloside-8-C-β-Darabinoside	Flavonoids	NA	NA	NA	NA
pmp001114	--	Hesperetin C-malonylhexoside	Flavonoids	31.3	0.00117509	NA	NA
pmp001127	C04293	Chrysoeriol (4',5,7-Trihydroxy-3'-Methoxyflavone)	Flavonoids	NA	NA	NA	NA
pmp001198	--	6-Deoxyfagomine	Alkaloids	NA	NA	NA	NA
pmp001204	--	Apigenin-7,4'-dimethylether	Flavonoids	56.0426	0.0124856	NA	NA
pmp001251	--	LysoPC 18:2(isomer)	Lipids	NA	NA	NA	NA
pmp001270	--	LysoPC 16:1	Lipids	NA	NA	NA	NA
pmp001273	--	LysoPC 18:2	Lipids	NA	NA	NA	NA
pmp001281	--	LysoPC 18:1	Lipids	12.1066	0.00116918	NA	NA
pmp001282	--	Propyl2-(trimethylammonio)ethyl phosphate	Others	16.6163	0.000359042	0.687099	0.00790844
pmp001284	--	Glycerin Monopalmitate	Lipids	NA	NA	NA	NA
pmp001285	--	Phthalic anhydride	Phenolic acids	NA	NA	NA	NA
pmp001287	--	N-Benzylmethylene isomethylamine	Alkaloids	NA	NA	NA	NA
pmp001289	--	Chrysoeriol-7-O-[β-D-glucuronosyl-(1→2)-O-β-D-glucuronoside]	Flavonoids	NA	NA	NA	NA
pmp001309	--	6-Hydroxykaempferol-7-O-glucoside	Flavonoids	NA	NA	NA	NA
pmp001310	--	6-Hydroxykaempferol-3,6-O-Diglucoside	Flavonoids	NA	NA	0.673361	0.00946657
pmp001311	--	6-Hydroxykaempferol-7,6-O-Diglucoside	Flavonoids	NA	NA	0.582497	0.00784635
Rfmb087	--	13-Oxo-9-hydroxy-10-octadecenoic acid	Lipids	2.30278	0.00311605	0.723326	0.0117646
Rfmb089	--	9,10-Dihydroxy-12-octadecenoic acid	Lipids	NA	NA	NA	NA
Rfmb090	C14762	13-Hydroxy-9,11-octadecadienoic acid	Lipids	NA	NA	NA	NA
Rfmb091	C14767	9-Hydroxy-10,12-octadecadienoic acid	Lipids	NA	NA	NA	NA
Rfmb25702	--	Pinoresinol-acetylglucose	Lignans and Coumarins	1.45618	0.0311346	NA	NA
Rfmb25703	--	Pinoresinol-glucoside	Lignans and Coumarins	NA	NA	NA	NA
Rfmb26201	--	Syringaresinol-acetylglucoside	Lignans and Coumarins	NA	NA	NA	NA
Rfmb26203	--	Syringaresinol-glucoside	Lignans and Coumarins	5.21974	1.60467e-05	NA	NA
Rfmb319	C00408	Pipecolic acid	Amino acids and derivatives	NA	NA	NA	NA
Rfmb320	--	1,2-N-Methylpipecolic acid	Amino acids and derivatives	NA	NA	NA	NA
YC512118	C19670	Octadecenoic amide	Others	NA	NA	0.658576	0.0309518
YC512119	C12144	Phytosphingosine	Others	NA	NA	NA	NA
Zmhn001102	--	5,7-Dyhydroxy-1(3H)-isobenzofuran-one-O-glucoside	Others	NA	NA	NA	NA
Zmhn001926	--	Salicylic acid O-glycoside	Phenolic acids	NA	NA	NA	NA
Zmhn002227	--	Sinapic acid-glucoside	Phenolic acids	NA	NA	NA	NA
Zmhn002422	C17759	Feruloyl glucose	Phenolic acids	NA	NA	NA	NA
Zmhn002513	--	Isosinapic acid-glucoside	Phenolic acids	NA	NA	NA	NA
Zmhn002980	--	Hydroxyl aloe-emodin-O-sulfate	Quinones	NA	NA	NA	NA
Zmhp002303	--	Isochrysoeriol O-diglucoside	Flavonoids	8.79682	0.00218525	1.62296	0.0354967
Zmhp002714	--	5,6,7-Tetrahydroxy-8-methoxyflavone	Flavonoids	NA	NA	NA	NA
Zmhp002814	--	5,7,8-Tetrahydroxy-6-methoxyflavone	Flavonoids	NA	NA	NA	NA
Zmhp003514	--	6,7,8-Tetrahydroxy-5-methoxyflavone	Flavonoids	NA	NA	NA	NA
Zmhp004065	--	7,8-Dihydroxy-5,6,4'-trimethoxyflavone	Flavonoids	NA	NA	NA	NA
