# Supplementary material for: Lipid metabolism and antioxidant system contribute to salinity tolerance in halophytic grass seashore paspalum in a tissue-specific manner
Source: BMC Plant Biol. 2023 Jun 24;23:337. doi: 10.1186/s12870-023-04358-w (PMC10290340; doi:10.1186/s12870-023-04358-w)
Supplement: Supplementary file 2 — Additional file 2: Table S2. A Lists of raw data of root lipidomes under different treatments. Table S2. B Lists of differential lipids in roots with or without salt stress (p-value<0.05). [file 12870_2023_4358_MOESM2_ESM.xlsx]

## Sheet: Table S2A
			Table S2A Lists of raw data of root lipidomes under different treatments
Average Rt(min)	Average Mz	Metabolite name	Adduct type	Reference m/z	Formula	Ontology	INCHIKEY	SMILES	Total score	MS1 isotopic spectrum	MS/MS spectrum	UPG_0_L_1	UPG_1_R_1	UPG_1_R_2	UPG_1_R_3	647_0_L_1	647_0_L_2	647_0_L_3	647_0_R_1	647_0_R_2	647_0_R_3	647_1_L_1	UPG_0_L_2	647_1_L_2	647_1_L_3	647_1_R_1	647_1_R_2	647_1_R_3	UPG_0_L_3	UPG_0_R_1	UPG_0_R_2	UPG_0_R_3	UPG_1_L_1	UPG_1_L_2	UPG_1_L_3	QC-1	QC-2	QC-3
1.288	160.13	NAE 6:0	[M+H]+	160.133	C8H17NO2	NAE	HVVJCLNYMSTOMR-UHFFFAOYSA-N	O=C(NCCO)CCCCC	100	160.13229:1473 161.13564:0 162.139:1625	101.0602:71 102.09604:10 104.06974:20 130.06393:20 160.10847:31 160.1317:71	121	4731	6278	1597	156	278	807	15586	15056	3399	1482	100	580	408	8752	9094	4625	851	3974	2975	3927	2971	2	1900	1584	1855	866
1.302	202.178	NAE 9:0	[M+H]+	202.18	C11H23NO2	NAE	QWJKOSGGYVUJBP-UHFFFAOYSA-N	O=C(NCCO)CCCCCCCC	100	202.17897:1878 203.18232:0 204.18568:0	102.09332:31 144.07907:10 146.11461:31 202.1774:31	12727	36842	26044	25352	11011	16802	8936	27816	26608	56243	2928	16267	11446	8482	20444	18100	51303	20081	93541	115894	83414	12342	10781	13413	12546	19336	14740
1.344	202.181	NAE 9:0	[M+H]+	202.18	C11H23NO2	NAE	QWJKOSGGYVUJBP-UHFFFAOYSA-N	O=C(NCCO)CCCCCCCC	100	202.17847:1755 203.18182:0 204.18518:49	102.0929:31 128.10039:10 144.08018:10 146.11404:51 202.17865:31	9644	37187	26003	11448	10019	15959	8422	27898	26572	56728	843	13895	4718	3568	23968	18215	48481	19723	92319	116212	83616	3747	9666	12289	14905	17024	13871
7.386	270.242	NAE 14:1	[M+H]+	270.243	C16H31NO2	NAE	MCFXKJXQXMJHJS-UHFFFAOYSA-N	O=C(NCCO)CCCCCCCC=CCCCC	100	270.24167:2384 271.24502:491 272.24838:81	102.10121:10 105.08847:10 107.08346:31 109.10014:112 110.04593:10 119.08651:61 121.10238:31 123.11324:20 131.0797:10 133.09975:31 137.09689:20 147.12924:10 172.11862:10 175.14711:82 186.18208:10 193.1618:71 199.44569:10 211.17097:61 228.20058:61 270.28052:51	21613	7319	24880	25322	17469	78096	27826	46860	10474	15785	4105	14635	15011	8999	15149	11577	5081	29815	24079	11926	10938	4639	40241	25744	28531	34934	37886
7.334	270.242	NAE 14:1	[M+H]+	270.243	C16H31NO2	NAE	MCFXKJXQXMJHJS-UHFFFAOYSA-N	O=C(NCCO)CCCCCCCC=CCCCC	100	270.24188:2101 271.24523:579 272.24859:0	105.07736:20 107.09268:20 109.10503:61 117.08801:10 121.06864:10 131.07365:10 133.10504:31 141.09154:10 151.1171:20 175.14555:41 185.94936:10 193.15619:31 212.11183:10 228.19434:41 270.27591:20	21613	21296	27611	68668	17469	98891	34964	46860	26474	15785	11190	16688	15011	8999	15268	11382	12314	29599	23781	11926	12241	13662	51772	25860	29177	29837	14588
2.641	278.217	NAE 15:4	[M+H]+	278.211	C17H27NO2	NAE	XPXQAZTVJOQNRT-UHFFFAOYSA-N	O=C(NCCO)CC=CCC=CCC=CCC=CCC	100	278.22037:4390 279.22372:4863 280.22708:967	107.08748:20 134.10788:20 150.13747:20 278.20822:31	224645	141974	130881	498977	872811	341800	290556	161359	158702	38174	676584	253863	643710	463028	29350	12709	23694	1017018	166972	6522	2872	354837	308354	1344478	370333	141249	430954
2.754	278.218	NAE 15:4	[M+H]+	278.211	C17H27NO2	NAE	XPXQAZTVJOQNRT-UHFFFAOYSA-N	O=C(NCCO)CC=CCC=CCC=CCC=CCC	100	278.21799:32561 279.22134:152079 280.2247:25612	103.05381:10 106.07377:20 109.10194:20 116.05748:10 122.11308:20 136.11873:20 147.11583:20 148.11754:20 150.13634:20 152.11481:31 158.10487:10 162.13855:10 166.12657:20 232.21053:20 236.17278:10 248.1405:10 250.22641:20 260.20587:20 278.21771:82	665621	38628	130415	178349	306021	956083	836722	41651	54117	12140	224878	720560	210418	152383	85145	7259	6311	370579	37415	1673	10162	548688	837388	689975	146756	437854	173187
2.717	278.218	NAE 15:4	[M+H]+	278.211	C17H27NO2	NAE	XPXQAZTVJOQNRT-UHFFFAOYSA-N	O=C(NCCO)CC=CCC=CCC=CCC=CCC	100	278.21762:17424 279.22097:91437 280.22433:14382	106.06855:20 107.0873:41 110.0691:20 119.08753:20 122.10133:20 134.10117:20 135.11505:20 145.10143:10 151.11104:20 180.13477:10 242.19835:10 278.21985:112	657917	43327	193822	200369	333754	947483	829082	51726	160131	38066	255065	720335	238727	173543	85157	22016	7135	1048853	41881	1817	10442	155349	846237	689975	257197	436342	445113
8.301	278.219	NAE 15:4	[M+H]+	278.211	C17H27NO2	NAE	XPXQAZTVJOQNRT-UHFFFAOYSA-N	O=C(NCCO)CC=CCC=CCC=CCC=CCC	100	278.21899:3329 279.22234:981 280.2257:763	107.08564:41 108.08723:31 119.08417:20 120.09229:10 122.10726:41 129.41771:10 134.1106:10 135.12122:31 186.14049:10 278.21606:51	10965	423	176	1438	52056	59463	58234	2100	257	316	7456	16123	34751	44842	151	945	92	4990	1422	423	2	10067	35569	54934	11777	6019	3822
2.574	280.236	NAE 15:3	[M+H]+	280.227	C17H29NO2	NAE	WOLLMRPSNJLQHR-UHFFFAOYSA-N	O=C(NCCO)CCCCC=CCC=CCC=CCC	100	280.2356:9188 281.23895:996 282.24231:168	101.05605:10 109.09931:31 110.10434:31 121.02538:71 122.02763:61 123.11704:31 129.07095:10 132.08603:31 134.10397:20 138.14262:10 148.11966:21 149.02309:762 150.02606:675 202.04477:31 262.26016:10 280.23544:61 280.26379:51	913200	78821	198625	253249	735639	703789	700352	143528	108407	42285	910117	918133	838026	653121	30176	14555	8611	491262	25504	5255	8227	820046	652128	1386094	375536	392757	410406
2.645	298.271	NAE 16:1	[M+H]+	298.274	C18H35NO2	NAE	WFRLANWAASSSFV-UHFFFAOYSA-N	O=C(NCCO)CCCCCCCC=CCCCCCC	100	298.27335:6254 299.2767:1870 300.28006:466	105.06915:20 109.10111:20 121.09875:20 122.10757:31 134.0946:20 177.15897:10 245.22633:10 280.26254:163 298.24664:20	170501	21528	14402	41211	255171	215958	219807	80800	75137	19160	81380	254685	231661	165711	26359	3950	15893	152455	32570	6542	23769	247671	89826	137304	35239	40926	126377
2.581	298.271	NAE 16:1	[M+H]+	298.274	C18H35NO2	NAE	WFRLANWAASSSFV-UHFFFAOYSA-N	O=C(NCCO)CCCCCCCC=CCCCCCC	100	298.27435:5937 299.2777:1300 300.28106:361	108.09:10 280.26395:92 298.30902:31	108847	76590	48288	135464	424028	368062	361635	111443	202719	28034	260463	275971	239142	169183	27211	10206	52941	46771	9184	2848	7679	396520	159323	403679	107891	120134	127161
7.002	298.272	NAE 16:1	[M+H]+	298.274	C18H35NO2	NAE	WFRLANWAASSSFV-UHFFFAOYSA-N	O=C(NCCO)CCCCCCCC=CCCCCCC	100	298.27164:1999 299.27499:251 300.27835:100	292.99731:10 297.3924:22 298.23294:22 298.34509:1679	8245	6529	7329	9436	29479	47625	40014	6241	10010	5669	21638	9820	22701	20250	1730	3508	14526	12499	10820	5518	13972	41999	31502	31725	7594	4255	5023
1.514	300.276	NAE 16:0	[M+H]+	300.29	C18H37NO2	NAE	HXYVTAGFYLMHSO-UHFFFAOYSA-N	O=C(NCCO)CCCCCCCCCCCCCCC	100	300.28:4149 301.28335:200 302.28671:100	107.087:31 130.06889:10 139.11502:10 140.14095:92 147.11624:20 157.09688:10 163.10397:10 179.11232:10 186.07115:10 200.14093:10 207.68027:10 229.15572:10 235.17218:51 241.19424:20 251.20401:10 263.72549:20 275.19849:51 300.27014:61 300.28482:51	74080	88877	73871	112115	44105	75641	18911	116328	103205	368538	13844	76472	35079	52160	137989	180446	172537	165675	488814	508101	488969	69584	55213	38513	87103	126611	38900
6.194	300.289	NAE 16:0	[M+H]+	300.29	C18H37NO2	NAE	HXYVTAGFYLMHSO-UHFFFAOYSA-N	O=C(NCCO)CCCCCCCCCCCCCCC	100	300.28915:2843 301.2925:846 302.29586:188	272.29703:10 283.25879:51 283.27542:10 300.29416:41	44459	19654	57848	14971	19019	60441	59119	28843	103857	48440	40439	55157	10680	14752	39192	18816	27973	50697	65752	10035	35332	40767	54946	19610	37525	39869	45305
6.14	300.289	NAE 16:0	[M+H]+	300.29	C18H37NO2	NAE	HXYVTAGFYLMHSO-UHFFFAOYSA-N	O=C(NCCO)CCCCCCCCCCCCCCC	100	300.2883:2092 301.29165:362 302.29501:80	239.23946:10 283.25815:20 300.2861:41	43657	61516	58780	47884	62140	60407	57678	71552	130062	48478	55995	54444	29954	52154	39778	18819	27973	49541	63770	10035	36181	63641	55835	70927	27411	13227	14411
4.023	302.303	SPB 18:0;2O	[M+H]+	302.305	C18H39NO2	DHSph	OTKJDMGTUTTYMP-UHFFFAOYSA-N	OCC(N)C(O)CCCCCCCCCCCCCCC	100	302.3064:3901 303.30975:695 304.31311:446	105.07341:10 235.21588:10 253.23126:10 254.27699:61 266.28381:71 284.2966:122 302.31436:20	29070	8008	4831	2746	37196	64327	54524	11288	45373	11787	251757	226866	347859	105481	13943	3681	13658	13214	1318	4589	2062	65991	54501	98172	39700	14465	44082
3.968	302.304	SPB 18:0;2O	[M+H]+	302.305	C18H39NO2	DHSph	OTKJDMGTUTTYMP-UHFFFAOYSA-N	OCC(N)C(O)CCCCCCCCCCCCCCC	100	302.30392:1952 303.30727:315 304.31063:428	240.26543:10 254.28548:51 256.21619:10 266.28326:20 284.29126:71 302.24255:20	19173	12373	12721	10129	22279	40345	34349	11238	16127	8289	246416	65657	121762	35637	13854	3672	5386	5104	1010	1459	1573	67461	54107	98912	39681	13011	12332
4.123	302.305	SPB 18:0;2O	[M+H]+	302.305	C18H39NO2	DHSph	OTKJDMGTUTTYMP-UHFFFAOYSA-N	OCC(N)C(O)CCCCCCCCCCCCCCC	100	302.30453:3439 303.30788:663 304.31124:673	232.08929:10 249.25961:10 254.28181:61 266.28183:31 284.28979:174 302.30981:31	91434	2987	2557	2457	10520	17567	12474	2671	13122	3007	62251	226268	96387	32565	4096	904	3502	22726	4840	3357	6876	18892	12046	24191	10773	45757	15381
5.076	308.265	NAE 17:3	[M+H]+	308.258	C19H33NO2	NAE	YDKWDJKIAOMPSF-UHFFFAOYSA-N	O=C(NCCO)CCCCCCC=CCC=CCC=CCC	100	308.26508:1310 309.26843:322 310.27179:0	108.09132:5 113.11679:5 129.09314:5 133.10178:5 135.11758:10 174.14563:10 234.22221:5 252.106:5 290.21747:5 308.25784:10 308.3446:10	559	505	529	663	5549	9840	1774	544	1066	106	42835	1335	3209	1936	263	206	379	654	290	155	94	1770	503	2538	1404	346	2155
2.463	316.281	SPB 18:1;3O	[M+H]+	316.285	C18H37NO3	PhytoSph	CQKNELOTFUSOTP-UHFFFAOYSA-N	OCC(N)C(O)C(O)CCCC=CCCCCCCCCC	100	316.28415:4266 317.2875:732 318.29086:372	103.0499:10 105.06894:20 135.11314:20 157.08829:10 160.97112:41 175.14818:10 186.99313:20 226.05511:10 250.25226:20 262.25394:20 278.25449:10 280.26688:51 298.26578:51 301.0885:10 316.08136:71 316.19934:194 316.2847:102	5710	2010	7524	30008	29159	15234	44674	9763	7258	1894	69742	17578	8624	12019	2188	1375	2547	1494	613	167	705	111581	20121	111731	3925	10729	2968
3.172	318.298	SPB 18:0;3O	[M+H]+	318.3	C18H39NO3	PhytoSph	AERBNCYCJBRYDG-UHFFFAOYSA-N	OCC(N)C(O)C(O)CCCCCCCCCCCCCC	100	318.2984:28235 319.30175:3659 320.30511:480	109.09663:31 120.08167:10 252.26176:61 254.28609:41 262.25848:10 264.26508:102 270.28198:163 282.26038:20 282.27698:330 300.29031:225 318.21072:41 318.30139:395	13942	32843	59393	159096	42660	180798	193770	22013	19344	32208	626627	66720	241926	105092	35761	31107	20475	6268	2639	3463	3310	620030	92721	478208	15965	16708	16972
3.212	318.303	SPB 18:0;3O	[M+H]+	318.3	C18H39NO3	PhytoSph	AERBNCYCJBRYDG-UHFFFAOYSA-N	OCC(N)C(O)C(O)CCCCCCCCCCCCCC	100	318.29874:8287 319.30209:2545 320.30545:387	111.08192:10 244.13554:10 252.26672:51 254.28882:51 264.26553:51 265.25562:20 270.27548:51 282.27982:163 294.70734:10 300.2908:133 318.30185:204	16854	29492	18224	146678	81042	168132	177666	30482	62187	27445	201963	231957	178116	99638	32211	28573	18968	7988	3130	7167	4171	560594	85179	147682	59262	50876	18702
1.72	320.258	NAE 18:4	[M+H]+	320.258	C20H33NO2	NAE	BSEHZAIYCIVZNE-UHFFFAOYSA-N	O=C(NCCO)CCCCC=CCC=CCC=CCC=CCC	100	320.25726:1332 321.26061:1323 322.26397:441	105.07009:20 117.06966:10 119.08694:20 161.13181:10 258.2627:20 260.2016:10 303.2222:10 320.30569:31	23038	1509	3980	7627	23271	25778	30801	13603	17484	7145	25869	32751	10964	40342	2116	654	1407	24052	4760	609	5750	29855	27113	34173	17451	11923	9851
6.131	322.271	NAE 18:3	[M+H]+	322.274	C20H35NO2	NAE	HBJXRRXWHSHZPU-UHFFFAOYSA-N	O=C(NCCO)CCCCCCCC=CCC=CCC=CCC	100	322.27121:1472 323.27456:448 324.27792:168	307.10107:5 322.27399:61	2153	14872	14662	11405	9222	14427	7107	15895	25363	12180	6578	5982	2455	3738	9379	4060	3023	9779	6612	2855	10375	10885	12069	4465	9457	3337	9235
3.386	322.272	NAE 18:3	[M+H]+	322.274	C20H35NO2	NAE	HBJXRRXWHSHZPU-UHFFFAOYSA-N	O=C(NCCO)CCCCCCCC=CCC=CCC=CCC	100	322.27197:2235 323.27532:480 324.27868:196	107.0872:10 224.19267:10 322.27722:31	63418	100379	52083	115108	507587	472663	447988	167066	293803	43924	176733	139253	73680	187559	30901	6235	5614	100253	11714	1875	9294	350253	364787	389742	102510	104087	110029
3.425	322.273	NAE 18:3	[M+H]+	322.274	C20H35NO2	NAE	HBJXRRXWHSHZPU-UHFFFAOYSA-N	O=C(NCCO)CCCCCCCC=CCC=CCC=CCC	100	322.27527:3946 323.27862:1178 324.28198:152	105.07008:31 107.09119:10 109.10059:20 119.09315:31 129.07884:10 133.10355:20 139.30812:10 185.12875:10 243.2048:20 252.192:10 261.23273:20 304.26154:31 305.24738:41 322.27304:61	108872	57517	35609	38908	511075	481553	448836	170495	296029	44282	180608	143517	75685	189453	30353	5453	4924	99864	12896	1655	38870	341083	371311	396558	30582	105385	111656
1.948	322.275	NAE 18:3	[M+H]+	322.274	C20H35NO2	NAE	HBJXRRXWHSHZPU-UHFFFAOYSA-N	O=C(NCCO)CCCCCCCC=CCC=CCC=CCC	100	322.27155:2252 323.2749:1004 324.27826:670	117.07563:10 123.11824:10 201.16234:10 231.1041:10 322.27188:31	32463	13552	19677	29542	31600	36876	25467	30720	44036	19777	35524	34329	27687	37812	16118	8720	4788	30819	23971	10613	22489	57453	48037	35899	24091	24188	23086
4.656	324.286	NAE 18:2	[M+H]+	324.29	C20H37NO2	NAE	KQXDGUVSAAQARU-UHFFFAOYSA-N	O=C(NCCO)CCCCCCCC=CCC=CCCCCC	100	324.28635:38846 325.2897:8028 326.29306:920	105.06881:31 107.10012:10 109.10221:41 133.13448:10 151.112:10 226.21538:10 306.28262:82 307.25934:71 323.2554:10 324.28168:122	49218	316863	122346	389436	177625	276564	117030	764157	355046	64553	113186	69709	20275	43249	29310	9187	18689	109972	30923	3057	54709	188954	151698	132366	77302	51832	94858
4.776	324.287	NAE 18:2	[M+H]+	324.29	C20H37NO2	NAE	KQXDGUVSAAQARU-UHFFFAOYSA-N	O=C(NCCO)CCCCCCCC=CCC=CCCCCC	100	324.28857:2397 325.29192:627 326.29528:85	137.09714:5 269.4895:5 324.28918:20	150683	906908	229114	1063724	482340	792759	342318	293155	1004101	189358	299617	222611	94991	181184	166487	38214	63137	309537	106446	9875	182007	541653	448090	368270	263385	288368	316987
4.742	324.289	NAE 18:2	[M+H]+	324.29	C20H37NO2	NAE	KQXDGUVSAAQARU-UHFFFAOYSA-N	O=C(NCCO)CCCCCCCC=CCC=CCCCCC	100	324.28818:21410 325.29153:3572 326.29489:482	107.0947:10 109.10559:31 117.0718:10 131.08241:10 137.12778:10 168.12779:10 242.20436:10 245.22375:51 306.27188:41 307.25848:31 324.28848:143	152449	928412	333358	1085142	474141	777325	339696	346039	993475	182283	300618	225018	95136	181050	166026	39066	63628	218975	68749	10084	184687	539798	448090	365702	264987	291135	220714
6.551	326.302	NAE 18:1	[M+H]+	326.305	C20H39NO2	NAE	BOWVQLFMWHZBEF-UHFFFAOYSA-N	O=C(NCCO)CCCCCCCC=CCCCCCCCC	100	326.30292:1649 327.30627:517 328.30963:431	326.30356:61 326.36731:20	27404	18206	47670	24727	18672	85393	45897	59362	29115	9748	15668	31323	27592	33144	37588	12641	5926	52181	13433	2561	37239	30036	71489	16151	37094	34520	37041
6.481	326.303	NAE 18:1	[M+H]+	326.305	C20H39NO2	NAE	BOWVQLFMWHZBEF-UHFFFAOYSA-N	O=C(NCCO)CCCCCCCC=CCCCCCCCC	100	326.30325:2299 327.3066:579 328.30996:144	326.30154:20	10648	50935	47117	67271	54817	85393	46013	60393	82408	32354	41642	11141	25775	14070	38015	12491	19562	52329	49677	10207	37631	79915	54698	51920	36783	13368	14562
1.659	328.247	MG 15:3	[M+NH4]+	328.248	C18H30O4	MG	PEFPNPOKTMPRRP-UHFFFAOYSA-N	O=C(OCC(O)CO)CCCCC=CCC=CCC=CCC	100	328.24707:4499 329.25042:1741 330.25378:2543	101.09907:10 105.07221:102 107.08604:163 109.07032:31 109.10571:61 111.07877:51 113.062:41 116.05683:10 117.07501:51 119.08157:82 121.09895:92 123.0816:61 125.09455:71 129.06998:20 131.08424:61 133.10107:71 135.07423:31 135.1169:31 143.08162:20 145.09824:61 147.08273:20 147.12041:82 149.0945:82 151.10951:51 153.0874:31 155.10452:31 157.11183:10 158.97537:174 159.11958:41 161.13292:41 163.11382:51…	1192411	72439	51023	26168	401422	329680	446909	69956	91630	22523	683130	383662	442873	1129163	25751	14585	11393	414440	94445	3584	2888	313115	275142	1295982	288272	286727	153221
1.714	328.247	MG 15:3	[M+NH4]+	328.248	C18H30O4	MG	PEFPNPOKTMPRRP-UHFFFAOYSA-N	O=C(OCC(O)CO)CCCCC=CCC=CCC=CCC	100	328.24689:51581 329.25024:11851 330.2536:32525	101.05978:20 103.05073:31 105.06977:748 107.04851:92 107.08503:767 109.0634:92 109.10174:665 111.07922:92 113.06095:20 115.05112:51 116.06184:31 117.06782:250 119.0435:21 119.08663:656 121.06677:72 121.0994:488 123.0006:31 123.08204:102 123.11963:71 125.09499:216 127.07015:31 128.05875:41 129.0688:163 130.08122:52 131.08629:394 133.10313:428 135.07465:71 135.11731:153 137.09538:225 137.1301:20 13…	1158104	45724	49340	75995	1015802	805276	1100115	99598	81271	21755	676807	958656	1139678	1135838	25751	14585	11418	405414	61306	3584	2888	812912	685888	1285984	389712	384153	411634
1.617	328.253	MG 15:3	[M+NH4]+	328.248	C18H30O4	MG	PEFPNPOKTMPRRP-UHFFFAOYSA-N	O=C(OCC(O)CO)CCCCC=CCC=CCC=CCC	100	328.25278:2574 329.25613:1512 330.25949:3151	105.07338:61 107.08575:71 109.10393:51 111.08887:10 115.05034:10 119.08736:41 121.09858:31 125.09731:61 129.06955:20 133.10063:61 135.11479:20 137.09613:20 141.07359:20 143.10307:10 145.10281:31 147.1096:31 149.09395:51 151.10722:20 153.82834:10 155.10921:31 158.96764:31 158.96942:71 163.11319:20 168.08908:10 171.09685:31 173.13603:20 183.11749:10 185.12891:20 187.14166:20 189.12451:20 197.14259:…	328638	62592	13572	16248	271091	227241	301830	18741	25200	5883	191432	268750	293514	321189	22874	4147	2365	131243	81257	893	5749	218368	182299	369155	111109	117145	105618
8.11	328.319	NAE 18:0	[M+H]+	328.321	C20H41NO2	NAE	OTGQIQQTPXJQRG-UHFFFAOYSA-N	O=C(NCCO)CCCCCCCCCCCCCCCCC	100	328.32156:1918 329.32491:961 330.32827:254	311.29453:51 328.31934:51	19319	30748	26102	20248	18399	13036	15418	21901	27604	16764	15015	18108	18025	19356	14334	11202	12354	15026	18632	5954	10859	16401	17665	20212	10241	13462	9710
1.818	330.263	MG 15:2	[M+NH4]+	330.264	C18H32O4	MG	TYFFWOFQFFPWLL-UHFFFAOYSA-N	O=C(OCC(O)CO)CCCCCCC=CCC=CCCC	100	330.26263:4882 331.26598:1602 332.26934:424	105.06912:82 107.08438:41 109.06275:20 109.10404:92 111.08006:41 118.04067:10 119.08752:61 121.1003:92 123.11742:51 125.09592:51 131.08565:41 133.10249:41 135.11668:102 137.02037:31 139.11049:41 145.10312:31 147.11162:31 149.1322:51 151.1093:41 153.08893:20 155.10429:92 157.0833:31 158.97514:20 160.97324:51 161.13269:41 165.12112:20 171.09731:20 171.101:51 175.15228:31 185.11601:31 191.75323:10 1…	807910	36960	70435	115028	374419	261355	337414	78067	236504	30882	627453	718960	763547	585972	68098	20457	28539	522337	105650	1002	9994	894577	1006806	1461112	367536	279909	148466
1.871	330.264	MG 15:2	[M+NH4]+	330.264	C18H32O4	MG	TYFFWOFQFFPWLL-UHFFFAOYSA-N	O=C(OCC(O)CO)CCCCCCC=CCC=CCCC	100	330.26489:4915 331.26824:1602 332.2716:424	105.06912:82 107.08438:41 109.06275:20 109.10404:92 111.08006:41 118.04067:10 119.08752:61 121.1003:92 123.11742:51 125.09592:51 131.08565:41 133.10249:41 135.11668:102 137.02037:31 139.11049:41 145.10312:31 147.11162:31 149.1322:51 151.1093:41 153.08893:20 155.10429:92 157.0833:31 158.97514:20 160.97324:51 161.13269:41 165.12112:20 171.09731:20 171.101:51 175.15228:31 185.11601:31 191.75323:10 1…	798150	114582	193665	334147	978127	679667	914891	225835	227478	48698	628884	702120	756254	211162	66525	20457	9487	513493	107089	2174	9680	1200398	1024740	1416751	358064	394993	415215
4.604	330.299	SPB 19:1;3O	[M+H]+	330.3	C19H39NO3	PhytoSph	HRQRYBKUCNVVQU-UHFFFAOYSA-N	OCC(N)C(O)C(O)CCCC=CCCCCCCCCCC	100	330.29898:4929 331.30233:920 332.30569:184	252.26994:10 258.10638:10 264.26654:20 282.27844:41 294.2771:20 312.29163:31 330.29712:51 330.31506:20	32370	112416	135981	89341	394827	610800	47604	123093	176690	60323	225985	127917	36734	16983	100815	66684	55286	71875	70622	19520	56873	105086	90016	183547	88895	57435	39263
4.643	330.304	SPB 19:1;3O	[M+H]+	330.3	C19H39NO3	PhytoSph	HRQRYBKUCNVVQU-UHFFFAOYSA-N	OCC(N)C(O)C(O)CCCC=CCCCCCCCCCC	100	330.29822:8859 331.30157:1367 332.30493:280	240.28828:10 264.26553:31 265.2717:10 270.28476:31 277.22205:10 282.27512:51 294.28104:41 300.29089:20 312.29324:41 330.30399:133 330.33221:20	91029	108796	48867	83045	337746	531465	40783	110588	119232	56801	188377	116940	36830	45727	98990	58648	49442	187221	66241	25840	55957	63813	90496	117227	81364	95180	110832
6.463	330.334	SPB 20:0;2O	[M+H]+	330.337	C20H43NO2	DHSph	UFMHYBVQZSPWSS-UHFFFAOYSA-N	OCC(N)C(O)CCCCCCCCCCCCCCCCC	100	330.33414:1703 331.33749:1391 332.34085:0	107.10341:3 109.10112:14 119.08599:3 131.08885:3 136.07506:3 147.10985:3 242.20018:3 263.23358:7 282.31519:37 294.31467:31 312.32037:92 316.49078:3 330.33701:27	4334	2591	986	4969	9470	14674	11807	578	3475	392	31023	15247	40443	8909	1485	617	571	2465	553	767	606	11761	7684	16422	1934	2170	2095
6.532	330.336	SPB 20:0;2O	[M+H]+	330.337	C20H43NO2	DHSph	UFMHYBVQZSPWSS-UHFFFAOYSA-N	OCC(N)C(O)CCCCCCCCCCCCCCCCC	100	330.33578:2299 331.33913:1288 332.34249:184	108.09185:10 274.14371:10 277.21909:20 282.30768:31 282.31717:41 282.35275:10 294.30212:20 312.32739:71 330.32623:31	5298	3446	2614	4891	3623	15461	11880	2308	3620	857	9868	49649	14406	26750	1528	624	1973	9822	664	735	1682	12250	7246	12084	3004	2809	2861
2.331	332.256	NAE 19:5	[M+H]+	332.258	C21H33NO2	NAE	PZPOUTYRPCXCNH-UHFFFAOYSA-N	O=C(NCCO)CCC=CCC=CCC=CCC=CCC=CCC	100	332.25613:4196 333.25948:1318 334.26284:237	107.08942:41 109.10321:20 187.93918:10 193.10098:10 198.14787:10 201.13197:10 213.1615:41 241.16261:20 268.17938:10 291.1702:10 297.2189:143 332.25433:41	550	225	138	313	189	158	462	143	529	120	1175	1325	607	141	15543	75235	2634	3647	14663	777	166	236	162	164	2420	4050	1732
7.71	340.319	NAE 19:1	[M+H]+	340.321	C21H41NO2	NAE	DZYRQNALEUIRMW-UHFFFAOYSA-N	O=C(NCCO)CCCCCCCC=CCCCCCCCCC	100	340.31943:2942 341.32278:858 342.32614:123	100.45416:10 108.08021:31 112.07629:31 122.09978:20 124.1173:10 143.08809:10 149.09933:41 159.11385:10 164.11743:31 176.11931:10 177.12685:51 280.29498:51 284.17273:20 294.30933:31 320.28137:10 322.30832:82 340.32275:204 340.38525:51	35442	14392	8651	13246	25820	39583	39564	8758	11865	9393	27057	12769	45131	25346	9547	15001	14030	12783	15349	6765	5585	45375	15850	36725	21790	7321	14909
1.772	342.264	MG 16:3	[M+NH4]+	342.264	C19H32O4	MG	CMKZRSCSOAUETD-UHFFFAOYSA-N	O=C(OCC(O)CO)CCCCCC=CCC=CCC=CCC	95.1	342.26263:1322 343.26598:765 344.26934:2165	109.06414:20 111.07996:31 116.05804:10 123.11572:20 129.06802:20 158.97313:71 178.06187:10 199.00856:31 210.09865:10 213.02065:31 241.02164:31 253.19774:10 255.02737:31 269.21085:10 297.22073:10 307.25128:10 310.05396:41 342.0574:20 342.07047:20	34373	9328	4407	16365	34706	24594	30783	9606	9555	5249	26879	25248	31828	29896	4650	2149	1648	28348	5112	1456	449	24081	29230	33733	23046	24414	30594
5.02	342.334	NAE 19:0	[M+H]+	342.337	C21H43NO2	NAE	XTMXIPJCLYGTDK-UHFFFAOYSA-N	O=C(NCCO)CCCCCCCCCCCCCCCCCC	100	342.33655:6998 343.3399:1444 344.34326:309	109.10561:20 283.26282:1400 342.33487:441	363501	1952	412	3114	842700	744446	851003	8114	8380	2017	305176	544626	608129	1343362	2279	10427	849	108318	2883	2413	298	334362	246642	346257	178301	194572	199314
5.069	342.336	NAE 19:0	[M+H]+	342.337	C21H43NO2	NAE	XTMXIPJCLYGTDK-UHFFFAOYSA-N	O=C(NCCO)CCCCCCCCCCCCCCCCCC	100	342.33615:7080 343.3395:1432 344.34286:224	109.09686:7 120.0943:3 279.23303:10 283.26263:1002 283.65009:14 342.10214:7 342.33456:245	523186	1932	305	869	863963	764642	871678	8248	9252	750	314587	537743	621508	1361745	6507	3481	1363	155663	4712	2430	742	78487	142210	95441	62356	199719	198105
2.291	344.277	MG 16:2	[M+NH4]+	344.28	C19H34O4	MG	UYILNCYYYVUPEC-UHFFFAOYSA-N	O=C(OCC(O)CO)CCCCCCCC=CCC=CCCC	97.4	344.27713:2400 345.28048:581 346.28384:386	105.06945:41 133.10605:10 145.1017:41 172.16472:10 190.12648:10 193.15768:20 231.20445:10 249.21994:51 265.22134:10 271.16306:31 275.23257:10 277.21756:31 287.19696:10 291.22559:82 291.24005:41 293.7027:10 295.23135:20 309.24225:225 344.22604:20	558	838	487	772	664	964	863	783	446	350	1322	2010	1009	1833	8569	814	593	2343	62066	171	213	1614	1155	4888	1135	1050	692
4.796	346.268	NAE 20:5	[M+H]+	346.274	C22H35NO2	NAE	OVKKNJPJQKTXIT-UHFFFAOYSA-N	O=C(NCCO)CCCC=CCC=CCC=CCC=CCC=CCC	100	346.26984:1896 347.27319:587 348.27655:192	346.26865:122	32170	74852	84141	229879	55796	85382	41032	42256	136434	9902	17749	42463	21839	31284	48473	4017	15053	64439	23886	3641	49651	103200	71070	71193	36018	41598	69155
4.75	346.269	NAE 20:5	[M+H]+	346.274	C22H35NO2	NAE	OVKKNJPJQKTXIT-UHFFFAOYSA-N	O=C(NCCO)CCCC=CCC=CCC=CCC=CCC=CCC	100	346.27191:3416 347.27526:768 348.27862:192	346.2756:255	35330	225144	81288	224000	110573	157576	74145	69476	139695	31582	54046	43807	22728	33378	48520	12504	15766	67865	26258	1282	32513	101222	119406	68626	77360	71356	70699
4.656	346.271	NAE 20:5	[M+H]+	346.274	C22H35NO2	NAE	OVKKNJPJQKTXIT-UHFFFAOYSA-N	O=C(NCCO)CCCC=CCC=CCC=CCC=CCC=CCC	100	346.2709:8425 347.27425:1763 348.27761:396	346.26926:257	10883	79534	28913	79994	40455	54460	24899	162781	48923	12377	21272	12960	4778	7534	9550	3413	4388	23063	7477	1059	15205	33780	42368	24227	24226	14768	21029
6.516	348.286	NAE 20:4	[M+H]+	348.29	C22H37NO2	NAE	ZTNVCFQDUOWGNJ-UHFFFAOYSA-N	O=C(NCCO)CCCCCCC=CCC=CCC=CCC=CCC	100	348.28836:1028 349.29171:962 350.29507:335	348.28711:51	4953	15912	15889	20201	22359	29434	16287	16973	23374	11296	11492	6551	6763	16730	11275	5876	6854	13872	22346	3198	11480	23363	27847	23942	13566	11651	11798
6.6	348.296	NAE 20:4	[M+H]+	348.29	C22H37NO2	NAE	ZTNVCFQDUOWGNJ-UHFFFAOYSA-N	O=C(NCCO)CCCCCCC=CCC=CCC=CCC=CCC	100	348.29596:1742 349.29931:0 350.30267:0	119.0471:10 136.12233:20 275.17206:10 278.2084:20 348.29004:31	895	2556	3643	3079	8501	28179	5808	3406	4287	1856	23293	28256	4812	43681	7977	5193	1652	4858	4108	748	1921	5897	27812	7815	14977	14052	8675
7.225	348.31	MG 16:0	[M+NH4]+	348.311	C19H38O4	MG	QHZLMUACJMDIAE-UHFFFAOYSA-N	O=C(OCC(O)CO)CCCCCCCCCCCCCCC	100	348.3096:2712 349.31295:819 350.31631:196	107.04943:10 109.10266:133 111.11736:20 123.11436:41 133.09929:10 137.12621:31 137.13281:41 221.22925:31 239.23462:245 256.09296:10 257.24417:61 294.23495:10 313.27441:929 331.28729:41	25973	18406	29266	23292	14683	36724	44720	25181	27083	25606	36289	31258	37906	31786	20080	24651	23798	39607	45243	21744	14426	22075	44076	37342	20104	20000	21477
3.356	350.303	NAE 20:3	[M+H]+	350.305	C22H39NO2	NAE	IGERBKTWMBMXMC-UHFFFAOYSA-N	O=C(NCCO)CCCCCCCCCC=CCC=CCC=CCC	100	350.30255:1752 351.3059:584 352.30926:72	135.11903:10 350.29819:41	13166	824	128	379	3527	2696	3397	361	429	204	9475	29322	50972	60303	367	288	97	3749	384	670	178	1645	695	1767	4785	3327	9437
5.42	352.316	NAE 20:2	[M+H]+	352.321	C22H41NO2	NAE	MWQCBVWCBTUPDQ-UHFFFAOYSA-N	O=C(NCCO)CCCCCCCCCC=CCC=CCCCCC	100	352.31604:3099 353.31939:946 354.32275:176	107.15754:10 109.10266:31 117.06727:10 121.09885:31 123.11439:20 128.06461:10 149.13232:10 195.174:10 216.05467:10 335.2905:92 352.32254:51	13659	17895	8484	46639	10722	24570	23460	19489	16512	7774	8221	15894	6262	8503	6314	5348	4709	16601	11103	6442	4787	7871	15333	18417	23911	41853	93805
5.294	352.319	NAE 20:2	[M+H]+	352.321	C22H41NO2	NAE	MWQCBVWCBTUPDQ-UHFFFAOYSA-N	O=C(NCCO)CCCCCCCCCC=CCC=CCCCCC	100	352.3212:1350 353.32455:452 354.32791:171	121.10133:5 335.28787:10 352.28531:10	19051	92076	51577	144603	47619	150806	165099	83783	88604	30686	31578	81971	54886	34503	30245	28882	18397	27790	57598	32285	15077	45942	89562	115837	32944	54262	23265
5.354	352.321	NAE 20:2	[M+H]+	352.321	C22H41NO2	NAE	MWQCBVWCBTUPDQ-UHFFFAOYSA-N	O=C(NCCO)CCCCCCCCCC=CCC=CCCCCC	100	352.32083:2459 353.32418:593 354.32754:148	119.09266:10 133.10786:10 158.10457:10 161.13492:31 181.12178:10 195.17619:10 209.18564:10 235.21457:10 237.2238:10 278.22934:10 299.28165:20 335.29538:112 352.31686:41	69829	24635	14769	123287	31431	35159	83892	26488	43685	10463	11379	77958	22429	32459	30453	9153	27489	84865	58491	15169	14717	11098	46773	26147	100380	65962	103133
1.778	354.263	MG 17:4	[M+NH4]+	354.264	C20H32O4	MG	NEUPLXZNUUGJAD-UHFFFAOYSA-N	O=C(OCC(O)CO)CCCC=CCC=CCC=CCC=CCC	100	354.26346:1546 355.26681:1124 356.27017:562	107.08915:20 109.09852:31 111.07746:10 121.10533:31 123.08176:20 131.08438:31 143.08173:20 150.07533:174 161.09355:20 170.11104:10 189.1622:10 235.15598:10 265.19144:20 298.20541:10 301.21405:31 319.22211:41 336.22134:20 354.22461:51 354.26978:61	9980	5227	8929	11205	2848	6297	7327	5261	6888	9639	2471	5696	5106	7182	14550	15833	30348	5331	34665	15512	17520	6792	2874	7215	7310	1845	10988
6.756	354.335	NAE 20:1	[M+H]+	354.337	C22H43NO2	NAE	YDKRGMXLBRWZJR-UHFFFAOYSA-N	O=C(NCCO)CCCCCCCCCC=CCCCCCCCC	100	354.33502:1638 355.33837:735 356.34173:882	101.0609:2 107.0818:4 109.10143:8 111.1176:4 121.10219:4 133.10281:6 137.13474:2 147.11365:4 163.14995:2 165.16313:4 169.12187:4 175.15068:4 179.13783:6 219.2016:4 235.25348:4 242.13698:4 251.24106:4 267.15622:8 274.12827:2 291.31244:4 301.28525:4 309.31931:4 319.2803:4 319.29544:8 326.33926:10 336.35617:4 337.31226:14 354.23279:4 354.33377:24 354.36566:6	9724	47030	19101	18787	44407	25502	63559	33568	35200	29083	14470	35653	9534	10007	16362	18787	18924	27609	26056	7760	13921	30446	8469	11902	31092	50577	40821
4.355	356.35	NAE 20:0	[M+H]+	356.352	C22H45NO2	NAE	AUJVQJHODMISJP-UHFFFAOYSA-N	O=C(NCCO)CCCCCCCCCCCCCCCCCCC	100	356.35056:1185 357.35391:365 358.35727:60	264.13159:10 321.27734:20 356.35202:204	10347	83279	14757	41867	47869	36527	12956	38343	83426	43662	27480	9077	32148	25576	33817	40901	34248	27104	40456	33876	32391	30574	16025	54217	16418	9244	9933
4.286	356.352	NAE 20:0	[M+H]+	356.352	C22H45NO2	NAE	AUJVQJHODMISJP-UHFFFAOYSA-N	O=C(NCCO)CCCCCCCCCCCCCCCCCCC	100	356.35214:1690 357.35549:394 358.35885:52	338.34213:15 356.35068:122	7942	18687	46232	13121	18432	13944	30530	22361	28613	28739	8144	8246	9238	7628	32907	55310	35208	6971	10906	11492	9759	6757	42311	11004	16907	8964	8062
7.69	362.299	NAE 21:4	[M+H]+	362.305	C23H39NO2	NAE	JNVIWOANMZPACT-UHFFFAOYSA-N	O=C(NCCO)CCCCCCCC=CCC=CCC=CCC=CCC	100	362.29941:2116 363.30276:750 364.30612:200	345.1969:10 362.30624:82	7913	10324	12100	31596	8566	25875	10538	19046	12568	8669	2490	1908	3169	1763	8028	6674	8673	9187	8833	6656	8205	5698	12918	7682	14540	12383	11110
2.716	364.319	NAE 21:3	[M+H]+	364.321	C23H41NO2	NAE	GRPWUOMZDOTPOW-UHFFFAOYSA-N	O=C(NCCO)CCCCCCCC=CCC=CCC=CCCCCC	100	364.32147:5598 365.32482:1153 366.32818:222	105.07069:41 107.08742:41 109.1012:31 121.10197:41 135.11679:31 148.12202:10 305.24835:204 364.32092:265	504842	2699	1231	539	730160	758972	778305	1420	1579	3385	429339	474858	644763	1116390	3557	931	1995	131681	2668	2753	805	366141	262675	370225	158056	159770	239146
2.672	364.32	NAE 21:3	[M+H]+	364.321	C23H41NO2	NAE	GRPWUOMZDOTPOW-UHFFFAOYSA-N	O=C(NCCO)CCCCCCCC=CCC=CCC=CCCCCC	100	364.32068:11984 365.32403:2848 366.32739:238	105.06907:92 105.4703:10 107.0887:102 107.62554:10 109.09807:31 111.12016:10 119.08896:10 121.10175:51 135.11324:41 243.1566:10 304.74942:21 305.245:375 364.22815:21 364.32245:452	519700	2388	2241	1933	728763	755756	800396	3885	5583	3304	428749	474858	646693	703461	4961	3154	1995	91120	1520	2810	864	348298	269220	350519	239318	241623	229926
3.666	366.335	NAE 21:2	[M+H]+	366.337	C23H43NO2	NAE	MEOHGYOFYYJDPV-UHFFFAOYSA-N	O=C(NCCO)CCCCCCCCCC=CCC=CCCCCCC	100	366.33505:4842 367.3384:1179 368.34176:202	109.10352:20 307.26193:194 366.33899:204	71503	117	223	878	150847	137793	114674	2632	1187	682	51550	67863	91128	92582	128	265	195	14553	505	107	119	68673	53537	86218	10399	20414	19161
3.707	366.335	NAE 21:2	[M+H]+	366.337	C23H43NO2	NAE	MEOHGYOFYYJDPV-UHFFFAOYSA-N	O=C(NCCO)CCCCCCCCCC=CCC=CCCCCCC	100	366.33685:2252 367.3402:748 368.34356:111	307.26337:92 366.33282:92	67091	177	199	778	150593	137793	114674	2632	429	295	50700	59868	93286	83296	80	240	195	24224	577	107	85	73260	52438	89529	9553	14450	33411
10.369	368.348	NAE 21:1	[M+H]+	368.352	C23H45NO2	NAE	IGMIBELQUVIBLL-UHFFFAOYSA-N	O=C(NCCO)CCCCCCCCCC=CCCCCCCCCC	100	368.35104:50128 369.35439:20798 370.35775:3003	101.05774:71 268.29346:31 280.30377:54 282.31406:2074 298.31104:71 308.32999:194 309.94589:10 312.32404:82 324.31543:31 326.34232:819 368.32828:76 368.34995:852 368.40955:56	256909	473114	563734	723784	320746	345835	210823	505160	507754	923621	220886	229740	196809	204965	609516	699809	1074750	321454	523143	767896	774692	239245	325994	208772	281390	301193	346330
10.395	368.35	NAE 21:1	[M+H]+	368.352	C23H45NO2	NAE	IGMIBELQUVIBLL-UHFFFAOYSA-N	O=C(NCCO)CCCCCCCCCC=CCCCCCCCCC	100	368.35272:22941 369.35607:9648 370.35943:1487	101.05829:51 278.68173:10 282.31348:1386 298.31537:61 300.27661:10 308.32703:112 312.32605:61 324.32007:41 325.30472:21 326.34189:529 333.33887:21 351.35046:20 367.79169:21 368.33609:96 368.35236:549 368.39029:93 368.41467:82 368.42551:196	247118	497132	581193	732460	314077	346211	210823	505363	507754	947225	223609	217561	196813	205431	619938	699809	1090248	322138	524632	752287	767828	230916	336966	222575	295320	301105	342085
5.381	368.35	NAE 21:1	[M+H]+	368.352	C23H45NO2	NAE	IGMIBELQUVIBLL-UHFFFAOYSA-N	O=C(NCCO)CCCCCCCCCC=CCCCCCCCCC	100	368.35025:1541 369.3536:463 370.35696:7	168.09045:20 298.24728:10 309.28229:143 368.35504:102	27150	52	326	495	12345	24094	12229	676	294	410	4486	24248	36793	42778	61	228	60	11953	466	542	198	5017	4518	7016	3834	14746	4086
5.31	368.351	NAE 21:1	[M+H]+	368.352	C23H45NO2	NAE	IGMIBELQUVIBLL-UHFFFAOYSA-N	O=C(NCCO)CCCCCCCCCC=CCCCCCCCCC	100	368.35117:1496 369.35452:398 370.35788:44	309.28482:184 368.3497:112	8656	83	325	53	43416	46532	41077	176	658	1718	4883	8305	36598	25229	172	766	244	3927	1220	119	7	18590	15472	24013	12896	4455	13598
3.827	370.293	MG 18:3	[M+NH4]+	370.295	C21H36O4	MG	GGJRAQULURVTAJ-UHFFFAOYSA-N	O=C(OCC(O)CO)CCCCCCCC=CCC=CCC=CCC	100	370.29324:14826 371.29659:3425 372.29995:540	109.09755:10 121.06389:71 133.08542:20 146.06807:10 161.12987:10 165.09285:51 189.16653:10 227.12082:92 335.26447:10 353.2742:10	519655	377387	231090	648429	757046	805791	689385	627832	232732	747694	510493	518436	475146	497896	603632	512902	227874	522247	777332	265647	252225	706244	734035	644102	536913	531070	559527
7.134	370.364	NAE 21:0	[M+H]+	370.368	C23H47NO2	NAE	RMVAIFTYQHMTNZ-UHFFFAOYSA-N	O=C(NCCO)CCCCCCCCCCCCCCCCCCCC	100	370.36658:10323 371.36993:3080 372.37329:713	285.14117:21 307.28442:10 311.29166:1363 311.83737:22 369.90106:21 370.34378:74 370.36823:495	118012	1448	259	828	170805	162308	174549	2853	277	733	75380	122287	148925	317344	1277	13330	279	47688	484	224	382	58699	63452	72462	53154	45578	21588
7.183	370.366	NAE 21:0	[M+H]+	370.368	C23H47NO2	NAE	RMVAIFTYQHMTNZ-UHFFFAOYSA-N	O=C(NCCO)CCCCCCCCCCCCCCCCCCCC	100	370.36664:3181 371.36999:1007 372.37335:134	276.60214:10 299.16687:21 310.28592:21 311.29141:1043 352.39648:41 370.29767:31 370.36829:309	122848	611	160	266	173862	167786	134875	983	1151	498	25936	122327	149753	325666	1128	13963	131	49687	849	557	374	45754	49082	23932	53111	60816	54571
9.709	370.368	NAE 21:0	[M+H]+	370.368	C23H47NO2	NAE	RMVAIFTYQHMTNZ-UHFFFAOYSA-N	O=C(NCCO)CCCCCCCCCCCCCCCCCCCC	100	370.36896:2547 371.37231:990 372.37567:198	139.11415:10 146.11876:31 243.10219:51 258.12366:51 282.31314:133 296.33109:31 296.34808:10 298.31503:71 299.15686:31 314.18219:82 352.34842:51 352.39349:61 370.24835:61 370.33258:135 370.36789:581 370.40323:256	58358	39523	51473	48597	62391	67505	43880	47106	55301	79660	22509	45088	19466	42641	55971	53134	72126	54109	66496	63992	60320	54416	61470	20274	46984	30804	49693
9.677	370.369	NAE 21:0	[M+H]+	370.368	C23H47NO2	NAE	RMVAIFTYQHMTNZ-UHFFFAOYSA-N	O=C(NCCO)CCCCCCCCCCCCCCCCCCCC	100	370.36783:2683 371.37118:1295 372.37454:0	107.08996:10 119.08721:10 147.11806:20 187.15129:10 241.19667:10 258.12054:10 282.31943:82 296.32779:20 298.30441:20 314.18384:31 323.34326:10 352.3873:41 355.21802:20 370.24747:41 370.32623:52 370.36972:290 370.39688:123	62324	50915	49778	57352	56365	67546	40879	43995	65529	70673	60233	44403	44117	47308	55598	51812	69415	54857	62436	63480	60888	65033	51356	53013	35642	32783	52137
5.664	372.309	MG 18:2	[M+NH4]+	372.311	C21H38O4	MG	WECGLUPZRHILCT-UHFFFAOYSA-N	O=C(OCC(O)CO)CCCCCCCC=CCC=CCCCCC	100	372.30905:1685 373.3124:521 374.31576:93	105.07458:5 111.08116:5 116.06533:20 121.1045:10 134.0777:10 141.12691:5 152.60997:5 169.12439:5 181.15842:10 229.12109:5 245.22057:20 263.23456:20 326.31909:5 337.27356:15 355.27527:10 372.26172:10	5479	1131	1380	1502	15173	5059	5871	424	2925	386	21815	5442	47015	28426	1465	265	307	3675	347	671	485	18349	5965	9149	2436	2162	1889
5.351	374.301	NAE 22:5	[M+H]+	374.305	C24H39NO2	NAE	XZURZCGSKALDLA-UHFFFAOYSA-N	O=C(NCCO)CCCCCC=CCC=CCC=CCC=CCC=CCC	100	374.30258:2121 375.30593:507 376.30929:508	268.16766:10 314.19226:21 373.11996:10 374.30441:440	35623	40966	33575	76382	29190	65486	97893	50242	25150	21280	5261	34020	14956	12727	19613	6571	4631	51935	36527	18938	18854	14960	55496	60922	68162	26813	40780
5.311	374.301	NAE 22:5	[M+H]+	374.305	C24H39NO2	NAE	XZURZCGSKALDLA-UHFFFAOYSA-N	O=C(NCCO)CCCCCC=CCC=CCC=CCC=CCC=CCC	100	374.30515:1334 375.3085:537 376.31186:337	374.30692:163	35624	40966	33575	89363	30349	46047	103780	50965	49472	22058	15079	34642	15126	13092	19843	18692	5735	48548	36542	18569	18473	14198	55844	60820	68866	61378	13980
1.709	374.358	SPB 22:0;3O	[M+H]+	374.363	C22H47NO3	PhytoSph	AXTDXTXGBCSUKI-UHFFFAOYSA-N	OCC(N)C(O)C(O)CCCCCCCCCCCCCCCCCC	97.6	374.36368:1564 375.36703:178 376.37039:92	116.08019:10 119.04514:92 130.07974:10 235.13075:10 315.18005:31 320.31879:31 320.33899:20 324.19885:10 333.19537:10 338.33551:82 356.35193:82 360.02576:10 374.2428:31 374.36298:82	189	8973	1781	2852	312	19647	1717	3324	4495	1405	30	468	375	50	3	0	204	96	154	3	14	866	25935	86026	3021	3426	7670
4.959	376.316	NAE 22:4	[M+H]+	376.321	C24H41NO2	NAE	NCECEOHSWNHORM-UHFFFAOYSA-N	O=C(NCCO)CCCCCCCCC=CCC=CCC=CCC=CCC	100	376.31805:2502 377.3214:1228 378.32476:283	376.31198:163	12083	109422	40134	277984	15202	26770	126318	58390	49707	21454	7226	11624	8612	17481	22444	20897	4951	18800	42941	14359	25596	10058	37893	72502	102249	95191	96194
5.023	376.317	NAE 22:4	[M+H]+	376.321	C24H41NO2	NAE	NCECEOHSWNHORM-UHFFFAOYSA-N	O=C(NCCO)CCCCCCCCC=CCC=CCC=CCC=CCC	100	376.3179:1217 377.32125:846 378.32461:138	228.08684:10 376.25906:10 376.32205:194	42925	109152	11730	277973	72625	73723	126786	41393	18296	12372	17022	41893	19920	18069	15697	7013	5099	61331	42941	13856	24410	33501	80799	70217	30913	95476	94609
6.71	376.32	NAE 22:4	[M+H]+	376.321	C24H41NO2	NAE	NCECEOHSWNHORM-UHFFFAOYSA-N	O=C(NCCO)CCCCCCCCC=CCC=CCC=CCC=CCC	100	376.31985:1948 377.3232:650 378.32656:239	376.31531:107	2326	36214	19694	49000	26046	33825	13919	26123	24998	20235	5471	5710	4700	5356	4210	15380	13015	22167	32375	14092	11396	1599	18152	13579	36057	29526	12642
8.81	376.337	MG 18:0	[M+NH4]+	376.342	C21H42O4	MG	VBICKXHEKHSIBG-UHFFFAOYSA-N	O=C(OCC(O)CO)CCCCCCCCCCCCCCCCC	100	376.34274:1856 377.34609:1316 378.34945:329	103.07727:10 109.09662:31 111.11572:31 122.02014:10 135.08047:10 249.26184:20 265.17264:10 267.26416:82 277.16309:10 283.2601:214 285.27856:61 295.60217:10 341.28259:53 341.31128:449 349.30994:10 359.31207:31 376.31705:31	22323	14111	40466	32325	6115	36060	32552	40702	11148	42139	30301	25996	10319	20493	32358	39035	16069	40021	39102	16873	36724	15741	33491	10242	27004	26502	29739
8.758	376.34	MG 18:0	[M+NH4]+	376.342	C21H42O4	MG	VBICKXHEKHSIBG-UHFFFAOYSA-N	O=C(OCC(O)CO)CCCCCCCCCCCCCCCCC	100	376.34216:3128 377.34551:2640 378.34887:935	106.03037:10 109.09774:41 123.12159:31 129.06598:10 267.26715:122 283.25833:122 285.27917:61 294.14575:21 302.20242:10 341.30643:386 359.32837:31 376.30899:31	21007	36452	39659	33449	14369	37322	31765	43975	30717	43968	30856	27390	27743	23135	32358	38848	41755	40688	42240	43794	38933	15173	37654	29918	29958	11143	31303
3.082	380.359	NAE 22:2	[M+H]+	380.352	C24H45NO2	NAE	OQONQUAYXRQQLX-UHFFFAOYSA-N	O=C(NCCO)CCCCCCCCCCCC=CCC=CCCCCC	100	380.35855:6496 381.3619:1790 382.36526:183	245.88007:10 282.27853:112 296.30048:92 380.28052:42 380.36862:563	305	2036	969	3558	1795	359	4011	43999	98541	122197	1148	4517	646	1461	1112	1185	1147	308	92	236	162	804	163	121	9269	3527	8924
9.75	384.377	NAE 22:0	[M+H]+	384.384	C24H49NO2	NAE	XHFWUECSNJWBJU-UHFFFAOYSA-N	O=C(NCCO)CCCCCCCCCCCCCCCCCCCCC	100	384.38232:3639 385.38567:1295 386.38903:288	282.30603:20 296.32623:51 298.31015:174 348.35828:31 366.36588:20 384.31781:31 384.38425:663 384.43683:41	54923	52343	57169	62731	72449	69298	42304	48920	74697	74421	63907	56044	54271	63049	57656	71771	73467	57531	68518	76115	68291	63055	57867	55052	56122	56005	52499
9.718	384.38	NAE 22:0	[M+H]+	384.384	C24H49NO2	NAE	XHFWUECSNJWBJU-UHFFFAOYSA-N	O=C(NCCO)CCCCCCCCCCCCCCCCCCCCC	100	384.38351:5583 385.38686:2548 386.39022:1078	212.23567:10 276.22037:10 287.17392:10 296.3175:31 296.33453:61 298.30875:214 348.35672:41 354.36905:10 366.36154:41 384.2525:21 384.37979:778	55379	52343	59847	69405	77990	74267	46245	48152	77458	80234	63907	54148	55067	60102	60309	74560	74653	64675	80189	73580	71119	69018	66124	56484	58135	51418	51763
9.493	386.396	SPB 24:0;2O	[M+H]+	386.399	C24H51NO2	DHSph	BUSRZFZXMUHNTO-UHFFFAOYSA-N	OCC(N)C(O)CCCCCCCCCCCCCCCCCCCCC	100	386.39578:1833 387.39913:1138 388.40249:57	324.35175:20 327.08307:10 338.35397:20 338.38254:61 350.37317:41 368.38867:153 386.40613:92	10801	20602	14565	20319	9548	6850	3460	10600	17904	12962	15060	4535	4293	3638	3396	862	14891	13100	4079	32490	8319	13986	19894	14026	7689	7473	3086
8.495	391.28	Dioctyl phthalate (also known as the production of plastic)	[M+H]+	391.284	C24H38O4	Others	MQIUGAXCHLFZKX-UHFFFAOYSA-N	CCCCCCCCOC(=O)C1=C(C=CC=C1)C(=O)OCCCCCCCC	81.2	391.28275:1329370 392.2861:372918 393.28946:46084	113.13163:438 117.09695:10 121.02648:1140 148.55066:187 148.92601:78 149.02251:49104 149.24318:975 149.51407:31 149.55206:71 149.63666:51 149.65739:31 149.69711:41 149.74376:31 149.83014:221 149.91829:61 149.93385:41 150.01338:92 150.06352:31 150.13271:41 150.15347:31 150.26939:31 150.3317:31 150.38536:20 150.42346:20 150.62958:31 150.88959:41 150.94508:20 151.03876:31 151.1776:20 151.30434:31 15…	17663744	18130676	16782692	16963312	19015806	20181772	18857552	15794687	19815066	17676776	18643758	18432722	19276390	19107062	15767411	14642523	17454808	18572566	21967014	19419124	18894500	18787114	20226950	19888812	19146554	15782636	7373024
11.11	396.381	NAE 23:1	[M+H]+	396.384	C25H49NO2	NAE	IKKUKDQNPRINIM-UHFFFAOYSA-N	O=C(NCCO)CCCCCCCCCCC=CCCCCCCCCCC	100	396.38263:6130 397.38598:4284 398.38934:1559	297.80359:10 310.32834:20 310.35071:214 334.36557:10 336.35626:41 354.37106:143 396.37866:174 396.41803:20	84774	77013	91490	107766	66670	78652	53135	80518	89861	96529	83039	70024	92666	75562	85050	88871	109754	88952	102377	102277	95024	73543	85461	78710	87501	72945	73343
11.166	396.383	NAE 23:1	[M+H]+	396.384	C25H49NO2	NAE	IKKUKDQNPRINIM-UHFFFAOYSA-N	O=C(NCCO)CCCCCCCCCCC=CCCCCCCCCCC	100	396.38333:5807 397.38668:3122 398.39004:816	101.05812:20 287.25122:10 298.31195:21 301.29169:10 308.3334:21 310.34961:636 336.36539:61 339.26895:10 340.34634:31 354.3671:235 367.95285:10 396.37991:355 396.41928:92	69054	70616	89247	106201	23841	29666	17352	30180	89068	90734	76441	58837	66263	66034	31134	85726	96833	77090	95549	90527	92531	23896	86206	65502	86759	87468	81172
7.989	398.396	NAE 23:0	[M+H]+	398.399	C25H51NO2	NAE	WFRQXTUCHBFZII-UHFFFAOYSA-N	O=C(NCCO)CCCCCCCCCCCCCCCCCCCCCC	100	398.39572:2657 399.39907:818 400.40243:96	342.34711:10 367.32239:10 380.39163:214 398.36987:72 398.39807:320	1483	6414	8920	8119	4927	2318	867	8938	12503	16603	2812	422	908	286	18939	19329	22279	3690	11075	26669	32315	2202	2253	2404	6589	8076	6095
2.85	400.31	NAE 24:6	[M+H]+	400.321	C26H41NO2	NAE	ABXZSQDOPQUFNZ-UHFFFAOYSA-N	O=C(NCCO)CCCCC=CCC=CCC=CCC=CCC=CCC=CCC	100	400.31299:23207 401.31634:6885 402.3197:1279	103.0544:41 115.68736:10 118.07903:31 119.04593:51 121.06457:864 127.68293:21 133.08618:364 144.13705:10 147.08247:143 149.09251:31 163.11714:31 165.09021:578 177.11011:122 183.10074:71 209.11575:286 221.06964:10 227.12437:61 233.18544:153 253.13963:20 271.15347:2121 275.61887:21 277.21964:163 369.12735:10 382.05179:21 383.28073:584 400.29477:71	488626	265441	337926	685482	482948	511845	442385	343681	1061214	326117	442055	430412	399473	390436	853985	898394	926727	406977	406827	850876	1065531	470723	515461	421156	611762	602837	474261
9.074	400.319	NAE 24:6	[M+H]+	400.321	C26H41NO2	NAE	ABXZSQDOPQUFNZ-UHFFFAOYSA-N	O=C(NCCO)CCCCC=CCC=CCC=CCC=CCC=CCC=CCC	100	400.31943:3057 401.32278:1858 402.32614:619	104.73882:31 105.0714:327 106.06792:20 107.08667:20 121.09647:20 123.11511:20 134.10524:10 142.16841:10 150.13809:10 160.1172:20 162.13321:20 167.07236:10 259.13235:10 382.35608:51 383.29248:31 400.34628:41 400.35193:61	30046	9922	8104	4561	21724	27414	22307	7438	15224	8599	15669	37749	25195	27869	14084	18907	5908	24900	24233	15264	10762	32368	29008	45569	15475	4844	20336
8.829	402.345	NAE 24:5	[M+H]+	402.337	C26H43NO2	NAE	FQLDLDHTDWXEAB-UHFFFAOYSA-N	O=C(NCCO)CCCCCCCC=CCC=CCC=CCC=CCC=CCC	100	402.33704:1517 403.34039:1504 404.34375:846	107.08566:20 119.09041:20 123.07649:20 140.12616:10 158.1021:20 175.10716:20 187.14578:20 193.19446:20 197.133:20 217.15747:20 218.19893:10 241.19493:10 331.33603:10 348.33969:10 366.30905:20 366.31985:41 384.33163:71 401.06332:21 402.34512:298	57078	33091	7976	24210	9122	9673	6503	20603	49692	19084	16997	44570	46902	11882	25990	38272	21439	53509	63067	48375	31240	13669	13002	38144	35192	26962	38364
2.199	402.392	SPB 24:0;3O	[M+H]+	402.394	C24H51NO3	PhytoSph	CAXPISQOEDALOI-UHFFFAOYSA-N	OCC(N)C(O)C(O)CCCCCCCCCCCCCCCCCCCC	97.1	402.39197:9643 403.39532:2448 404.39868:376	105.07146:10 113.13177:10 348.35934:61 349.34286:31 366.34805:20 366.37238:163 384.37985:133 402.35193:72 402.39441:194	0	51	132	50	506	26216	49	69	209186	1464	134	0	4	0	34	684	37	2477	1034	25	39	4	106	39	359	975	1123
2.801	404.359	NAE 24:4	[M+H]+	404.352	C26H45NO2	NAE	BZCPRGGASLZKKM-UHFFFAOYSA-N	O=C(NCCO)CCCCCCCCCCC=CCC=CCC=CCC=CCC	100	404.35904:3804 405.36239:1109 406.36575:175	105.06464:20 117.05472:10 305.05646:10 320.28296:20 320.30316:41 387.19373:21 404.33878:103 404.36432:354	123	4936	2628	2965	244	456	685	9976	85578	28903	276	38	57	171	295	1033	1000	163	98	176	40	779	61	247	5290	6605	7884
2.867	404.359	NAE 24:4	[M+H]+	404.352	C26H45NO2	NAE	BZCPRGGASLZKKM-UHFFFAOYSA-N	O=C(NCCO)CCCCCCCCCCC=CCC=CCC=CCC=CCC	100	404.35941:3800 405.36276:1156 406.36612:350	103.03679:3 105.06872:34 119.05621:3 121.06561:17 320.28314:37 404.24554:10 404.36191:308	39	1481	1874	970	406	456	685	25573	32226	75484	249	266	304	112	362	1033	294	12	145	540	120	877	183	821	8633	2781	7884
3.211	406.377	NAE 24:3	[M+H]+	406.368	C26H47NO2	NAE	CYDVZENBMYYBRW-UHFFFAOYSA-N	O=C(NCCO)CCCCCCCCC=CCC=CCC=CCCCCCCC	100	406.37741:2492 407.38076:859 408.38412:77	135.1227:10 297.18768:10 308.29742:71 388.20813:10 406.37653:382	66	1594	537	562	291	86	171	13804	66473	44400	690	0	0	0	228	79	44	11	29	28	8	28	109	62	1594	625	1654
3.908	408.392	NAE 24:2	[M+H]+	408.384	C26H49NO2	NAE	CIFJFVYUSZGRTB-UHFFFAOYSA-N	O=C(NCCO)CCCCCCCCCCCC=CCC=CCCCCCCC	100	408.39157:2562 409.39492:654 410.39828:253	279.15594:10 310.30612:31 408.39413:225	33	1308	333	506	25	87	217	15021	67242	45762	182	5	17	1	338	99	120	12	11	122	1	78	35	23	1786	1600	1111
7.14	409.287	DG 19:0	[M+Na]+	409.292	C22H42O5	DG	OUQKRXHMIZJFJU-UHFFFAOYSA-N	O=C(OCC(OC(=O)CCCCCCC)CO)CCCCCCCCCC	99.4	409.28741:1148 410.29076:487 411.29412:427	135.05241:10 165.12779:10 341.20233:20 407.28754:10 409.29578:41	911	1533	10323	2141	23610	5292	1671	1151	2698	1276	2520	2951	1618	1766	2008	7744	6425	1936	1690	4091	1077	25573	19375	10383	1598	1024	2065
8.216	409.313	DG 19:0	[M+Na]+	409.292	C22H42O5	DG	OUQKRXHMIZJFJU-UHFFFAOYSA-N	O=C(OCC(OC(=O)CCCCCCC)CO)CCCCCCCCCC	88.7	409.30203:2651 410.30538:1129 411.30874:1538	107.08549:20 155.08769:10 184.45096:10 215.13693:20 226.02869:10 285.18634:31 329.08923:10 391.34357:10 409.31583:61	10475	48176	28479	44345	11046	45473	6707	36355	129737	41525	29917	20756	11724	10924	206355	137314	124931	197664	161428	200215	89630	73031	6216	101417	62051	50215	60034
8.531	413.263	Dioctyl phthalate (also known as the production of plastic)	[M+Na]+	413.266	C24H38O4	Others	MQIUGAXCHLFZKX-UHFFFAOYSA-N	CCCCCCCCOC(=O)C1=CC=CC=C1C(=O)OCCCCCCCC	93.2	413.26349:117878 414.26684:32644 415.2702:5193	143.09335:10 161.13454:10 170.99393:31 171.005:225 185.12366:21 189.01439:342 277.18655:10 301.13763:1547 395.32159:20 411.91855:51 413.09702:34 413.26346:4746 413.63376:55	1225842	1948299	1817027	1627941	1601470	733999	1530151	1740971	1895222	1763488	1070326	1312996	1136467	792933	1580856	1346224	1892613	1481594	1919121	2150975	2005806	1585602	1593720	584090	2442044	1870987	1765264
8.494	413.264	Dioctyl phthalate (also known as the production of plastic)	[M+Na]+	413.266	C24H38O4	Others	MQIUGAXCHLFZKX-UHFFFAOYSA-N	CCCCCCCCOC(=O)C1=CC=CC=C1C(=O)OCCCCCCCC	94.1	413.26569:135654 414.26904:39856 415.2724:8019	159.12064:10 171.00812:153 189.01573:214 229.15799:10 300.17007:21 301.14188:1139 412.67178:24 413.26566:3823	1226816	1992800	1862689	1991099	1645532	1768716	1523108	1756749	1927939	1803675	1076859	1312976	1162044	912268	1591750	1378545	1870038	1486172	1962839	2149951	2035583	1585602	1897832	1514344	2557426	1670711	1765374
10.366	414.431	SPB 26:0;2O	[M+H]+	414.431	C26H55NO2	DHSph	HIEGLQBXJKXOLA-UHFFFAOYSA-N	OCC(N)C(O)CCCCCCCCCCCCCCCCCCCCCCC	100	414.43118:1366 415.43453:756 416.43789:0	352.37057:10 366.40735:31 378.40515:20 396.42404:71 414.39346:31	3550	20161	14296	18031	6951	1579	1188	4615	8322	5708	7746	4821	6588	3648	1741	1824	9895	6006	8104	15760	9022	11396	19481	7111	8327	4804	4400
5.247	423.311	DG 20:0	[M+Na]+	423.308	C23H44O5	DG	PSEZJJPEDCDLIP-UHFFFAOYSA-N	O=C(OCC(OC(=O)CCCCCCC)CO)CCCCCCCCCCC	98.6	423.31082:2419 424.31417:4128 425.31753:1229	109.10419:10 131.09541:5 147.13046:5 175.14844:5 179.14122:26 195.11252:5 205.15765:10 303.26526:15 326.22366:5 331.26883:61 349.27261:15 363.22397:10 423.25293:10 423.30228:97 423.36038:15	41281	8413	2357	5520	15424	19424	16441	790	10809	597	56954	23335	21846	29363	964	426	326	3166	311	267	257	73900	39970	33168	3197	3512	2113
11.738	424.412	NAE 25:1	[M+H]+	424.415	C27H53NO2	NAE	JTNVLNIYQUAPFG-UHFFFAOYSA-N	O=C(NCCO)CCCCCCCCCCCCC=CCCCCCCCCCC	100	424.41284:17412 425.41619:8381 426.41955:1310	109.10001:31 135.11044:31 152.13173:10 190.16925:31 324.36026:31 332.26697:31 336.36865:31 338.04337:22 338.3757:1552 354.35718:20 364.39575:153 368.38702:71 374.29315:10 380.37289:31 382.39655:602 415.05649:10 424.41306:845	192538	294551	336483	455834	247996	252199	172530	268047	236394	300378	231713	206078	220980	176075	294927	389316	470501	241766	313876	385808	358324	219164	234737	183183	230672	229584	237505
11.7	424.413	NAE 25:1	[M+H]+	424.415	C27H53NO2	NAE	JTNVLNIYQUAPFG-UHFFFAOYSA-N	O=C(NCCO)CCCCCCCCCCCCC=CCCCCCCCCCC	100	424.41309:29029 425.41644:17774 426.4198:3370	101.0575:31 310.25598:10 324.34525:21 331.24634:21 337.27826:22 338.37589:1427 353.27652:10 354.37857:51 356.10812:10 364.37695:41 364.39584:174 368.3898:71 375.96933:10 380.38391:41 380.48581:21 382.4021:672 424.40997:790	200943	297933	338987	461293	247996	252320	172560	268047	236394	300916	231713	203230	220980	176545	308204	386206	470501	249905	313876	386576	360749	219515	232939	184635	230672	207773	218957
11.254	424.413	NAE 25:1	[M+H]+	424.415	C27H53NO2	NAE	JTNVLNIYQUAPFG-UHFFFAOYSA-N	O=C(NCCO)CCCCCCCCCCCCC=CCCCCCCCCCC	100	424.41306:1244 425.41641:1821 426.41977:1618	171.12755:5 336.36331:26 338.37811:20 352.40103:5 354.36224:26 364.39545:10 388.26007:10 424.31357:26 424.36301:20 424.40662:138	14373	17075	15078	19000	22159	16740	10674	15756	24571	14404	17597	13360	6167	11974	19918	21291	17885	16329	24031	20833	19965	13897	18736	18839	10156	7501	13300
11.367	426.422	NAE 25:0	[M+H]+	426.431	C27H55NO2	NAE	PJPYWKBFGSHCDU-UHFFFAOYSA-N	O=C(NCCO)CCCCCCCCCCCCCCCCCCCCCCCC	100	426.43378:1508 427.43713:1010 428.44049:202	201.16357:20 338.3808:51 354.37839:20 408.41345:41 426.38434:83 426.396:93 426.41348:237	37527	23280	28546	25009	32104	33448	30062	23930	16492	27962	37268	20164	30951	25490	23445	28692	32241	26392	36152	31958	29417	26229	30829	29783	23295	27464	34742
9.179	426.423	NAE 25:0	[M+H]+	426.431	C27H55NO2	NAE	PJPYWKBFGSHCDU-UHFFFAOYSA-N	O=C(NCCO)CCCCCCCCCCCCCCCCCCCCCCCC	100	426.42319:1142 427.42654:858 428.4299:87	171.07599:31 172.08197:41 408.41452:82 425.73267:21 426.33002:303 426.43497:143	689	1619	1304	6064	1783	1120	1290	3616	6809	5674	2703	1831	249	472	11559	10075	14038	3165	7749	14621	12758	2373	993	566	4294	4540	4449
11.406	426.429	NAE 25:0	[M+H]+	426.431	C27H55NO2	NAE	PJPYWKBFGSHCDU-UHFFFAOYSA-N	O=C(NCCO)CCCCCCCCCCCCCCCCCCCCCCCC	100	426.42871:2296 427.43206:1618 428.43542:202	324.36615:20 336.35651:10 338.3739:51 352.38882:20 390.42014:20 426.40259:62 426.423:227	35440	16545	29106	24937	30957	33639	12701	20812	17854	27962	35940	19693	27409	29599	26274	28849	35425	29626	37868	29025	27011	26229	28902	27046	22272	31371	14183
9.211	432.377	NAE 26:4	[M+H]+	432.384	C28H49NO2	NAE	IGJJUOTZSACGPF-UHFFFAOYSA-N	O=C(NCCO)CCCCCCCCCCCCC=CCC=CCC=CCC=CCC	100	432.38306:3160 433.38641:2159 434.38977:763	397.34149:31 415.35739:51 432.17468:71 432.29501:276 432.38602:31	65094	56400	60312	18520	40197	32148	32666	78675	52752	73410	69227	104058	22604	50865	83270	139006	71911	153097	106644	58323	68146	24547	12782	23565	76278	74483	75403
9.162	432.381	NAE 26:4	[M+H]+	432.384	C28H49NO2	NAE	IGJJUOTZSACGPF-UHFFFAOYSA-N	O=C(NCCO)CCCCCCCCCCCCC=CCC=CCC=CCC=CCC	100	432.38193:3060 433.38528:1060 434.38864:458	121.10583:20 123.11985:20 171.11473:10 177.16548:10 257.20419:10 271.2077:10 376.22473:20 379.3309:20 386.08069:10 397.34344:102 415.35651:194 416.1395:31 420.69061:10 432.18552:194 432.39685:20	43482	64909	59930	63590	53988	44738	42677	82095	101218	80946	66883	105066	25899	50865	82467	43922	51544	166098	106644	41354	73726	31232	45112	31318	48312	46003	30210
8.97	432.381	NAE 26:4	[M+H]+	432.384	C28H49NO2	NAE	IGJJUOTZSACGPF-UHFFFAOYSA-N	O=C(NCCO)CCCCCCCCCCCCC=CCC=CCC=CCC=CCC	100	432.38126:7516 433.38461:4329 434.38797:360	109.09966:10 375.20627:10 379.33585:31 397.34564:82 411.32315:10 415.35577:184 417.15308:31 421.62854:10 432.1788:133 432.39014:31	11300	16900	7266	12664	7823	164333	2910	6875	320597	9266	62463	78889	2554	9240	10466	15213	12175	28925	15212	8373	6749	113281	5204	139775	11150	11910	7633
10.607	432.397	MG 22:0	[M+NH4]+	432.405	C25H50O4	MG	OKMWKBLSFKFYGZ-UHFFFAOYSA-N	O=C(OCC(O)CO)CCCCCCCCCCCCCCCCCCCCC	100	432.39743:2611 433.40078:1606 434.40414:268	120.08862:10 290.18536:10 323.33871:10 397.36465:174 415.38675:31 432.34253:41	23234	3369	1571	1330	4972	7983	4707	879	2912	1495	21408	21175	24915	36922	1047	3397	663	4536	2642	1907	1123	15669	30704	14566	7320	3962	7063
2.246	435.302	DG 21:1	[M+Na]+	435.308	C24H44O5	DG	QCAXDFJIMSZAGM-UHFFFAOYSA-N	O=C(OCC(OC(=O)CCCCCCCC=CCCC)CO)CCCCCCC	100	435.30219:4060 436.30554:1236 437.3089:520	207.12288:10 297.24396:10 376.23593:10 435.29358:61 435.31418:82	32109	709	706	134	8837	8105	12675	713	1366	1024	8554	66581	162509	113058	808	2037	951	1536	5591	930	329	19006	725	17801	5848	25895	24195
2.128	435.314	DG 21:1	[M+Na]+	435.308	C24H44O5	DG	QCAXDFJIMSZAGM-UHFFFAOYSA-N	O=C(OCC(OC(=O)CCCCCCCC=CCCC)CO)CCCCCCC	100	435.31393:3320 436.31728:1658 437.32064:650	207.12288:10 297.24396:10 376.23593:10 435.29358:61 435.31418:82	12472	324	565	299	6483	1247	6551	217	352	211	2965	17574	136601	22226	718	7807	382	937	6996	296	952	4236	402	4481	10905	4666	8365
12.018	438.424	NAE 26:1	[M+H]+	438.431	C28H55NO2	NAE	XIECDVFKXXEXBS-UHFFFAOYSA-N	O=C(NCCO)CCCCCCCCCCCCCC=CCCCCCCCCCC	100	438.42587:1624 439.42922:864 440.43258:740	334.25159:10 338.39923:10 438.42615:31 438.44684:20	13967	17718	28912	30046	16168	12984	9501	17670	19771	27929	21168	16836	14865	9898	24488	24585	38151	19310	28812	32637	35007	22619	14884	19839	12860	8997	13494
11.659	440.44	NAE 26:0	[M+H]+	440.446	C28H57NO2	NAE	HOASAVVLHDNBJC-UHFFFAOYSA-N	O=C(NCCO)CCCCCCCCCCCCCCCCCCCCCCCCC	100	440.44531:3794 441.44866:1758 442.45202:176	135.0766:10 328.2659:10 336.35962:71 337.31052:10 338.37183:174 354.3692:51 382.40631:41 422.43924:133 425.15955:21 432.51215:10 440.41943:42 440.44611:473	50722	78172	73818	170663	50056	61717	49023	60341	92333	68941	61396	51925	51021	43102	104913	102525	141067	53488	87233	123526	112968	55902	58936	55844	96529	66846	56775
11.626	440.44	NAE 26:0	[M+H]+	440.446	C28H57NO2	NAE	HOASAVVLHDNBJC-UHFFFAOYSA-N	O=C(NCCO)CCCCCCCCCCCCCCCCCCCCCCCCC	100	440.44339:8441 441.44674:4148 442.4501:1184	336.36319:41 338.37021:71 347.18625:10 411.14215:10 422.42834:51 440.44379:225	52323	78516	77725	173192	51836	50503	47590	52790	96980	74173	62278	50982	49777	43102	105390	107135	144395	53853	87233	130628	123177	49613	56416	52227	96529	66303	57480
11.41	440.448	NAE 26:0	[M+H]+	440.446	C28H57NO2	NAE	HOASAVVLHDNBJC-UHFFFAOYSA-N	O=C(NCCO)CCCCCCCCCCCCCCCCCCCCCCCCC	100	440.44247:2976 441.44582:2227 442.44918:404	324.35382:10 328.07144:51 338.3717:51 352.39453:51 354.37433:122 384.14172:31 404.41595:31 440.44266:500	24989	14580	30025	32140	23682	28525	19555	22565	13572	34289	30746	25681	30200	41126	24759	34059	23492	33039	30303	18712	14704	41535	20140	22099	13349	29012	17655
10.946	444.413	MG 23:1	[M+NH4]+	444.405	C26H50O4	MG	XILFXAQMKYOSQT-UHFFFAOYSA-N	O=C(OCC(O)CO)CCCCCCCCCCC=CCCCCCCCCCC	100	444.41199:4348 445.41534:2525 446.4187:2913	107.08228:20 109.09749:20 119.0868:20 121.0949:31 123.11666:31 129.1203:10 133.0984:20 135.11748:41 138.45767:10 147.11926:10 149.13127:51 151.14999:10 162.13318:10 177.1579:20 189.15685:31 191.1757:31 203.17766:20 215.1824:20 229.19148:10 234.18758:20 250.05463:10 300.14227:10 313.29504:20 409.37057:20 426.3822:51 427.38852:20 444.39462:31	125833	8502	7160	6343	34017	31902	31280	4195	6445	1602	119030	104139	96294	136410	15890	10649	8933	48113	15948	6317	10786	51398	51488	54147	47644	46881	46793
15.814	445.115	Cyclohexasiloxane, dodecamethyl- (also known as chemical regent)	[M+H]+	445.12	C12H36O6Si6	Others	IUMSDRXLFWAGNT-UHFFFAOYSA-N	C[Si]1(C)O[Si](C)(C)O[Si](C)(C)O[Si](C)(C)O[Si](C)(C)O[Si](C)(C)O1	81.4	445.1174:3182 446.12075:1763 447.12411:907	147.06166:41 190.99863:10 207.02361:41 324.99445:72 339.91293:10 341.02264:250 399.16599:10 429.06799:20 429.0943:51	113510	60185	110552	43310	26510	14840	27011	79332	10802	64213	28399	39247	34232	37080	21610	11840	53308	113867	107097	134011	68759	63817	42202	9192	37858	40362	53402
9.095	449.335	DG 22:1	[M+Na]+	449.324	C25H46O5	DG	WFXPJEYNIPQUAQ-UHFFFAOYSA-N	O=C(OCC(OC(=O)CCCCCCCC=CCCCC)CO)CCCCCCC	92.6	449.33319:1673 450.33654:1216 451.3399:384	447.89514:10 449.3334:186	12106	41118	13773	31546	3276	51567	1199	5550	318290	9385	31848	37882	828	5157	22460	54525	16829	70257	27643	12061	11127	42730	1079	44797	16661	19544	19529
10.036	449.338	DG 22:1	[M+Na]+	449.324	C25H46O5	DG	WFXPJEYNIPQUAQ-UHFFFAOYSA-N	O=C(OCC(OC(=O)CCCCCCCC=CCCCC)CO)CCCCCCC	87.1	449.3334:3016 450.33675:2893 451.34011:1396	125.13363:10 166.9379:10 171.07648:31 187.07205:204 199.06593:20 199.06993:31 209.09875:20 211.06927:31 211.1144:20 225.08356:82 225.09204:204 227.10445:31 239.10492:20 247.10818:10 262.12302:10 267.13403:20 361.29898:10 391.31088:10 431.33218:31 431.38495:31 449.34:174 449.39685:20	56758	10079	6442	9023	63924	72376	63667	7452	19268	8748	65120	59200	80549	80420	17475	20838	10631	43147	17146	8059	8333	60527	81152	45546	32580	25571	13579
8.695	451.346	DG 22:0	[M+Na]+	451.339	C25H48O5	DG	ORQVFHQDXPONHR-UHFFFAOYSA-N	O=C(OCC(OC(=O)CCCCCCC)CO)CCCCCCCCCCCCC	99.5	451.34592:1430 452.34927:1004 453.35263:503	419.31592:10 451.35556:204	5894	11707	6643	8712	3061	15420	4558	14621	16178	20608	12960	6611	6116	11017	7252	11510	7635	11505	7974	10575	7822	11021	3326	9420	4475	4286	3292
9.503	451.352	DG 22:0	[M+Na]+	451.339	C25H48O5	DG	ORQVFHQDXPONHR-UHFFFAOYSA-N	O=C(OCC(OC(=O)CCCCCCC)CO)CCCCCCCCCCCCC	96.3	451.34741:3603 452.35076:1196 453.35412:3414	451.30035:71 451.35736:484	42296	80298	73387	56754	39211	26208	20025	74059	73246	89160	71361	87858	16935	33614	77008	75702	28196	74072	24790	46466	60140	20520	40558	22836	22876	45970	42874
9.335	451.354	DG 22:0	[M+Na]+	451.339	C25H48O5	DG	ORQVFHQDXPONHR-UHFFFAOYSA-N	O=C(OCC(OC(=O)CCCCCCC)CO)CCCCCCCCCCCCC	97.9	451.34671:4360 452.35006:1836 453.35342:614	151.07431:20 189.06628:10 309.08438:10 451.31439:63 451.35638:720	9755	23000	12051	18363	6166	133261	3697	11466	252845	11170	21300	23848	1492	6793	16728	41168	23160	20324	71511	25588	10758	86250	6391	97761	11522	10334	10191
10.275	454.457	NAE 27:0	[M+H]+	454.462	C29H59NO2	NAE	YSXHBRYFEROELV-UHFFFAOYSA-N	O=C(NCCO)CCCCCCCCCCCCCCCCCCCCCCCCCC	100	454.4584:1269 455.46175:1366 456.46511:171	187.03845:31 394.25595:10 395.38083:143 454.33527:41 454.45865:82 454.52786:20	10621	243	806	1195	16026	16270	15658	1156	594	711	5885	6409	11769	21846	899	1151	390	3902	1332	680	271	3391	7502	4424	1002	4064	1842
9.884	456.389	NAE 28:6	[M+H]+	456.384	C30H49NO2	NAE	OBFIWESTMPCCDK-UHFFFAOYSA-N	O=C(NCCO)CCCCCCCCC=CCC=CCC=CCC=CCC=CCC=CCC	100	456.38803:18902 457.39138:5143 458.39474:792	107.08563:51 108.0887:41 109.10087:257 110.10442:82 111.08131:31 117.06997:10 119.08572:61 121.06274:31 121.10158:51 123.11713:61 124.11699:41 133.10216:61 135.11469:51 136.12579:31 137.13075:71 138.13443:41 144.09094:10 148.11978:20 151.14705:41 152.15192:31 159.11177:20 161.09099:31 162.14091:31 163.15097:61 173.12666:41 175.14426:20 178.16333:31 185.12885:61 186.13675:92 187.15318:41 190.17432…	215060	71283	48347	55469	39778	24623	15474	13384	138235	22502	988211	1039306	51519	346023	163361	646320	64188	944474	657016	76948	239047	121147	47363	211175	203453	195094	232236
7.825	457.282	DG 23:4	[M+Na]+	457.292	C26H42O5	DG	FEVMHXFHFQFKSQ-UHFFFAOYSA-N	O=C(OC(CO)COC(=O)CCCCCCC)CC=CCC=CCC=CCC=CCC	91.5	457.28485:19542 458.2882:7463 459.29156:1189	215.02493:10 289.10214:122 345.16141:184 348.67441:10 401.18732:42 401.21841:488 457.28564:153	164018	274777	231588	275049	241624	236051	188278	235252	326721	290561	158333	140389	139056	120283	251206	204648	230647	207734	323953	290072	273120	208821	237117	215450	176011	198769	196513
7.859	457.286	DG 23:4	[M+Na]+	457.292	C26H42O5	DG	FEVMHXFHFQFKSQ-UHFFFAOYSA-N	O=C(OC(CO)COC(=O)CCCCCCC)CC=CCC=CCC=CCC=CCC	93.8	457.28604:14676 458.28939:4399 459.29275:739	193.07341:10 195.05385:41 233.23541:21 255.17688:10 286.82874:10 289.09744:672 329.12762:10 345.15924:1227 362.18707:10 399.9675:23 401.22208:2529 401.27579:36 402.14447:20 439.35843:41 455.84793:10 457.28683:596	164018	274004	251646	270759	239803	234241	187237	218646	326780	289066	157092	143275	136435	119601	251206	204648	231734	207734	333258	273127	282806	224502	204624	198332	185227	204462	215245
7.335	457.289	DG 23:4	[M+Na]+	457.292	C26H42O5	DG	FEVMHXFHFQFKSQ-UHFFFAOYSA-N	O=C(OC(CO)COC(=O)CCCCCCC)CC=CCC=CCC=CCC=CCC	100	457.29245:1368 458.2958:1029 459.29916:315	117.08663:5 268.14304:5 281.1481:10 323.21292:5 338.22598:26 457.30206:10	14844	22726	20987	19461	17164	18864	17806	20586	24983	22484	16287	13897	13134	4225	18332	17875	18475	15802	21074	22219	22234	16999	19940	16388	13174	15127	15090
9	459.299	DG 23:3	[M+Na]+	459.308	C26H44O5	DG	CRFUSDHEWMILGN-UHFFFAOYSA-N	O=C(OCC(OC(=O)CCCCC=CCC=CCC=CCC)CO)CCCCCCC	88.7	459.2998:7624 460.30315:4260 461.30651:896	159.01598:10 217.03876:21 230.11882:21 235.05351:643 283.2049:21 291.0993:107 291.11618:603 293.7041:11 346.22876:21 347.17773:1001 356.4801:10 403.23911:257 404.56979:20 423.30157:10 444.51459:10 459.30066:102	730157	152959	174057	600904	573697	293760	792711	156623	266629	169037	754705	893012	235362	761589	13717	8391	85926	43096	32726	100558	44581	975701	780613	305098	336585	363324	304084
7.558	459.305	DG 23:3	[M+Na]+	459.308	C26H44O5	DG	CRFUSDHEWMILGN-UHFFFAOYSA-N	O=C(OCC(OC(=O)CCCCC=CCC=CCC=CCC)CO)CCCCCCC	100	459.30789:2590 460.31124:854 461.3146:314	164.11882:10 177.1245:31 179.08202:10 180.11313:20 340.23315:31 346.16211:31 347.22409:10 355.21945:20 403.22382:51 459.2933:41	31527	48449	45064	39799	46304	48466	43288	37817	59858	40024	40198	28961	29113	23277	34858	24919	45365	38257	55908	52898	52913	56941	54145	33417	24215	12826	34310
7.616	459.305	DG 23:3	[M+Na]+	459.308	C26H44O5	DG	CRFUSDHEWMILGN-UHFFFAOYSA-N	O=C(OCC(OC(=O)CCCCC=CCC=CCC=CCC)CO)CCCCCCC	100	459.30807:1733 460.31142:545 461.31478:299	109.10291:20 119.08017:31 135.08421:20 145.06778:10 149.09465:82 159.07877:10 161.09543:31 164.11801:112 165.08884:41 175.14705:10 177.12749:163 179.06238:20 180.1086:41 192.10762:51 193.12254:31 215.10347:20 222.09363:10 227.09302:20 227.10791:31 228.11536:61 239.09981:20 243.09816:61 244.11176:41 247.57817:10 264.7276:10 269.15158:20 281.15256:71 283.16827:51 284.17645:92 295.17599:10 299.16965…	31478	13264	43969	11643	14276	14027	43931	14729	19415	12905	25013	28961	9080	6435	36996	24919	12308	38384	18921	14753	49424	31387	16559	10378	33316	35882	34310
8.944	459.31	DG 23:3	[M+Na]+	459.308	C26H44O5	DG	CRFUSDHEWMILGN-UHFFFAOYSA-N	O=C(OCC(OC(=O)CCCCC=CCC=CCC=CCC)CO)CCCCCCC	99.6	459.31027:29566 460.31362:17447 461.31698:3565	141.01424:31 153.07388:10 160.09026:10 217.04796:21 235.04794:1170 239.16301:21 244.28148:10 273.08441:10 291.11478:1278 294.66641:31 346.06177:44 347.17618:2250 362.19745:10 377.22418:10 395.37524:10 403.2403:715 459.30188:265	461369	205542	87241	317348	360467	379261	445262	85054	152127	92901	409849	459318	331086	414025	9260	1550	49423	44525	20084	46903	20182	412237	433407	387236	194809	75406	177303
1.609	460.412	NAE 28:4	[M+H]+	460.415	C30H53NO2	NAE	SRIIWQVYWQXSSS-UHFFFAOYSA-N	O=C(NCCO)CCCCCCCCCCCCCCC=CCC=CCC=CCC=CCC	100	460.41345:2152 461.4168:1595 462.42016:369	104.322:21 105.06881:230 107.09136:20 119.08405:92 121.06416:71 133.06129:10 262.1846:10 315.16742:10 347.2272:10 348.27499:31 364.19217:10 376.26349:31 386.10052:10 387.1748:71 402.30936:10 415.19583:20 443.19952:20 460.41736:82	15270	15620	4657	7807	14347	19204	4637	18398	4740	45027	2180	4446	8785	11104	17919	28241	39787	16514	49861	48212	44672	10222	14690	12580	3304	4696	12952
9.727	460.413	NAE 28:4	[M+H]+	460.415	C30H53NO2	NAE	SRIIWQVYWQXSSS-UHFFFAOYSA-N	O=C(NCCO)CCCCCCCCCCCCCCC=CCC=CCC=CCC=CCC	100	460.41547:2619 461.41882:1584 462.42218:1496	109.10087:20 160.07991:10 165.08401:20 165.09128:41 166.08862:20 176.07367:10 179.11203:10 189.09293:20 195.10367:10 203.1053:51 204.1105:20 214.13582:10 232.1353:10 384.20129:10 400.32251:20 428.35397:41 443.32562:20 446.35974:10 460.29132:20 460.39734:31	65020	17778	16088	12643	38272	41599	31954	18846	51865	20927	66343	50836	49777	64986	29039	25504	18539	38637	39186	17346	19276	65499	34560	30246	27298	29842	28241
9.756	460.414	NAE 28:4	[M+H]+	460.415	C30H53NO2	NAE	SRIIWQVYWQXSSS-UHFFFAOYSA-N	O=C(NCCO)CCCCCCCCCCCCCCC=CCC=CCC=CCC=CCC	100	460.41541:2464 461.41876:2659 462.42212:826	107.0873:20 116.9633:10 147.10297:10 215.18356:10 443.38251:10 460.36758:31	66780	16015	8958	11509	40018	43882	30930	19937	51791	19027	60874	51556	45045	72331	29140	25368	19495	36865	37739	18331	20254	65566	31761	41161	27298	29842	33186
11.267	460.435	MG 24:0	[M+NH4]+	460.436	C27H54O4	MG	KIWLCEXSSGNBJU-UHFFFAOYSA-N	O=C(OCC(O)CO)CCCCCCCCCCCCCCCCCCCCCCC	100	460.42709:1151 461.43044:561 462.4338:561	113.40447:10 236.05489:10 282.30331:31 322.23535:10 351.35233:20 369.37106:31 424.03772:10 425.39935:153 443.4061:20 460.4007:20	18979	3862	2637	2167	13181	7366	10707	6270	5081	8538	19503	18282	18473	24406	7755	2764	3994	15553	4550	4237	1682	9320	7048	7186	8157	9532	7118
6.538	461.332	DG 23:2	[M+Na]+	461.324	C26H46O5	DG	VWLOXBNEWHZZLI-UHFFFAOYSA-N	O=C(OCC(OC(=O)CCCCCCC=CCC=CCCC)CO)CCCCCCC	88.1	461.33228:1540 462.33563:662 463.33899:200	105.06795:5 159.12473:5 183.11218:10 185.13126:10 193.11023:5 199.15213:5 203.17476:20 206.11119:5 211.15395:5 229.19479:10 239.14484:10 277.14636:5 283.20044:15 293.18683:5 297.18167:10 309.18185:5 311.19833:10 317.24686:10 318.22073:5 325.24512:5 354.22104:5 369.27841:10 380.17676:5 394.26926:15 412.27917:31 430.29001:10 461.25168:26 461.30624:10 461.3942:20	205	953	128	397	110	2775	743	306	381	227	4573	1466	112	483	9596	11643	3872	1550	922	31639	24383	1956	1753	4627	4760	4316	6901
9.835	462.425	NAE 28:3	[M+H]+	462.431	C30H55NO2	NAE	TYAPFGGEKSCTID-UHFFFAOYSA-N	O=C(NCCO)CCCCCCCCCCCCC=CCC=CCC=CCCCCCCC	100	462.43222:3757 463.43557:2255 464.43893:392	105.07022:10 107.08987:31 109.09631:31 111.07821:20 117.06832:20 119.0856:31 121.10147:41 123.11859:51 125.12869:10 131.09332:10 133.10208:20 135.11134:41 135.65176:10 137.12573:20 145.09929:10 147.12317:20 149.13176:31 155.06691:20 159.11533:20 163.14017:20 175.14804:20 177.15666:20 184.12375:10 187.15714:20 191.19398:10 195.17134:20 202.08319:10 208.20578:20 217.19258:20 229.19667:20 231.2123:2…	170877	7014	5466	3781	50099	60417	66725	4657	11772	4232	154807	139102	170577	232806	11810	10816	11046	41320	22418	9031	11572	85406	96292	92139	55394	48411	54226
9.879	462.425	NAE 28:3	[M+H]+	462.431	C30H55NO2	NAE	TYAPFGGEKSCTID-UHFFFAOYSA-N	O=C(NCCO)CCCCCCCCCCCCC=CCC=CCC=CCCCCCCC	100	462.42911:4342 463.43246:3483 464.43582:611	106.07137:10 109.101:51 119.08741:20 121.10175:31 123.11573:41 127.11554:20 133.10236:20 135.12146:51 137.13261:31 139.43356:10 147.07036:20 149.12686:31 155.07422:20 162.07289:10 177.16446:20 184.06657:10 189.17336:10 203.18475:20 208.21625:20 215.18352:20 325.29135:20 341.02701:20 409.38412:31 413.34702:10 420.35114:41 427.39075:41 428.36026:51 445.11743:20 462.36609:51 462.38129:31 462.39645:31	170400	2359	4713	4724	51052	50849	66725	4327	4503	1567	151011	136470	70847	209926	11568	8870	9303	39562	26795	8685	11068	78335	33665	86613	59724	58411	60084
8.76	463.335	DG 23:1	[M+Na]+	463.339	C26H48O5	DG	CWOXQNVXDIVEKF-UHFFFAOYSA-N	O=C(OCC(OC(=O)CCCCCCCC=CCCCCC)CO)CCCCCCC	100	463.33459:5571 464.33794:3390 465.3413:821	193.08797:10 211.12653:31 342.009:20 403.26941:10 463.33551:468	11539	7258	65898	3246	12395	17050	11661	2249	2856	1606	10714	1725	1509	5258	9418	22365	2833	1940	4803	1238	856	74008	81704	39210	4761	7326	6842
13.394	463.348	DG 23:1	[M+Na]+	463.339	C26H48O5	DG	CWOXQNVXDIVEKF-UHFFFAOYSA-N	O=C(OCC(OC(=O)CCCCCCCC=CCCCCC)CO)CCCCCCC	93.4	463.3475:2351 464.35085:1618 465.35421:0	149.44316:10 151.06984:31 177.16682:10 205.11749:20 463.3454:41	35705	3153	1500	2190	15862	20863	21861	4464	3938	2967	26569	32025	26420	28394	1325	2117	1962	16412	2393	186	2481	17460	22319	17299	17688	14284	15774
8.265	463.349	DG 23:1	[M+Na]+	463.339	C26H48O5	DG	CWOXQNVXDIVEKF-UHFFFAOYSA-N	O=C(OCC(OC(=O)CCCCCCCC=CCCCCC)CO)CCCCCCC	91.2	463.34866:3070 464.35201:1254 465.35537:2138	323.09042:10 327.22974:112 403.35403:41 422.22339:10 445.35907:41 463.1348:20 463.32318:165 463.35052:270	52336	20726	18439	17348	28753	24846	43069	19149	43737	20918	63951	50634	71345	93751	42858	73144	24861	63228	71087	25666	24324	51233	28227	48953	35871	39846	47161
8.804	465.353	DG 23:0	[M+Na]+	465.355	C26H50O5	DG	WJDHKDCFZWCXJC-UHFFFAOYSA-N	O=C(OCC(OC(=O)CCCCCCC)CO)CCCCCCCCCCCCCC	100	465.35303:3930 466.35638:2037 467.35974:2125	405.2869:10 447.35391:20 465.34555:31 465.36685:31	84118	12744	8551	6086	35861	54994	64126	3275	12639	8752	19451	72667	13169	33322	22986	56337	3591	38966	35985	4343	4437	54076	7201	63489	10540	9370	23338
9.554	465.355	DG 23:0	[M+Na]+	465.355	C26H50O5	DG	WJDHKDCFZWCXJC-UHFFFAOYSA-N	O=C(OCC(OC(=O)CCCCCCC)CO)CCCCCCCCCCCCCC	100	465.35452:6453 466.35787:2196 467.36123:3594	211.12863:41 419.20352:10 465.16061:21 465.35245:623	11991	1152	46466	2062	23368	24821	8932	2534	1574	4074	16716	2042	2064	3344	3304	35284	822	6584	1840	909	3939	92948	51602	29771	1436	1731	1833
8.223	465.361	DG 23:0	[M+Na]+	465.355	C26H50O5	DG	WJDHKDCFZWCXJC-UHFFFAOYSA-N	O=C(OCC(OC(=O)CCCCCCC)CO)CCCCCCCCCCCCCC	100	465.35422:1058 466.35757:159 467.36093:2332	430.33295:20 465.29517:61 465.33475:147 465.37738:261	50111	31078	6305	6748	65055	75343	16454	24685	57923	29359	51885	51315	43341	52805	9559	9576	18854	16319	41566	8418	13566	45383	13316	18741	29047	33844	10916
8.857	473.315	DG 24:3	[M+Na]+	473.324	C27H46O5	DG	VYKPCNPKUAMLQA-UHFFFAOYSA-N	O=C(OCC(OC(=O)CCCCCC=CCC=CCC=CCC)CO)CCCCCCC	88.2	473.31516:254307 474.31851:73148 475.32187:11400	105.0694:41 119.09856:10 121.1021:41 147.11696:133 150.55467:21 153.07515:21 155.02362:302 171.811:10 173.03264:122 175.98297:10 189.12714:82 211.08656:41 229.09688:51 231.05624:71 248.27351:51 249.06606:12585 249.35356:31 250.13666:31 252.18384:31 273.18689:194 304.14658:112 304.9744:38 305.12729:18465 305.44794:55 305.62808:20 306.03299:31 306.7793:31 360.02719:143 360.92783:20 361.09143:96 361…	3530944	3498706	3562430	1655498	4514608	4250868	3164890	3276849	4262171	4470664	3276137	4027163	3258265	1029494	3111626	3127201	4213582	4482536	4732420	4179683	3984806	4194932	1251145	3937606	3481622	3535824	4343641
8.804	473.316	DG 24:3	[M+Na]+	473.324	C27H46O5	DG	VYKPCNPKUAMLQA-UHFFFAOYSA-N	O=C(OCC(OC(=O)CCCCCC=CCC=CCC=CCC)CO)CCCCCCC	90.8	473.31616:319938 474.31951:144113 475.32287:15723	147.11444:71 153.07256:10 155.02452:92 173.0354:51 213.17036:10 225.03247:10 229.13409:10 231.05284:41 248.26105:20 249.06694:6538 273.18542:41 304.14001:61 304.16711:41 304.36166:27 305.12811:9175 309.28265:31 360.01993:61 361.0144:31 361.18878:19526 361.53229:71 362.12845:31 362.42136:20 362.56381:31 363.03439:31 364.3078:20 364.50995:31 366.92355:31 415.90063:41 417.21744:28 417.24915:4885 417…	3162795	3701902	3732860	3902585	4599235	4384940	3292699	3205002	4062173	4228816	3400041	3915991	3158680	2862417	2916302	2949362	4031247	4100791	4677051	4278430	4052326	4684198	3424293	4037206	3086142	3214176	1456196
9.167	479.369	DG 24:0	[M+Na]+	479.371	C27H52O5	DG	ULWFPIOQPKBMLO-UHFFFAOYSA-N	O=C(OCC(OC(=O)CCCCCCC)CO)CCCCCCCCCCCCCCC	100	479.36893:28072 480.37228:12210 481.37564:2733	101.05861:20 113.13324:20 121.10581:20 125.05886:10 127.07511:61 129.05135:61 137.13521:10 141.12663:20 147.11238:10 163.14494:20 167.14706:20 178.56424:10 191.17557:31 197.19528:10 205.20692:20 207.21393:10 209.15106:20 211.19569:10 222.08311:10 225.18655:10 241.18242:20 255.19044:20 289.27261:20 289.2894:41 290.306:10 297.23837:20 307.29886:31 311.19656:10 333.3179:10 353.30569:20 401.33176:20 …	229158	45675	13671	23283	333617	194385	486959	17574	28453	3357	197539	332268	112783	438001	30544	34958	4883	38538	36014	6161	6410	349983	384072	282979	126368	143669	101401
9.135	479.369	DG 24:0	[M+Na]+	479.371	C27H52O5	DG	ULWFPIOQPKBMLO-UHFFFAOYSA-N	O=C(OCC(OC(=O)CCCCCCC)CO)CCCCCCCCCCCCCCC	100	479.36926:6026 480.37261:3533 481.37597:2094	125.05438:10 127.07536:31 129.05481:31 445.27838:10 462.36609:31 479.33963:31 479.35202:51	219871	48392	13922	24564	294691	194385	480727	16938	23946	3357	205308	304368	113477	408574	32795	37128	5954	54980	33456	6154	6613	332616	385716	304493	132321	141963	80103
10.009	480.396	MG 26:4	[M+NH4]+	480.405	C29H50O4	MG	HZZOQGNNMUPCCV-UHFFFAOYSA-N	O=C(OCC(O)CO)CCCCCCCCCCCCC=CCC=CCC=CCC=CCC	100	480.39844:1915 481.40179:1422 482.40515:0	403.34467:20 418.24594:10 445.36978:31 463.37347:10	14796	5625	5019	17874	8709	12077	75987	3627	5513	8153	11770	11557	5571	8786	9713	39811	5991	11603	15057	1441	1054	18284	5760	64813	10015	17605	23134
9.74	480.402	MG 26:4	[M+NH4]+	480.405	C29H50O4	MG	HZZOQGNNMUPCCV-UHFFFAOYSA-N	O=C(OCC(O)CO)CCCCCCCCCCCCC=CCC=CCC=CCC=CCC	100	480.40216:2199 481.40551:2403 482.40887:1419	105.07022:10 139.07484:20 175.11198:10 177.09409:41 399.37134:20 403.35077:51 417.38071:20 421.37039:20 427.35257:31 435.63104:10 445.36731:71 463.37708:61 480.3504:31	22311	1877	375	2066	16783	11295	14291	587	2073	1153	6583	18951	14146	37584	520	4053	684	12181	1253	709	1136	16320	53790	16417	5303	11591	6884
9.87	480.404	MG 26:4	[M+NH4]+	480.405	C29H50O4	MG	HZZOQGNNMUPCCV-UHFFFAOYSA-N	O=C(OCC(O)CO)CCCCCCCCCCCCC=CCC=CCC=CCC=CCC	100	480.4035:2404 481.40685:2403 482.41021:1632	109.09961:20 117.0717:10 135.79675:10 137.12433:10 175.16121:10 177.09286:41 194.69827:10 392.36752:10 399.36438:41 403.36078:51 409.35129:10 417.36499:51 427.34833:31 428.44638:10 435.39404:10 445.36304:133 446.70773:10 463.35452:20 463.36969:102 480.36151:31	29783	6338	927	4063	34844	13367	17624	2100	4541	2009	40813	23473	12550	49729	2080	7141	3725	4130	4674	3985	4110	72814	14155	25481	19095	6101	8760
9.918	480.405	MG 26:4	[M+NH4]+	480.405	C29H50O4	MG	HZZOQGNNMUPCCV-UHFFFAOYSA-N	O=C(OCC(O)CO)CCCCCCCCCCCCC=CCC=CCC=CCC=CCC	100	480.40591:2241 481.40926:2655 482.41262:198	177.0925:31 385.35153:10 427.36523:20 435.38458:10 445.35645:61 463.36905:31 480.35773:20	40943	16962	1354	5692	39531	46622	21217	1890	4789	2308	36676	26689	14795	46816	2692	9267	5446	13742	5989	3170	1601	60454	10583	23905	35699	15147	37764
11.072	482.417	MG 26:3	[M+NH4]+	482.42	C29H52O4	MG	RZWCHNCTPOZGNQ-UHFFFAOYSA-N	O=C(OCC(O)CO)CCCCCCCCCCC=CCC=CCC=CCCCCCCC	100	482.41672:1916 483.42007:1625 484.42343:650	107.08481:41 111.0418:20 121.10074:20 127.1543:10 149.09645:31 167.10306:31 170.33411:10 185.11455:20 195.10135:102 394.34122:10 431.32944:10 437.38464:31 437.4053:31 447.39124:20 465.38068:41 481.55362:41 482.43695:20	16917	26633	22950	25373	18070	23049	16234	24609	26276	23431	17322	19424	11045	17508	11081	17701	21726	23283	26665	23076	20893	13780	22882	15178	13398	15329	19135
8.853	485.315	DG 25:4	[M+Na]+	485.324	C28H46O5	DG	XJIUNQSPNHVSOG-UHFFFAOYSA-N	O=C(OCC(OC(=O)CCCC=CCC=CCC=CCC=CCC)CO)CCCCCCC	90.4	485.31549:4082 486.31884:1830 487.3222:685	261.06885:214 306.96924:10 317.1088:52 317.13141:471 357.24881:10 372.01297:21 373.18747:557 425.27988:10 429.25732:1448 484.39368:21 485.31693:539 485.34802:170	61312	46216	50046	50766	65706	54078	49203	46376	63638	57338	49883	58776	53464	17383	44770	48532	53585	54823	70219	55422	53237	50418	52645	55848	51209	53609	50974
8.813	485.319	DG 25:4	[M+Na]+	485.324	C28H46O5	DG	XJIUNQSPNHVSOG-UHFFFAOYSA-N	O=C(OCC(OC(=O)CCCC=CCC=CCC=CCC=CCC)CO)CCCCCCC	96.7	485.31882:4386 486.32217:2483 487.32553:1547	257.15076:10 261.06851:214 263.58371:10 277.30603:10 288.16586:21 314.22156:10 317.12869:377 321.99182:21 359.19659:10 370.3483:10 373.19559:556 428.28101:22 429.25449:1401 467.25696:10 485.32025:388	58737	45936	55605	51537	61666	61704	52011	47091	60704	52431	49346	53433	52684	46718	47913	47411	46480	55503	66424	48546	52028	62856	54839	52539	51001	52741	17872
9.212	487.331	DG 25:3	[M+Na]+	487.339	C28H48O5	DG	GOZZGGIYHUWCIA-UHFFFAOYSA-N	O=C(OCC(OC(=O)CCCCCCC=CCC=CCC=CCC)CO)CCCCCCC	95.5	487.33392:6972 488.33727:3721 489.34063:725	169.04247:31 239.11433:10 247.24875:10 259.20404:10 263.0824:508 293.10251:10 318.13547:21 319.14853:787 362.07095:10 372.43811:21 375.20862:1967 427.36441:53 429.84872:21 431.26654:776 469.42029:61 470.36899:10 487.3317:484	99810	99300	96356	127942	113986	116165	90528	79927	122606	129438	91876	86075	95727	86958	87938	109329	127716	123491	152041	122794	120512	107112	116448	99730	101200	110737	105223
8.182	487.336	DG 25:3	[M+Na]+	487.339	C28H48O5	DG	GOZZGGIYHUWCIA-UHFFFAOYSA-N	O=C(OCC(OC(=O)CCCCCCC=CCC=CCC=CCC)CO)CCCCCCC	100	487.33612:1382 488.33947:412 489.34283:587	487.33459:51	21785	1319	1162	1613	3470	3018	4865	895	1437	962	16311	9696	30961	13301	926	2066	1013	3003	1489	511	770	5966	1659	5439	2413	2868	2116
2.777	489.353	DG 25:2	[M+Na]+	489.355	C28H50O5	DG	LYBFJYILDXGBQZ-UHFFFAOYSA-N	O=C(OCC(OC(=O)CCCCCCCC=CCC=CCCCC)CO)CCCCCCC	92.2	489.36218:3194 490.36553:1070 491.36889:64	105.06158:62 105.07027:229 119.04862:51 133.08409:20 173.08745:10 177.05493:31 193.08398:10 195.03293:41 233.19089:20 247.10133:10 277.21603:31 278.22061:20 360.20221:51 366.14795:10 472.33777:71 489.23254:41 489.35745:61	89787	108640	98993	93279	88216	58480	85752	89956	132052	43026	93987	103906	88629	58693	97784	102808	107582	82730	118305	40206	38242	79362	91078	80861	80954	89146	87002
9.119	489.355	DG 25:2	[M+Na]+	489.355	C28H50O5	DG	LYBFJYILDXGBQZ-UHFFFAOYSA-N	O=C(OCC(OC(=O)CCCCCCCC=CCC=CCCCC)CO)CCCCCCC	100	489.35498:2187 490.35833:1265 491.36169:695	345.20068:10 377.20752:31 433.27985:20 489.33096:31	9293	3290	2957	753	7262	8748	5299	455	2441	860	14831	11249	3196	8604	4045	32062	1898	2876	1435	2539	870	14365	26781	32466	4047	16250	7528
2.738	489.361	DG 25:2	[M+Na]+	489.355	C28H50O5	DG	LYBFJYILDXGBQZ-UHFFFAOYSA-N	O=C(OCC(OC(=O)CCCCCCCC=CCC=CCCCC)CO)CCCCCCC	99.1	489.35779:5220 490.36114:974 491.3645:202	103.05581:31 105.06912:384 114.82038:10 119.04896:61 121.06607:31 131.08879:10 163.11699:10 165.09006:31 278.22144:51 323.19122:10 360.2113:82 365.14752:10 471.12494:10 472.3269:61 489.23712:41 489.36203:31	38387	113741	109408	100299	53916	92409	89658	104373	140993	117719	31667	58909	28217	31847	110372	123539	119136	38662	133098	138526	128688	96543	85559	54303	91151	93963	36531
13.396	489.369	DG 25:2	[M+Na]+	489.355	C28H50O5	DG	LYBFJYILDXGBQZ-UHFFFAOYSA-N	O=C(OCC(OC(=O)CCCCCCCC=CCC=CCCCC)CO)CCCCCCC	100	489.36047:1653 490.36382:1110 491.36718:370	111.04385:10 489.37054:61 489.3924:20	42494	3490	3762	2608	17251	16403	19560	6206	4979	5021	34002	33688	39676	37399	1442	351	3054	20087	3552	0	3038	24220	17587	31152	24966	26123	23825
9.613	491.369	DG 25:1	[M+Na]+	491.371	C28H52O5	DG	ZFNLDEZNXCUYHV-UHFFFAOYSA-N	O=C(OCC(OC(=O)CCCCCCCC=CCCCCCCC)CO)CCCCCCC	100	491.36511:3147 492.36846:2834 493.37182:202	211.12425:31 450.33292:26 491.36935:386	20734	446	45507	989	11890	8634	1328	549	1056	330	14621	2033	1526	9124	1130	10257	405	1515	614	226	623	51046	49504	3887	828	1666	3395
8.861	493.382	DG 25:0	[M+Na]+	493.386	C28H54O5	DG	YNHQQQHLYWXWLY-UHFFFAOYSA-N	O=C(OCC(OC(=O)CCCCCCC)CO)CCCCCCCCCCCCCCCC	99.8	493.38193:6981 494.38528:3890 495.38864:5490	133.1062:10 138.05394:196 155.10994:10 161.10435:21 163.11212:21 166.04793:362 476.32703:41 493.33939:61 493.37076:133	115876	875	876	3742	26585	27383	48264	1924	7750	6951	38869	83783	153447	44713	7755	4551	1044	56007	4911	2464	1429	36654	50672	55524	33644	39992	51484
10.987	493.384	DG 25:0	[M+Na]+	493.386	C28H54O5	DG	YNHQQQHLYWXWLY-UHFFFAOYSA-N	O=C(OCC(OC(=O)CCCCCCC)CO)CCCCCCCCCCCCCCCC	100	493.38608:31284 494.38943:25810 495.39279:6690	101.02157:71 109.10036:61 111.04063:61 113.1286:20 121.10259:31 123.07586:31 125.06033:31 131.08151:31 133.09833:31 135.0452:41 137.0938:92 139.03629:82 149.09669:122 151.10999:20 153.08961:41 157.05035:10 160.06528:10 161.09752:41 161.35565:10 163.07098:41 165.0601:73 167.03209:326 167.10326:41 177.09204:220 179.10608:102 181.08971:41 187.08102:31 195.09753:344 202.1626:10 205.08568:143 222.3799…	407211	693949	903188	1025120	429434	467483	401603	821959	747449	702431	377336	440391	345781	304267	732980	673980	1006997	556331	800153	910174	874677	381674	388093	363550	425869	448195	191576
11.037	493.385	DG 25:0	[M+Na]+	493.386	C28H54O5	DG	YNHQQQHLYWXWLY-UHFFFAOYSA-N	O=C(OCC(OC(=O)CCCCCCC)CO)CCCCCCCCCCCCCCCC	100	493.38739:41494 494.39074:30613 495.3941:6345	101.0238:71 107.08888:31 109.09678:31 111.04148:102 117.5979:10 121.10193:31 123.0799:122 131.08731:51 133.10089:31 135.07896:51 137.09476:51 139.03558:82 149.09598:133 153.0889:51 157.10094:10 159.07834:92 161.08783:41 163.07025:31 165.05574:82 167.03499:342 169.40434:21 175.38579:10 177.09128:315 179.10532:194 181.07944:41 189.65335:21 195.10266:503 203.10834:10 205.08487:235 210.17448:10 219.3…	394103	661538	372366	948587	165049	179816	386016	806724	747559	715490	155949	448182	354841	109869	721121	643982	1019113	564161	814446	895111	807102	342018	387872	336848	483386	499888	501993
8.8	493.386	DG 25:0	[M+Na]+	493.386	C28H54O5	DG	YNHQQQHLYWXWLY-UHFFFAOYSA-N	O=C(OCC(OC(=O)CCCCCCC)CO)CCCCCCCCCCCCCCCC	100	493.38745:3001 494.3908:1602 495.39416:5009	109.06839:10 133.10696:10 155.10899:10 213.11896:10 265.09576:10 275.19592:20 377.37601:10 381.10953:20 437.24268:10 493.29407:20 493.35364:51 493.38498:71	91815	4056	602	3406	27901	28539	48250	5605	6813	3255	125303	65242	156816	162165	7768	6048	4142	48982	5502	4789	1980	41290	58024	57860	33369	15464	16024
8.4	493.386	DG 25:0	[M+Na]+	493.386	C28H54O5	DG	YNHQQQHLYWXWLY-UHFFFAOYSA-N	O=C(OCC(OC(=O)CCCCCCC)CO)CCCCCCCCCCCCCCCC	100	493.38608:1838 494.38943:1239 495.39279:879	123.10916:10 191.18184:20 251.21036:10 275.23553:10 289.2876:41 297.21466:10 300.98441:10 307.30197:51 315.1972:10 317.27841:31 349.30292:20 364.17023:10 493.34378:82	17768	754	489	999	1389	1705	6692	255	1912	593	9480	2293	1881	3187	1834	1126	2116	3045	1120	632	558	14343	33056	2074	2215	6733	2327
7.201	497.328	DG 26:5	[M+Na]+	497.324	C29H46O5	DG	LFQQBMCSQGTBCP-UHFFFAOYSA-N	O=C(OCC(OC(=O)CC=CCC=CCC=CCC=CCC=CCC)CO)CCCCCCC	100	497.32263:1597 498.32598:775 499.32934:1102	159.12033:10 497.33252:20	16606	29327	17479	15392	7436	5784	6700	23212	45121	30846	27549	32044	23507	21311	33228	30113	20382	37722	47940	26749	27618	8209	24642	8951	23231	27971	27346
9.129	499.329	DG 26:4	[M+Na]+	499.339	C29H48O5	DG	UXCBZTCTKXYROD-UHFFFAOYSA-N	O=C(OCC(OC(=O)CCCCC=CCC=CCC=CCC=CCC)CO)CCCCCCC	91.7	499.33188:23244 500.33523:10141 501.33859:3687	275.0802:51 331.14832:102 385.97125:10 387.2037:143 421.13519:10 439.30673:21 443.27182:400 499.33051:153	397735	509593	441619	486122	441958	494064	452541	445156	625523	520047	324622	405919	353836	319338	394528	444140	418632	487552	588761	501365	498536	454669	514022	455321	391144	413793	153203
9.17	499.329	DG 26:4	[M+Na]+	499.339	C29H48O5	DG	UXCBZTCTKXYROD-UHFFFAOYSA-N	O=C(OCC(OC(=O)CCCCC=CCC=CCC=CCC=CCC)CO)CCCCCCC	88.1	499.33041:30272 500.33376:11949 501.33712:3726	177.13873:10 254.09103:10 255.11598:21 269.16519:10 272.97946:21 275.08276:710 317.68042:10 330.09897:22 331.1463:1606 385.96106:41 387.1796:36 387.20737:2852 387.99396:20 441.8327:41 443.19879:28 443.26715:5976 443.68634:24 499.33533:1965	398180	471409	451917	453431	397305	435463	412990	441100	625908	478534	283212	414350	335280	114491	407510	446305	418635	499656	610409	469979	472676	390362	199428	438104	428034	450845	431415
7.182	499.333	DG 26:4	[M+Na]+	499.339	C29H48O5	DG	UXCBZTCTKXYROD-UHFFFAOYSA-N	O=C(OCC(OC(=O)CCCCC=CCC=CCC=CCC=CCC)CO)CCCCCCC	96.8	499.33258:1147 500.33593:549 501.33929:117	481.3905:10 499.35944:20	8787	6133	5601	5298	2817	3001	3454	5347	10777	6664	7883	16386	3515	3888	13866	20654	6180	11728	10341	7442	6372	6990	2212	14962	7231	8849	8239
8.215	501.347	DG 26:3	[M+Na]+	501.355	C29H50O5	DG	DOHXEAFCLNRFSL-UHFFFAOYSA-N	O=C(OCC(OC(=O)CCCCCCCC=CCC=CCC=CCC)CO)CCCCCCC	100	501.34891:2048 502.35226:3145 503.35562:11212	501.34097:143 501.35992:61	14635	7032	5483	6138	29537	28712	41555	4318	7684	5575	34529	55560	44663	60912	2131	4102	3176	6070	3067	3578	3466	41745	35638	37268	6243	15519	4873
9.56	501.35	DG 26:3	[M+Na]+	501.355	C29H50O5	DG	DOHXEAFCLNRFSL-UHFFFAOYSA-N	O=C(OCC(OC(=O)CCCCCCCC=CCC=CCC=CCC)CO)CCCCCCC	100	501.35287:4054 502.35622:4048 503.35958:1213	211.05908:10 239.12035:20 249.15428:10 253.13887:31 277.09659:246 301.14188:21 333.15961:411 349.82639:10 375.3226:10 387.96191:20 389.22263:1003 393.0589:20 441.3624:21 445.28311:500 501.32626:94 501.35156:378	82254	76173	61938	65845	84990	73842	62553	60466	60295	57984	77065	73642	55764	63441	46399	65893	55577	61176	88964	77941	73190	86798	91605	86754	82072	61258	70079
8.27	501.353	DG 26:3	[M+Na]+	501.355	C29H50O5	DG	DOHXEAFCLNRFSL-UHFFFAOYSA-N	O=C(OCC(OC(=O)CCCCCCCC=CCC=CCC=CCC)CO)CCCCCCC	100	501.35297:2901 502.35632:23886 503.35968:14576	501.34824:51	40248	7617	5042	2676	31584	18786	28183	5082	9645	6267	40582	54754	40680	59659	6103	5019	4804	21467	9721	3753	3997	14125	13887	38250	23971	23424	16038
8.224	503.371	DG 26:2	[M+Na]+	503.371	C29H52O5	DG	BGDIOBIONVKNIY-UHFFFAOYSA-N	O=C(OCC(OC(=O)CCCCCCCC=CCC=CCCCCC)CO)CCCCCCC	100	503.37079:9857 504.37414:4162 505.3775:1530	197.13087:10 326.18997:10 391.21637:20 431.3121:10 447.26004:20 468.39157:10 485.34995:61 503.32861:31 503.36978:432	100503	28324	17191	33098	100988	92811	163891	16384	51760	21837	105593	99395	85876	139440	22186	29347	13575	51297	26059	4567	10613	189700	188126	176585	62925	68553	22256
3.602	503.371	DG 26:2	[M+Na]+	503.371	C29H52O5	DG	BGDIOBIONVKNIY-UHFFFAOYSA-N	O=C(OCC(OC(=O)CCCCCCCC=CCC=CCCCCC)CO)CCCCCCC	100	503.37131:4747 504.37466:919 505.37802:90	123.08103:10 133.08255:31 166.09801:10 248.20369:20 274.21594:10 291.23413:20 360.19757:31 360.20831:41 486.34641:82 503.38321:51	176802	162355	89052	141935	45605	48802	120013	118572	159781	122272	149437	207318	152531	209700	51343	151667	174157	118144	63660	141742	77642	60214	78502	61768	161388	139480	90211
3.701	503.374	DG 26:2	[M+Na]+	503.371	C29H52O5	DG	BGDIOBIONVKNIY-UHFFFAOYSA-N	O=C(OCC(OC(=O)CCCCCCCC=CCC=CCCCCC)CO)CCCCCCC	99.7	503.37363:7744 504.37698:1636 505.38034:303	133.08054:41 165.09288:41 247.2097:20 248.21181:31 292.23633:31 352.27472:10 359.20572:41 360.20981:31 486.34164:61 503.37518:41	359893	53914	49309	42468	152580	178264	245089	45161	55333	41691	505813	810089	576485	801635	160994	114915	109680	505012	206335	143461	137035	200633	271647	349505	284365	299449	308907
9.53	507.396	DG 26:0	[M+Na]+	507.402	C29H56O5	DG	OTXDUPRFHFQSSG-UHFFFAOYSA-N	O=C(OCC(OC(=O)CCCCCCC)CO)CCCCCCCCCCCCCCCCC	100	507.39673:1843 508.40008:1176 509.40344:735	507.38321:61	8900	30217	31576	18072	4825	2002	4543	35787	27480	34253	8340	8918	18109	35638	20498	5556	8373	2817	3343	1158	3422	12553	14534	11598	3020	4179	8503
12.3	507.398	DG 26:0	[M+Na]+	507.402	C29H56O5	DG	OTXDUPRFHFQSSG-UHFFFAOYSA-N	O=C(OCC(OC(=O)CCCCCCC)CO)CCCCCCCCCCCCCCCCC	100	507.40292:1876 508.40627:1822 509.40963:0	155.08566:10 237.10858:41 507.38879:20	7677	40064	27484	29812	5567	5192	8024	18985	30249	21117	4388	7285	6972	8577	29420	34380	16354	7505	21104	28111	39390	12546	4304	6154	5190	11995	9852
9.881	507.398	DG 26:0	[M+Na]+	507.402	C29H56O5	DG	OTXDUPRFHFQSSG-UHFFFAOYSA-N	O=C(OCC(OC(=O)CCCCCCC)CO)CCCCCCCCCCCCCCCCC	100	507.39871:4134 508.40206:3040 509.40542:760	105.07761:10 173.12852:10 228.19302:10 377.19836:10 507.36588:41 507.39767:122	91680	6994	11624	9348	29563	25506	38324	12930	12746	7974	93458	81512	116626	107677	6834	4655	4166	35811	13876	5190	57889	53880	42073	75239	47507	66698	20297
9.922	507.399	DG 26:0	[M+Na]+	507.402	C29H56O5	DG	OTXDUPRFHFQSSG-UHFFFAOYSA-N	O=C(OCC(OC(=O)CCCCCCC)CO)CCCCCCCCCCCCCCCCC	100	507.40198:5840 508.40533:2505 509.40869:880	107.08878:20 112.0224:10 131.09039:20 177.12862:10 195.13591:31 233.14827:10 464.19098:10 507.36258:42 507.40073:322	101367	6994	11624	10186	31718	25506	38868	12114	14268	8074	96385	87061	116809	111363	3881	5011	3978	35848	14036	5060	22016	49386	42073	71517	53529	64938	57268
10.436	507.402	DG 26:0	[M+Na]+	507.402	C29H56O5	DG	OTXDUPRFHFQSSG-UHFFFAOYSA-N	O=C(OCC(OC(=O)CCCCCCC)CO)CCCCCCCCCCCCCCCCC	100	507.40186:3014 508.40521:1251 509.40857:125	107.08158:20 123.16289:10 331.16559:10 507.36249:31 507.40063:102	32084	5746	5369	2144	20641	25403	19289	6470	7298	5657	30343	49750	35055	27602	3933	3260	1367	16962	833	1892	14572	21431	4105	23885	21603	15161	17900
1.937	511.332	DG 27:5	[M+Na]+	511.339	C30H48O5	DG	QJANNKNRZNZRQJ-UHFFFAOYSA-N	O=C(OCC(OC(=O)CCC=CCC=CCC=CCC=CCC=CCC)CO)CCCCCCC	98	511.33185:1095 512.3352:663 513.33856:895	511.33707:51	39875	1392	862	1194	2128	9147	8986	664	601	441	8858	11324	25711	11345	18224	68279	865	3836	8765	3833	2481	3913	593	6070	4196	13989	4669
1.99	511.333	DG 27:5	[M+Na]+	511.339	C30H48O5	DG	QJANNKNRZNZRQJ-UHFFFAOYSA-N	O=C(OCC(OC(=O)CCC=CCC=CCC=CCC=CCC=CCC)CO)CCCCCCC	100	511.33521:1156 512.33856:414 513.34192:1396	511.33707:51	8920	881	565	791	1979	2011	4455	862	592	624	9372	40708	6017	6561	23195	52532	904	8890	6836	735	1023	4470	315	3348	3037	13989	4548
1.85	511.333	DG 27:5	[M+Na]+	511.339	C30H48O5	DG	QJANNKNRZNZRQJ-UHFFFAOYSA-N	O=C(OCC(OC(=O)CCC=CCC=CCC=CCC=CCC=CCC)CO)CCCCCCC	94.9	511.33295:1345 512.3363:439 513.33966:1194	317.06714:31 390.16638:10 511.22623:41 511.25815:41 511.28369:20 511.33795:51	42057	4221	2752	4336	3030	4547	16820	1195	3770	520	31897	10997	6859	32908	3944	8644	3583	3174	3464	1484	3003	1508	1476	13827	12272	3466	14961
9.316	513.344	DG 27:4	[M+Na]+	513.355	C30H50O5	DG	NELDLJODKFMXLD-UHFFFAOYSA-N	O=C(OCC(OC(=O)CCCCCC=CCC=CCC=CCC=CCC)CO)CCCCCCC	94.8	513.34863:9289 514.35198:5621 515.35534:1283	289.08124:20 289.10284:133 345.15701:204 355.28879:10 389.12411:21 391.23788:21 401.22226:390 455.82678:21 457.28375:669 463.71844:21 513.3443:365	110400	133538	116136	112149	122507	135438	119818	100165	136883	125861	93399	100759	78773	93966	102305	114916	112790	108346	149005	151168	128748	117232	122781	113192	102832	96766	103010
9.704	513.345	DG 27:4	[M+Na]+	513.355	C30H50O5	DG	NELDLJODKFMXLD-UHFFFAOYSA-N	O=C(OCC(OC(=O)CCCCCC=CCC=CCC=CCC=CCC)CO)CCCCCCC	85.8	513.34491:2274 514.34826:808 515.35162:809	201.07346:10 270.21732:10 289.09454:102 326.08627:10 345.16129:235 351.98785:10 399.77487:10 401.22141:374 435.16574:10 453.34885:21 457.2438:31 457.28607:389 463.17068:20 483.24191:10 496.36426:10 513.34381:163 513.41736:31	27257	26491	14400	27311	8267	7438	5606	19187	34161	8423	7799	8605	22329	7309	20381	9077	24715	11289	30682	25323	10295	6694	11319	21551	25766	21319	29506
9.651	513.35	DG 27:4	[M+Na]+	513.355	C30H50O5	DG	NELDLJODKFMXLD-UHFFFAOYSA-N	O=C(OCC(OC(=O)CCCCCC=CCC=CCC=CCC=CCC)CO)CCCCCCC	97	513.34985:2189 514.3532:1212 515.35656:202	225.11763:10 245.13943:10 289.09619:102 344.07013:10 345.16037:163 385.21933:10 399.07126:21 401.18924:41 401.21753:322 427.24649:10 437.33188:10 453.18234:21 457.28488:364 460.81476:10 513.33606:61 513.34564:133 513.38721:41	28405	26306	23328	28212	21416	15864	17670	19459	30418	25158	20030	16739	20969	18049	17330	19194	26294	19921	28610	20061	28375	18846	28094	17096	23510	19295	22855
7.044	513.352	DG 27:4	[M+Na]+	513.355	C30H50O5	DG	NELDLJODKFMXLD-UHFFFAOYSA-N	O=C(OCC(OC(=O)CCCCCC=CCC=CCC=CCC=CCC)CO)CCCCCCC	100	513.35162:1407 514.35497:723 515.35833:414	513.33136:41 513.35693:51	14780	4146	1828	2064	5489	8117	18142	305	1172	353	29769	49011	9242	10123	3840	6383	398	7538	1742	531	709	10368	6216	12575	8719	1694	1843
1.958	513.356	DG 27:4	[M+Na]+	513.355	C30H50O5	DG	NELDLJODKFMXLD-UHFFFAOYSA-N	O=C(OCC(OC(=O)CCCCCC=CCC=CCC=CCC=CCC)CO)CCCCCCC	100	513.3559:1314 514.35925:568 515.36261:975	493.74579:10 495.27469:20 513.28424:41 513.32587:31 513.34827:51	31440	7233	510	1127	3664	18788	7216	793	2579	1599	5262	37122	5582	45835	1901	23982	826	9434	17963	652	13547	21354	674	3787	8909	4611	5483
9.84	515.359	DG 27:3	[M+Na]+	515.371	C30H52O5	DG	WLQRFAAASCRFBW-UHFFFAOYSA-N	O=C(OCC(OC(=O)CCCCCCCCC=CCC=CCC=CCC)CO)CCCCCCC	90	515.36243:8504 516.36578:6851 517.36914:1465	227.17401:10 291.10782:82 347.17392:112 403.21237:103 403.24356:310 459.29333:153 515.34845:102	77187	107551	113198	106012	98739	92526	88361	96472	124537	111129	71267	73198	65864	66326	93725	93200	108349	83006	122308	114094	111754	84296	89869	90128	74031	85764	30565
9.877	515.36	DG 27:3	[M+Na]+	515.371	C30H52O5	DG	WLQRFAAASCRFBW-UHFFFAOYSA-N	O=C(OCC(OC(=O)CCCCCCCCC=CCC=CCC=CCC)CO)CCCCCCC	93.4	515.36401:5752 516.36736:4091 517.37072:1468	177.09271:10 190.17624:10 231.2099:10 235.04675:41 253.1456:20 267.14349:10 291.11118:281 327.16214:10 346.9357:21 347.15924:200 347.1803:644 380.42969:21 395.56223:10 401.92767:22 403.23636:1391 404.43356:20 452.39841:10 457.80743:21 459.30386:857 479.31982:10 487.2276:10 515.35974:452	84506	106995	107262	102140	93090	87409	82952	98189	120214	115575	74820	75209	61580	56104	91298	98041	102917	83226	123689	122604	121441	93972	108519	89574	76835	91249	88920
8.834	515.365	DG 27:3	[M+Na]+	515.371	C30H52O5	DG	WLQRFAAASCRFBW-UHFFFAOYSA-N	O=C(OCC(OC(=O)CCCCCCCCC=CCC=CCC=CCC)CO)CCCCCCC	90.7	515.36157:1763 516.36492:1457 517.36828:1316	291.08011:20 315.18564:112 345.73276:10 401.91968:10 403.19998:51 455.36456:10 459.25909:51 497.36768:20 515.36688:205	40557	411	1005	361	11333	15472	14923	1031	1932	658	32618	29128	51751	26841	397	2666	3378	27982	3643	165	1614	18999	19175	17452	13069	6034	16093
9.173	515.369	DG 27:3	[M+Na]+	515.371	C30H52O5	DG	WLQRFAAASCRFBW-UHFFFAOYSA-N	O=C(OCC(OC(=O)CCCCCCCCC=CCC=CCC=CCC)CO)CCCCCCC	100	515.36859:3108 516.37194:2570 517.3753:2096	315.18936:20 459.30231:20 515.37073:185	27644	2408	1495	1511	11877	11575	18595	11506	3342	1904	32747	20990	48939	17079	2402	1030	654	15024	2604	1462	419	13440	8819	14361	18304	15582	13323
10.426	517.382	DG 27:2	[M+Na]+	517.386	C30H54O5	DG	VLAHUCOPZUHQIY-UHFFFAOYSA-N	O=C(OCC(OC(=O)CCCCCCCC=CCC=CCCCCCC)CO)CCCCCCC	100	517.38226:2933 518.38561:1925 519.38897:749	517.37799:41	19538	1711	469	2858	24553	28479	40952	416	3146	565	14333	17010	25940	24694	2563	989	2931	11007	998	643	233	21590	22414	23300	7018	5227	5960
9.241	519.397	DG 27:1	[M+Na]+	519.402	C30H56O5	DG	HNEDSTVXDVHKGW-UHFFFAOYSA-N	O=C(OCC(OC(=O)CCCCCCCC=CCCCCCCCCC)CO)CCCCCCC	100	519.39935:5984 520.4027:3505 521.40606:1486	519.39191:71	87996	3355	3740	3045	30786	34703	50278	7329	7061	1648	90281	81745	59295	142457	3157	1056	1959	30441	3221	885	2097	61510	61842	103870	22280	25169	30140
9.726	521.423	DG 27:0	[M+Na]+	521.418	C30H58O5	DG	WAVOYYNISYBYEO-UHFFFAOYSA-N	O=C(OCC(OC(=O)CCCCCCC)CO)CCCCCCCCCCCCCCCCCC	100	521.41498:2029 522.41833:1580 523.42169:1844	111.04474:20 119.05093:61 243.18584:10 257.20132:20 265.10629:20 269.18353:10 275.19028:20 275.20435:31 385.29541:20 503.3241:41 521.3653:51 521.37823:61	42663	1293	603	576	14367	13575	15240	4849	12028	2218	33484	37138	63127	14003	3089	1432	1262	27243	3759	3148	4176	19229	18185	21947	23309	24126	18500
9.763	527.359	DG 28:4	[M+Na]+	527.371	C31H52O5	DG	KDXCRYRQVYSKBZ-UHFFFAOYSA-N	O=C(OCC(OC(=O)CCCCCCC=CCC=CCC=CCC=CCC)CO)CCCCCCC	97.8	527.36591:1726 528.36926:271 529.37262:596	347.11301:5 359.18643:15 406.14001:5 415.23495:31 471.30331:77 495.15103:5 527.36523:36	60766	18055	50435	49496	61151	53616	43998	51054	53048	54584	44666	18980	40538	27500	51604	19979	55451	55748	58741	58295	21484	49660	52717	54926	10751	14946	14035
9.814	527.36	DG 28:4	[M+Na]+	527.371	C31H52O5	DG	KDXCRYRQVYSKBZ-UHFFFAOYSA-N	O=C(OCC(OC(=O)CCCCCCC=CCC=CCC=CCC=CCC)CO)CCCCCCC	100	527.36841:2155 528.37176:1119 529.37512:395	121.09864:10 303.12021:61 359.16995:71 415.24319:270 467.34537:10 471.29684:143 527.36493:153	19794	53045	53784	57332	58619	19591	15594	51897	62229	59336	50927	53722	12479	15230	44569	30878	33649	61681	53849	52100	60454	48177	20812	16949	38835	17501	47622
6.286	527.362	DG 28:4	[M+Na]+	527.371	C31H52O5	DG	KDXCRYRQVYSKBZ-UHFFFAOYSA-N	O=C(OCC(OC(=O)CCCCCCC=CCC=CCC=CCC=CCC)CO)CCCCCCC	95.2	527.36169:1909 528.36504:384 529.3684:384	527.36774:20	10264	212	118	237	1056	1010	11334	150	106	468	28151	9270	165191	73790	706	755	548	1263	287	674	1081	30411	764	4859	4879	4884	2806
6.464	527.362	DG 28:4	[M+Na]+	527.371	C31H52O5	DG	KDXCRYRQVYSKBZ-UHFFFAOYSA-N	O=C(OCC(OC(=O)CCCCCCC=CCC=CCC=CCC=CCC)CO)CCCCCCC	95.8	527.36218:1362 528.36553:380 529.36889:285	435.29807:31 495.98029:10 527.32581:41 527.34204:31 527.37769:61	11408	125	324	89	2877	2012	4955	38	285	242	5365	41542	28231	10955	249	409	67	6095	265	136	163	5953	2531	5192	3489	4388	15477
6.396	527.363	DG 28:4	[M+Na]+	527.371	C31H52O5	DG	KDXCRYRQVYSKBZ-UHFFFAOYSA-N	O=C(OCC(OC(=O)CCCCCCC=CCC=CCC=CCC=CCC)CO)CCCCCCC	92.4	527.36285:1601 528.3662:507 529.36956:509	151.09724:10 171.11212:10 434.30637:20 435.30725:51 527.31342:31 527.35236:61	50932	68	75	72	1281	4017	6740	55	176	201	8968	12623	44513	15694	169	424	81	1604	731	186	152	7717	1293	14686	12488	16722	23951
9.874	527.363	DG 28:4	[M+Na]+	527.371	C31H52O5	DG	KDXCRYRQVYSKBZ-UHFFFAOYSA-N	O=C(OCC(OC(=O)CCCCCCC=CCC=CCC=CCC=CCC)CO)CCCCCCC	97.2	527.36591:1763 528.36926:514 529.37262:317	303.11661:20 359.18436:31 411.23477:10 415.24683:31 459.14795:10 471.30035:41 527.34558:20	15683	53672	50850	18173	15557	15940	12990	16468	19516	18879	47611	53642	7757	13311	15515	55249	15410	60307	21201	19734	19456	14132	17896	12104	40670	47220	15138
8.328	527.368	DG 28:4	[M+Na]+	527.371	C31H52O5	DG	KDXCRYRQVYSKBZ-UHFFFAOYSA-N	O=C(OCC(OC(=O)CCCCCCC=CCC=CCC=CCC=CCC)CO)CCCCCCC	100	527.37018:1626 528.37353:1419 529.37689:1642	153.23531:10 527.32068:20 527.37256:31	16588	8035	2063	6091	4483	21540	21458	3410	4593	3121	41383	59626	22128	17809	8962	18257	815	24615	16491	8145	6794	32715	19448	35915	15818	16439	17025
8.28	527.369	DG 28:4	[M+Na]+	527.371	C31H52O5	DG	KDXCRYRQVYSKBZ-UHFFFAOYSA-N	O=C(OCC(OC(=O)CCCCCCC=CCC=CCC=CCC=CCC)CO)CCCCCCC	100	527.37292:2237 528.37627:2040 529.37963:1362	340.15247:10 527.37207:20	64770	2865	2063	6091	12835	16904	23311	2869	5056	839	40730	40802	27533	21362	6591	15690	3180	8204	6221	8043	6603	32080	19923	38671	5299	6057	17352
8.079	527.375	DG 28:4	[M+Na]+	527.371	C31H52O5	DG	KDXCRYRQVYSKBZ-UHFFFAOYSA-N	O=C(OCC(OC(=O)CCCCCCC=CCC=CCC=CCC=CCC)CO)CCCCCCC	100	527.37463:2636 528.37798:1758 529.38134:1340	527.38031:20	11705	950	1204	470	1938	2252	3556	133	344	95	5164	9688	3726	75795	1577	816	662	735	1005	436	298	4210	728	5964	1846	1813	2163
8.922	528.419	MG 30:8	[M+NH4]+	528.405	C33H50O4	MG	FBBMDNMXLPUZMH-UHFFFAOYSA-N	O=C(OCC(O)CO)CCCCC=CCC=CCC=CCC=CCC=CCC=CCC=CCC=CCC	84.6	528.414:1556 529.41735:672 530.42071:1057	227.18039:10 255.15907:31 277.54703:10 313.26489:20 493.39996:20 528.27686:20	13140	1177	550	1029	6819	4129	5683	2431	2418	3546	40145	18876	26515	76297	2541	934	1727	4089	2099	1392	1699	28262	33556	38485	5782	2576	2834
10.164	529.376	DG 28:3	[M+Na]+	529.386	C31H54O5	DG	KNXDAIUHOAZPRZ-UHFFFAOYSA-N	O=C(OCC(OC(=O)CCCCCCCCCC=CCC=CCC=CCC)CO)CCCCCCC	87.1	529.37622:1275 530.37957:438 531.38293:219	284.16287:10 305.12363:31 361.18671:41 417.24701:71 443.31003:10 473.31778:31 529.36285:41	11453	15698	17750	14942	9942	11396	10666	15037	14028	12775	8894	10201	13097	16029	16779	17570	15249	5652	17144	21129	16637	12067	29697	13107	26081	23600	18659
10.267	529.39	DG 28:3	[M+Na]+	529.386	C31H54O5	DG	KNXDAIUHOAZPRZ-UHFFFAOYSA-N	O=C(OCC(OC(=O)CCCCCCCCCC=CCC=CCC=CCC)CO)CCCCCCC	100	529.38971:2898 530.39306:2726 531.39642:779	119.08596:10 131.08557:20 133.10403:20 135.14284:10 145.09787:20 205.1554:10 355.2551:10 419.32602:10 437.35562:20 529.39532:112	46802	3282	2623	3377	38404	54268	34198	2281	2309	2327	33655	46991	52864	33846	1776	3225	2203	22587	2864	2265	2604	38882	45277	51643	21265	8471	31779
9.257	530.436	MG 30:7	[M+NH4]+	530.42	C33H52O4	MG	WSRLMDMAZBAXNP-UHFFFAOYSA-N	O=C(OCC(O)CO)CCCCCCCC=CCC=CCC=CCC=CCC=CCC=CCC=CCC	88.3	530.43024:1982 531.43359:1533 532.43695:987	252.04317:10 257.16788:20 279.16287:10 313.26736:51 345.15918:41 387.21002:10 391.14807:10 401.22461:51 443.26978:10 457.27722:133 487.341:10 495.36777:20 495.40231:61 512.21851:10 513.35016:112 530.34216:20	47322	11624	7982	8351	23072	22212	32326	7611	2554	3670	47146	55153	76342	78401	2025	4144	2919	12126	529	414	1075	55133	36983	81012	9334	22977	20707
10.564	531.404	DG 28:2	[M+Na]+	531.402	C31H56O5	DG	ROHANZJEYWIHHE-UHFFFAOYSA-N	O=C(OCC(OC(=O)CCCCCCCCCC=CCC=CCCCCC)CO)CCCCCCC	100	531.401:8497 532.40435:5390 533.40771:2475	105.00063:391 111.11969:41 123.00559:20 123.01186:61 163.10364:10 273.18515:71 291.19952:51 345.21191:133 363.22241:20 430.34711:31 531.24054:41 531.39679:214	226514	145976	118218	180043	47058	27875	100442	126564	157949	132391	50147	133401	105634	39897	97521	30221	95844	85739	99136	81506	116665	47236	300920	173450	125740	129652	122826
10.514	531.404	DG 28:2	[M+Na]+	531.402	C31H56O5	DG	ROHANZJEYWIHHE-UHFFFAOYSA-N	O=C(OCC(OC(=O)CCCCCCCCCC=CCC=CCCCCC)CO)CCCCCCC	100	531.40332:8502 532.40667:5952 533.41003:3266	531.40558:41	232913	153409	118168	177010	160626	86079	126582	143671	171235	132706	135820	142042	111633	115768	110637	81223	99660	94117	100930	84994	128683	140944	298801	182704	122563	110730	127541
12.789	533.403	DG 28:1	[M+Na]+	533.418	C31H58O5	DG	VXNZLPLSNMXOKQ-UHFFFAOYSA-N	O=C(OCC(OC(=O)CCCCCCCCCC=CCCCCCCCC)CO)CCCCCCC	93.3	533.40979:8527 534.41314:12551 535.4165:8907	103.64082:10 105.06712:31 107.08673:31 109.10197:31 117.07568:10 119.0853:41 121.09805:31 129.07222:10 133.09518:31 133.10332:61 135.11586:71 143.08052:31 143.09402:10 145.09882:41 147.11926:10 155.08923:20 157.09998:31 159.11478:41 161.12807:20 168.09026:20 170.10597:10 171.11833:31 173.1335:31 175.14551:51 181.11066:10 187.14867:61 189.16457:20 195.11334:20 197.13193:31 199.13899:20 201.16823:2…	46565	3325	530	2449	102674	64291	61271	172	4668	158	77982	91100	68512	137756	3500	4333	4584	21809	933	485	138	119127	162380	146332	27295	6865	29088
14.358	533.409	DG 28:1	[M+Na]+	533.418	C31H58O5	DG	VXNZLPLSNMXOKQ-UHFFFAOYSA-N	O=C(OCC(OC(=O)CCCCCCCCCC=CCCCCCCCC)CO)CCCCCCC	100	533.41138:1494 534.41473:1465 535.41809:2788	533.41785:20	18160	758	159	1284	42667	23533	19788	126	2987	108	19270	24458	30230	37665	122	103	2118	5927	3424	134	264	33819	86154	44130	3851	15322	4525
8.183	533.41	DG 28:1	[M+Na]+	533.418	C31H58O5	DG	VXNZLPLSNMXOKQ-UHFFFAOYSA-N	O=C(OCC(OC(=O)CCCCCCCCCC=CCCCCCCCC)CO)CCCCCCC	97.9	533.41187:7465 534.41522:3860 535.41858:1811	195.13309:10 347.16269:20 411.29388:10 421.19894:41 516.32166:20 533.31012:31 533.40466:82	120472	13834	10705	11760	134134	139485	134822	10828	20366	19405	100553	96715	99460	158462	8717	22233	6937	77864	18360	3264	5793	116423	148850	122701	63106	67698	22801
8.222	533.413	DG 28:1	[M+Na]+	533.418	C31H58O5	DG	VXNZLPLSNMXOKQ-UHFFFAOYSA-N	O=C(OCC(OC(=O)CCCCCCCCCC=CCCCCCCCC)CO)CCCCCCC	98.8	533.4129:5305 534.41625:3580 535.41961:1465	109.09832:31 119.08305:20 131.09062:10 135.1217:20 143.08994:10 163.14247:10 175.14105:31 197.03609:31 197.13518:41 209.1321:20 211.14584:20 217.18884:10 219.11554:20 223.15047:31 237.16243:20 247.14896:20 261.16251:31 275.17358:20 277.18658:20 291.07098:20 300.17078:10 329.16284:20 348.14191:61 355.30374:10 371.27829:51 381.28464:10 384.27319:20 385.29507:31 403.20609:51 404.20172:92 407.66617:1…	119154	13154	9933	11662	125024	96910	103003	10191	21616	19930	100553	92835	111080	141643	7920	20487	6575	81532	19515	4053	5550	82439	112865	115892	66125	64381	68711
11.516	535.424	DG 28:0	[M+Na]+	535.433	C31H60O5	DG	KROOFOIWVUCCSW-UHFFFAOYSA-N	O=C(OCC(OC(=O)CCCCCCC)CO)CCCCCCCCCCCCCCCCCCC	93.7	535.42651:31476 536.42986:28757 537.43322:6663	105.06857:41 117.07567:10 119.08838:51 121.09959:71 135.11418:20 143.08554:10 145.10217:31 147.50131:10 154.06763:10 157.09991:20 159.11292:20 161.13336:10 171.11638:10 175.151:10 183.12048:20 187.14467:10 195.1132:31 199.14282:10 203.17741:51 207.11429:31 209.13263:41 211.14023:31 215.17384:20 220.06792:10 221.1436:10 223.14043:20 229.29161:10 235.14095:10 243.21242:20 267.21609:20 275.17627:10 …	316306	26226	16927	21909	325771	233850	401176	41069	38260	53528	349885	236083	377909	497630	22259	33053	23905	154802	49662	22001	15327	441690	346895	578285	116851	141996	138768
11.545	535.425	DG 28:0	[M+Na]+	535.433	C31H60O5	DG	KROOFOIWVUCCSW-UHFFFAOYSA-N	O=C(OCC(OC(=O)CCCCCCC)CO)CCCCCCCCCCCCCCCCCCC	98.8	535.42963:23908 536.43298:25224 537.43634:6984	103.05883:31 105.06927:199 107.08306:193 109.10417:184 111.11739:31 117.07339:83 119.08454:484 120.08804:21 121.10195:426 121.88155:21 123.11751:249 129.07304:41 131.08247:61 133.09929:364 135.11508:92 137.1328:143 142.07841:71 143.08479:92 145.09293:31 145.09973:229 147.11505:219 149.13393:122 155.08493:31 156.08867:41 157.10272:155 159.11931:163 161.12547:92 161.13263:112 163.1496:61 165.06664:…	303161	26366	16927	21909	300918	215964	365456	37470	38260	50828	341722	248189	383499	487771	22259	33053	23905	160935	49662	22027	15327	444780	346996	568246	114708	152766	146425
14.702	535.425	DG 28:0	[M+Na]+	535.433	C31H60O5	DG	KROOFOIWVUCCSW-UHFFFAOYSA-N	O=C(OCC(OC(=O)CCCCCCC)CO)CCCCCCCCCCCCCCCCCCC	95.6	535.42688:12611 536.43023:8645 537.43359:1488	105.07358:41 107.08887:20 109.10117:20 115.05354:10 119.08445:82 119.82817:10 121.09718:41 127.05512:10 131.08556:20 133.09912:41 135.11818:20 137.13261:20 145.0995:41 147.11481:51 154.06837:10 157.09535:51 161.12694:31 161.13232:41 161.95233:10 168.07445:10 172.11769:10 173.13416:31 177.17168:31 179.07468:10 183.11745:31 192.09483:10 195.11794:41 197.1306:20 201.16888:31 203.18024:31 207.1151:20…	141209	17928	3551	16705	207060	161754	120473	3224	57963	11477	145507	181419	188890	220333	3754	3074	9983	86030	31666	3383	11672	230054	384071	265020	84270	98753	86899
14.658	535.425	DG 28:0	[M+Na]+	535.433	C31H60O5	DG	KROOFOIWVUCCSW-UHFFFAOYSA-N	O=C(OCC(OC(=O)CCCCCCC)CO)CCCCCCCCCCCCCCCCCCC	95	535.42639:13114 536.42974:9064 537.4331:3124	105.06545:20 107.10989:10 109.09733:20 117.06629:10 119.08047:31 119.10204:10 121.09628:41 128.06512:10 133.09822:20 135.12386:10 145.09862:20 147.11736:20 148.10016:10 157.09978:31 159.11813:10 168.09006:10 171.11259:20 173.13702:10 177.16144:20 183.11278:20 187.15234:10 197.13176:31 201.16806:10 209.12854:20 209.13875:31 211.14433:31 243.21251:20 249.16216:10 253.19398:10 267.21857:10 269.29034…	147843	17928	9807	16705	187290	190514	189757	9208	52899	11754	196240	182929	192567	322737	3909	3189	10798	86491	32009	3383	11672	224804	397792	259658	27470	58919	62314
13.004	536.431	DG 29:4|DG 13:1_16:3	[M+NH4]+	536.431	C32H54O5	DG	KYWCFEMEMQAHBX-UHFFFAOYSA-N	O=C(OCC(OC(=O)CCCCCC=CCC=CCC=CCC)CO)CCCCCCCC=CCCC	100	536.43457:85531 537.43792:73469 538.44128:16036	105.06993:196 107.08372:92 109.10187:71 110.05062:10 111.55747:10 117.06944:31 119.08671:217 120.08865:41 121.10101:153 123.11498:61 130.07802:41 131.08307:51 133.1015:112 135.11073:31 137.13007:51 142.07561:20 143.08197:92 144.0936:41 145.10028:153 147.11388:112 149.12411:20 149.13446:31 153.06322:10 155.08192:41 156.0874:31 157.09792:112 158.10814:31 159.11447:153 160.12399:31 161.12775:71 163.…	1133414	74630	38607	54118	1123340	732286	831428	89537	192387	141325	1272712	1079800	1207064	1845099	52659	62218	72730	752632	116671	61435	93649	1224534	1606353	1534971	354197	425150	445849
13.037	536.433	DG 29:4|DG 13:1_16:3	[M+NH4]+	536.431	C32H54O5	DG	KYWCFEMEMQAHBX-UHFFFAOYSA-N	O=C(OCC(OC(=O)CCCCCC=CCC=CCC=CCC)CO)CCCCCCCC=CCCC	100	536.43134:85766 537.43469:71177 538.43805:15475	105.06993:196 107.08372:92 109.10187:71 110.05062:10 111.55747:10 117.06944:31 119.08671:217 120.08865:41 121.10101:153 123.11498:61 130.07802:41 131.08307:51 133.1015:112 135.11073:31 137.13007:51 142.07561:20 143.08197:92 144.0936:41 145.10028:153 147.11388:112 149.12411:20 149.13446:31 153.06322:10 155.08192:41 156.0874:31 157.09792:112 158.10814:31 159.11447:153 160.12399:31 161.12775:71 163.…	1160249	74477	39328	24811	1136249	766106	817810	93942	182618	139708	1233475	1072111	1207064	1593732	52314	58581	73811	738297	121555	56389	100258	1224534	1632691	1534971	377001	443380	442652
7.727	538.388	MGDG O-18:0|MGDG O-14:0_4:0	[M+NH4]+	538.395	C27H52O9	EtherMGDG	CLXFKYGDWBNHHE-UHFFFAOYSA-N	O=C(OC(COCCCCCCCCCCCCCC)COC1OC(CO)C(O)C(O)C1O)CCC	100	538.38837:2416 539.39172:1223 540.39508:434	145.03984:10 145.05515:10 145.05855:10 149.08871:10 249.24547:10 265.02466:10 266.17734:10 267.26099:10 267.26328:10 267.26559:10 267.2702:10 281.04428:10 281.04663:10 281.05374:10 281.05609:10 281.06793:10 282.0463:10 283.04297:10 285.13931:10 285.26566:10 306.04642:10 309.23077:10 326.96774:10 339.10446:10 339.29166:10 341.29697:10 341.30478:10 342.06155:10 343.01785:10 359.30264:10 393.29626:1…	60008	635	1203	693	40291	40700	43169	1655	4015	268	44707	33618	65145	82000	1884	1009	244	25912	2865	368	1418	37749	25866	45557	10111	4680	6264
10.321	541.374	DG 29:4	[M+Na]+	541.386	C32H54O5	DG	MVDFFNUCVPVXEM-UHFFFAOYSA-N	O=C(OCC(OC(=O)CCCCCCCC=CCC=CCC=CCC=CCC)CO)CCCCCCC	93.3	541.37915:5731 542.3825:4515 543.38586:2054	192.10768:31 275.08524:20 279.14621:20 289.10715:10 317.12973:245 321.55981:10 358.11743:10 372.50958:21 373.18835:511 429.06528:21 429.25537:983 455.95038:10 471.39276:10 485.32108:873 496.2832:11 506.25858:10 541.38556:395 541.46442:61	106839	127499	117982	123282	76132	89888	33905	121008	125055	128217	79661	80212	28092	23952	99982	110510	129892	103959	133324	147055	136806	68084	107139	79579	77135	88128	84984
9.915	541.375	DG 29:4	[M+Na]+	541.386	C32H54O5	DG	MVDFFNUCVPVXEM-UHFFFAOYSA-N	O=C(OCC(OC(=O)CCCCCCCC=CCC=CCC=CCC=CCC)CO)CCCCCCC	93.6	541.37897:24654 542.38232:14540 543.38568:3537	223.09317:41 233.07295:10 235.05788:31 275.082:20 305.18591:10 307.15967:21 317.13135:371 335.21451:11 372.1138:21 373.18481:612 421.25739:10 427.83429:22 428.90662:22 429.25754:1416 465.28473:10 483.74176:20 485.31729:2313 496.10959:10 541.37842:1226	211422	337168	346434	307964	256089	257299	223469	292229	401438	344115	183268	217116	188461	155526	270686	220141	302123	227210	320076	376956	337034	250049	272429	233874	218864	233474	260016
10.272	541.376	DG 29:4	[M+Na]+	541.386	C32H54O5	DG	MVDFFNUCVPVXEM-UHFFFAOYSA-N	O=C(OCC(OC(=O)CCCCCCCC=CCC=CCC=CCC=CCC)CO)CCCCCCC	91.7	541.37823:6124 542.38158:5623 543.38494:388	317.1272:20 358.15475:10 373.1828:31 401.16534:10 429.24634:51 485.31137:41 541.38507:31 541.48358:20	81810	135074	117160	124639	100336	95291	76043	115024	124709	123472	96276	77164	64632	72940	101328	100141	124448	97971	140734	132621	135348	70162	122669	85831	78526	82084	34144
10.587	541.38	DG 29:4	[M+Na]+	541.386	C32H54O5	DG	MVDFFNUCVPVXEM-UHFFFAOYSA-N	O=C(OCC(OC(=O)CCCCCCCC=CCC=CCC=CCC=CCC)CO)CCCCCCC	100	541.38477:4060 542.38812:1890 543.39148:945	110.10304:5 143.08774:5 157.10043:5 171.12245:5 189.13585:5 257.18842:5 323.23544:10 445.98459:5 541.39105:82 541.46661:10	30566	985	531	1345	36024	40383	52781	409	611	355	18065	30491	23930	51446	622	1079	1980	9410	1280	1158	425	31310	26013	43395	9822	14464	4081
7.873	541.384	DG 29:4	[M+Na]+	541.386	C32H54O5	DG	MVDFFNUCVPVXEM-UHFFFAOYSA-N	O=C(OCC(OC(=O)CCCCCCCC=CCC=CCC=CCC=CCC)CO)CCCCCCC	100	541.38391:1670 542.38726:1063 543.39062:432	483.37155:10 485.28851:41 541.36755:71	17672	1246	572	726	16710	18691	25993	1317	2013	515	20012	15824	13089	44323	437	606	1043	4065	553	294	385	25506	25797	31758	5379	5092	7199
10.628	541.387	DG 29:4	[M+Na]+	541.386	C32H54O5	DG	MVDFFNUCVPVXEM-UHFFFAOYSA-N	O=C(OCC(OC(=O)CCCCCCCC=CCC=CCC=CCC=CCC)CO)CCCCCCC	100	541.38666:4602 542.39001:2543 543.39337:1606	121.10236:20 147.11537:20 253.11459:10 541.38593:102	42540	501	943	1175	33917	39994	40817	482	1237	283	21977	34220	20165	58956	1263	1015	2035	9533	1720	424	344	25354	27867	41045	16016	16805	12894
10.471	543.392	DG 29:3	[M+Na]+	543.402	C32H56O5	DG	WQGYVBQASBNOMD-UHFFFAOYSA-N	O=C(OCC(OC(=O)CCCCCCCC=CCC=CCC=CCCCCC)CO)CCCCCCC	94.8	543.39539:16911 544.39874:12439 545.4021:2870	319.13904:112 324.14203:10 367.18005:10 375.2038:133 417.26328:10 430.11877:21 431.26727:270 485.7879:10 487.32315:153 542.46387:20 543.39478:143	131673	206960	203371	226618	130328	153155	133345	202664	228444	215278	116168	145228	109552	113012	263034	223703	281988	167655	261957	281313	294723	135203	164635	129437	157041	173972	160455
10.424	543.41	DG 29:3	[M+Na]+	543.402	C32H56O5	DG	WQGYVBQASBNOMD-UHFFFAOYSA-N	O=C(OCC(OC(=O)CCCCCCCC=CCC=CCC=CCCCCC)CO)CCCCCCC	93.2	543.40967:2348 544.41302:2995 545.41638:1498	298.0835:10 319.13873:61 375.2085:82 420.42294:10 431.26599:228 487.33694:153 543.36945:31 543.39575:133	31527	45692	51673	18003	33707	49819	35878	39128	20783	40928	30984	26104	27935	16933	48181	47733	55482	49457	66469	40943	44629	36944	39107	29009	33437	14497	14518
10.471	543.412	DG 29:3	[M+Na]+	543.402	C32H56O5	DG	WQGYVBQASBNOMD-UHFFFAOYSA-N	O=C(OCC(OC(=O)CCCCCCCC=CCC=CCC=CCCCCC)CO)CCCCCCC	94.8	543.40845:3118 544.4118:4176 545.41516:2570	225.10471:26 241.09772:15 273.19492:5 281.16727:41 295.17157:5 319.14481:322 374.01022:10 375.20428:541 429.87021:15 431.27048:1496 487.33249:777 543.39453:505 543.48669:15	24170	47095	34321	32605	28278	27660	25320	32763	36725	29096	21962	29407	21457	15691	28105	30413	34448	31628	50678	47335	44882	46371	24892	28783	29078	26315	31498
11.521	544.497	DG 29:0|DG 14:0_15:0	[M+NH4]+	544.494	C32H62O5	DG	UWIIGCBFEBKNOZ-UHFFFAOYSA-N	O=C(OCC(OC(=O)CCCCCCCCCCCCCC)CO)CCCCCCCCCCCCC	100	544.49664:2574 545.49999:2775 546.50335:1665	257.23462:10 262.25836:31 271.22491:41 278.54626:10 285.23508:41 299.25842:41 306.27893:10 313.27588:31 350.30682:10 509.4527:71 544.4906:31	29064	47044	45405	38299	28297	11877	9023	31768	40339	23299	29999	27057	16679	5823	25343	20730	5630	13762	23194	24288	23955	13916	27180	19612	19148	17847	22418
8.266	549.353	DG 30:7	[M+Na]+	549.355	C33H50O5	DG	DOJRJQAIXKXQMY-UHFFFAOYSA-N	O=C(OC(CO)COC(=O)CCCCC=CCC=CCC=CCC)CC=CCC=CCC=CCC=CCC	100	549.35333:5940 550.35668:2237 551.36004:1467	133.09956:20 147.11703:10 173.13297:10 315.17868:10 315.19623:41 481.38449:92 531.40234:15 549.28687:20 549.35962:539	103671	6036	8576	6263	7557	9806	14163	4108	9314	2254	52227	73051	34903	28254	3624	7507	6771	7739	7142	2614	9716	12029	4245	20705	21861	23519	24610
10.639	549.443	DG 29:0	[M+Na]+	549.449	C32H62O5	DG	BSLZABYWFGRAPY-UHFFFAOYSA-N	O=C(OCC(OC(=O)CCCCCCC)CO)CCCCCCCCCCCCCCCCCCCC	100	549.44855:8824 550.4519:6482 551.45526:1778	175.15166:10 271.23557:10 355.25354:10 549.45483:51 549.47137:41	154618	5979	3351	6636	158065	105439	166608	13662	16383	9177	121233	125890	277629	220531	8795	10685	4168	63552	20341	7274	4867	149363	46963	99294	84756	94291	97703
11.06	549.446	DG 29:0	[M+Na]+	549.449	C32H62O5	DG	BSLZABYWFGRAPY-UHFFFAOYSA-N	O=C(OCC(OC(=O)CCCCCCC)CO)CCCCCCCCCCCCCCCCCCCC	100	549.44592:6960 550.44927:4565 551.45263:2662	107.08364:20 121.09943:10 143.08202:10 161.09918:20 169.10373:10 177.09564:41 179.10591:41 195.10719:41 202.07808:10 220.05948:10 223.09819:61 235.16904:31 237.14763:31 261.14691:143 263.17673:20 276.1842:10 279.15771:31 447.38367:20 489.41849:10 529.6983:10 531.43805:133 549.39929:51 549.47205:92 549.48529:112	75328	122472	108413	104483	81950	63621	67526	101912	131347	123727	78767	67229	61747	71410	90387	102925	121069	82837	120852	110461	135198	72355	101522	80114	85172	81668	90461
10.522	553.385	DG 30:5	[M+Na]+	553.386	C33H54O5	DG	DJXJTJKDICBWFD-UHFFFAOYSA-N	O=C(OCC(OC(=O)CCCCCC=CCC=CCC=CCC=CCC=CCC)CO)CCCCCCC	100	553.388:2067 554.39135:1764 555.39471:997	263.18402:10 313.17746:41 553.38776:143	18014	28614	25081	37046	5369	2798	6542	23845	20436	23582	6800	10695	3543	2078	17290	10780	15574	4496	12092	11992	18479	5547	20904	6493	17862	15404	11731
11.513	556.493	DG 30:1|DG 14:0_16:1	[M+NH4]+	556.494	C33H62O5	DG	SSKSBJYFDDMVGX-UHFFFAOYSA-N	O=C(OCC(OC(=O)CCCCCCCC=CCCCCCC)CO)CCCCCCCCCCCCC	100	556.48663:1618 557.48998:2023 558.49334:404	192.03761:10 245.47466:10 285.2291:51 290.28207:10 299.245:20 299.2572:51 304.26743:10 311.24896:41 500.41052:10 521.46118:51 538.50714:20 545.58362:10 556.51971:41	7657	25550	21966	7673	7895	5556	5126	7618	9284	15338	8131	7587	3288	5867	25816	19937	27523	16312	37942	32054	32577	7786	6523	6111	3944	4757	8094
11.454	556.524	MG 31:1	[M+NH4]+	556.53	C34H66O4	MG	JOXOURJIGGERKU-UHFFFAOYSA-N	O=C(OCC(O)CO)CCCCCCCCCCCCCCCCCCC=CCCCCCCCCCC	100	556.53021:2514 557.53356:1618 558.53692:404	111.12544:10 151.14635:10 244.10707:10 256.26718:51 264.26572:41 282.27524:51 285.24551:41 299.26184:10 300.28113:71 314.27225:10 318.30951:41 502.50983:10 520.51398:41 521.46136:41 536.79535:10 538.51062:163 556.53333:92	18744	36804	45853	20722	11211	18356	7312	18189	25671	7797	15649	25591	4363	9357	26226	30535	8372	29150	18387	10879	13694	16662	10988	6592	14990	12849	19479
11.425	556.53	MG 31:1	[M+NH4]+	556.53	C34H66O4	MG	JOXOURJIGGERKU-UHFFFAOYSA-N	O=C(OCC(O)CO)CCCCCCCCCCCCCCCCCCC=CCCCCCCCCCC	88.3	556.52051:1811 557.52386:1416 558.52722:404	256.26221:20 264.2515:31 264.26526:41 276.27527:31 280.26465:10 282.26767:51 285.23792:51 294.26855:10 297.23782:51 299.25412:41 300.28561:82 308.33121:10 311.25085:61 313.27408:20 314.27185:10 474.29587:10 510.48788:20 520.49475:31 521.44531:71 538.52386:133 556.51025:122 556.53357:133	16683	35612	43956	22589	10602	13266	4753	16126	21522	7647	14400	24017	9379	6319	32543	25741	15543	24625	17158	11119	5723	14958	12572	13414	11704	11976	17963
13.386	557.428	DG 30:3	[M+Na]+	557.418	C33H58O5	DG	HSQDUNLUMCNXOX-UHFFFAOYSA-N	O=C(OCC(OC(=O)CCCCCCCCC=CCC=CCC=CCCCCC)CO)CCCCCCC	88.7	557.42834:3190 558.43169:3846 559.43505:2630	105.06738:10 107.12061:10 123.12015:31 135.12112:20 147.1145:31 149.13336:31 151.07574:51 161.13205:10 185.12672:10 189.09125:20 191.1039:31 203.10161:31 205.12663:20 215.1787:41 217.19839:20 229.11713:20 243.21324:31 257.16156:20 269.21698:20 271.2453:31 285.25842:20 309.25552:10 325.29269:10 337.28964:10 353.2431:31 407.35693:20 419.92407:10 529.40765:20 557.43481:236	38726	5184	4745	1404	14279	21480	21944	6546	8578	3187	41271	27976	37757	39887	1315	493	2794	32772	4438	619	4189	16820	26772	37969	21183	24865	20495
11.821	558.504	DG 30:0|DG 15:0_15:0	[M+NH4]+	558.509	C33H64O5	DG	FWYXULJVROPNGE-UHFFFAOYSA-N	O=C(OCC(OC(=O)CCCCCCCCCCCCCC)CO)CCCCCCCCCCCCCC	100	558.51807:1812 559.52142:3599 560.52478:1089	243.224:20 269.24911:10 270.28098:31 271.24036:61 285.2438:20 288.26318:31 299.25525:276 313.27267:31 523.47284:153 558.52789:82	11871	57994	27631	22850	37456	29769	17362	29441	42562	36492	57797	21612	10521	16030	43130	36291	19674	44666	55671	38040	40103	22767	19949	21304	11237	9940	12702
10.989	559.431	DG 30:2	[M+Na]+	559.433	C33H60O5	DG	BYSRPAGGVIYRKS-UHFFFAOYSA-N	O=C(OCC(OC(=O)CCCCCCCCCCCC=CCC=CCCCCC)CO)CCCCCCC	100	559.43408:2988 560.43743:2040 561.44079:2405	559.44391:41	2543	69494	83769	61747	9740	11849	5793	63770	55468	65521	15145	1662	8247	1876	61405	44247	51013	30546	68356	44778	28956	9601	2161	4246	10759	18571	16845
11.287	561.447	DG 30:1	[M+Na]+	561.449	C33H62O5	DG	JTRCZCRPVKKEJS-UHFFFAOYSA-N	O=C(OCC(OC(=O)CCCCCCCCCCCC=CCCCCCCCC)CO)CCCCCCC	100	561.44958:4365 562.45293:5466 563.45629:6477	181.7744:10 191.10739:10 205.12012:10 207.1003:71 223.15753:10 225.10834:41 229.11447:10 231.13829:41 231.15761:10 235.0979:10 249.14449:31 260.24228:10 269.12137:10 291.1535:41 291.16312:102 298.22025:10 477.39114:51 533.24609:10 561.38666:31 561.43683:102 561.45691:92 561.50708:20	71609	75093	91507	75395	72603	83579	72975	111128	75907	78917	84826	61334	53618	56742	60711	43524	52690	68316	85120	75887	64133	47959	80459	62436	75525	67739	53495
11.627	561.447	DG 30:1	[M+Na]+	561.449	C33H62O5	DG	JTRCZCRPVKKEJS-UHFFFAOYSA-N	O=C(OCC(OC(=O)CCCCCCCCCCCC=CCCCCCCCC)CO)CCCCCCC	100	561.44733:7858 562.45068:3113 563.45404:2204	203.10561:10 207.10071:133 221.11276:41 235.08533:20 291.15634:41 309.1658:20 477.40082:31 543.49921:10 561.44055:333	8114	104063	108203	25912	12273	7230	7435	56016	66123	67915	7585	24347	2304	5479	133068	99458	97421	52301	114455	107117	140874	4694	10260	5148	46860	47291	47342
9.917	563.357	DG 31:7	[M+Na]+	563.371	C34H52O5	DG	CWXUYENLQSIABF-UHFFFAOYSA-N	O=C(OCC(OC(=O)CCC=CCC=CCC=CCC=CCC)CO)CCCCC=CCC=CCC=CCC	88.2	563.36011:2070 564.36346:1772 565.36682:168	395.17685:20 451.22412:41 476.30692:10 507.29166:51 563.35974:51	13061	26873	28982	23756	15114	19111	13326	24683	25849	29561	14566	12958	12346	9949	25501	25470	27181	16623	24637	34392	31852	17496	17855	11978	17656	15146	16523
9.952	563.362	DG 31:7	[M+Na]+	563.371	C34H52O5	DG	CWXUYENLQSIABF-UHFFFAOYSA-N	O=C(OCC(OC(=O)CCC=CCC=CCC=CCC=CCC)CO)CCCCC=CCC=CCC=CCC	91.8	563.36151:1639 564.36486:1321 565.36822:426	339.09888:10 420.2272:10 451.24164:31 507.30371:20 563.36554:41	14328	26873	29573	25953	15906	18926	14821	24415	28546	29103	14095	12783	4110	9789	23279	20857	27816	19151	30110	32920	30154	17526	15772	11327	20667	16863	17231
11.838	563.458	DG 30:0	[M+Na]+	563.465	C33H64O5	DG	CSPQFUGHYJVYJM-UHFFFAOYSA-N	O=C(OCC(OC(=O)CCCCCCC)CO)CCCCCCCCCCCCCCCCCCCCC	100	563.46521:4554 564.46856:2676 565.47192:891	205.74496:10 517.45203:51 563.38489:20 563.45862:51	18685	109609	86917	93311	59968	66514	45705	59135	31993	73890	53237	50349	39165	50985	121292	88973	45791	71580	44207	49514	79260	74694	70987	58129	66446	24843	24950
11.891	563.462	DG 30:0	[M+Na]+	563.465	C33H64O5	DG	CSPQFUGHYJVYJM-UHFFFAOYSA-N	O=C(OCC(OC(=O)CCCCCCC)CO)CCCCCCCCCCCCCCCCCCCCC	100	563.46533:5539 564.46868:3150 565.47204:1428	263.25763:10 507.23947:10 517.45538:51 562.50061:31 563.39832:31 563.47534:71 563.49213:41	50309	47834	69599	36494	59820	27889	23450	82098	82807	81181	25963	74425	42995	50985	107006	94909	145197	77817	109533	123322	104933	76029	74479	60408	68585	69855	68081
11.152	563.463	DG 30:0	[M+Na]+	563.465	C33H64O5	DG	CSPQFUGHYJVYJM-UHFFFAOYSA-N	O=C(OCC(OC(=O)CCCCCCC)CO)CCCCCCCCCCCCCCCCCCCCC	100	563.46259:9628 564.46594:8021 565.4693:4796	107.08806:10 121.09799:20 147.07825:10 161.13359:20 189.17848:10 191.10182:41 201.16263:31 209.11284:112 214.12379:20 215.17451:10 219.10004:41 219.1711:31 229.15347:20 237.11159:102 247.17253:71 257.14587:20 262.24652:20 265.17645:71 275.16577:112 293.16946:92 517.45868:102 527.48151:20 545.45551:174 563.39551:71 563.45917:242 563.50275:341	138377	127335	182183	145720	121839	102012	115663	147490	192465	169553	109487	116929	96436	118549	172384	170816	156085	144156	188747	159013	165833	130922	146470	120480	149132	152693	89606
11.179	563.467	DG 30:0	[M+Na]+	563.465	C33H64O5	DG	CSPQFUGHYJVYJM-UHFFFAOYSA-N	O=C(OCC(OC(=O)CCCCCCC)CO)CCCCCCCCCCCCCCCCCCCCC	100	563.4671:8488 564.47045:5916 565.47381:4771	121.6565:10 187.1469:10 191.10361:31 209.11258:51 215.1411:20 229.15953:31 233.11517:10 247.15433:20 247.16321:41 265.19431:10 275.16986:61 293.17358:51 327.30435:10 461.3989:20 506.25549:10 517.45667:82 545.4566:82 563.38983:71 563.45349:61 563.50372:133	118441	164475	143916	146604	115346	115735	110818	127049	158831	152123	126582	127839	102966	99150	164128	163863	134718	126853	160586	149083	156940	111637	138343	114069	144283	138084	151924
10.756	564.493	MG 32:4	[M+NH4]+	564.499	C35H62O4	MG	AGIZQHVIVIHIIJ-UHFFFAOYSA-N	O=C(OCC(O)CO)CCCCCCCCCCCCCCCCCCC=CCC=CCC=CCC=CCC	100	564.49603:27938 565.49938:21060 566.50274:4283	116.11221:20 133.10004:31 135.08466:10 147.11412:20 155.07166:31 165.12912:51 166.9592:10 193.12285:51 207.17953:31 217.15842:10 221.11238:41 249.18246:51 275.15799:10 277.17798:92 407.34778:31 445.40097:20 463.41449:255 480.42261:10 513.44043:10 517.80341:21 519.47845:543 526.18958:10 529.46222:122 547.46954:163 564.4859:143	172897	324814	553562	147803	250482	118263	68931	429855	405229	420114	167801	77700	79944	50919	477774	558287	744313	526064	651049	1130306	1257524	150155	175632	128190	282378	328097	302783
12.135	564.493	MG 32:4	[M+NH4]+	564.499	C35H62O4	MG	AGIZQHVIVIHIIJ-UHFFFAOYSA-N	O=C(OCC(O)CO)CCCCCCCCCCCCCCCCCCC=CCC=CCC=CCC=CCC	100	564.4986:12265 565.50195:8532 566.50531:2806	123.04198:143 165.05518:554 179.10846:10 183.06564:41 213.64677:10 221.1169:143 225.35446:10 231.17299:31 248.1631:10 249.17827:31 277.17581:31 413.20963:21 435.34286:267 462.39352:10 473.39905:20 489.79694:10 491.40106:61 491.41983:82 519.47467:31 529.44531:41 529.46484:41 547.46558:61 564.4986:71 564.63611:82	135100	410835	422374	344761	130533	146865	108117	305665	362728	294072	137685	132704	98481	104869	320684	303420	359047	201643	416892	355178	415732	126502	158032	117611	237392	170592	186442
10.795	564.495	MG 32:4	[M+NH4]+	564.499	C35H62O4	MG	AGIZQHVIVIHIIJ-UHFFFAOYSA-N	O=C(OCC(O)CO)CCCCCCCCCCCCCCCCCCC=CCC=CCC=CCC=CCC	100	564.49518:36992 565.49853:27054 566.50189:6392	107.09261:10 133.10007:20 151.10832:20 161.09576:10 165.12544:41 189.1606:10 203.17747:31 207.17531:31 213.16985:10 221.11008:31 227.09723:10 249.18663:41 267.18619:10 277.17056:51 354.37048:10 449.38947:10 463.41653:133 466.24719:10 488.07007:10 501.4501:20 519.47723:248 529.46094:112 547.46497:143 564.48792:82	244924	338500	592471	156081	247154	118013	62270	439640	420160	447532	174935	76994	76368	20127	436022	546672	766181	501235	631962	1167662	1315080	150956	176087	141284	272980	314035	300510
11.826	564.496	MG 32:4	[M+NH4]+	564.499	C35H62O4	MG	AGIZQHVIVIHIIJ-UHFFFAOYSA-N	O=C(OCC(O)CO)CCCCCCCCCCCCCCCCCCC=CCC=CCC=CCC=CCC	100	564.49622:7573 565.49957:5358 566.50293:1457	137.0954:10 165.12534:20 192.10384:10 217.15825:10 221.18781:10 229.16992:20 248.16267:10 249.18454:31 251.2032:10 257.1564:10 263.93561:10 277.17313:41 293.17569:20 361.18024:20 463.40521:41 496.34277:10 518.46204:41 519.4751:174 529.46204:51 545.50244:10 547.45618:61 547.47272:71 564.45892:82 564.51263:41	69718	142838	105129	96256	75393	86831	62851	102593	142021	118615	55627	75621	45508	54449	86627	71381	126882	77243	108396	115451	128184	52812	75860	71009	67328	73531	83394
5.72	565.396	DG 31:6	[M+Na]+	565.386	C34H54O5	DG	YUFJSIOGLNXAPM-UHFFFAOYSA-N	O=C(OCC(OC(=O)CCC=CCC=CCC=CCC=CCC=CCC=CCC)CO)CCCCCCCC	92.8	565.39563:1698 566.39898:707 567.40234:1604	105.07105:10 129.07181:10 137.09846:10 153.03342:10 157.10136:31 159.11974:10 181.1255:10 199.14462:20 211.15033:20 220.13063:10 221.14139:20 232.12202:10 237.16499:10 255.1768:10 284.1546:20 301.19937:20 322.17758:10 446.23828:10 465.30948:10 497.30237:20 519.33337:10 547.38672:20 565.2641:41 565.35138:51 565.40173:174	33217	2167	2548	3178	44205	32359	35401	19473	22469	36794	67933	23274	93887	30852	853	1587	4490	16259	1901	1605	1571	84418	21625	101400	35297	16876	63652
9.178	565.398	DG 31:6	[M+Na]+	565.386	C34H54O5	DG	YUFJSIOGLNXAPM-UHFFFAOYSA-N	O=C(OCC(OC(=O)CCC=CCC=CCC=CCC=CCC=CCC=CCC)CO)CCCCCCCC	92.9	565.39532:2514 566.39867:1464 567.40203:1462	109.09846:10 119.0863:41 133.05556:20 133.06534:133 145.11191:20 157.10126:20 185.13159:41 199.14456:20 203.14297:225 211.14412:31 215.14467:71 223.14659:20 227.13745:20 269.19061:31 271.20721:31 289.18378:10 361.2392:20 363.26248:82 411.1604:10 453.18719:31 547.39703:20 565.34174:41 565.38538:82 565.39545:133 565.44244:31	28076	43933	44000	29153	31314	34130	22796	59751	86525	179402	12807	13378	14071	13903	23312	27407	61681	73090	61823	37768	22267	15328	37463	16893	60279	64187	50152
9.137	565.398	DG 31:6	[M+Na]+	565.386	C34H54O5	DG	YUFJSIOGLNXAPM-UHFFFAOYSA-N	O=C(OCC(OC(=O)CCC=CCC=CCC=CCC=CCC=CCC=CCC)CO)CCCCCCCC	93.1	565.39417:2408 566.39752:2621 567.40088:740	113.1005:10 131.08676:10 133.06615:61 171.34579:10 203.13553:71 206.05748:10 215.14314:20 363.26505:41 371.04755:20 497.31442:10 565.40424:31	28134	42488	32366	25657	41965	36175	43355	69559	82002	203289	70867	14999	32582	15888	22940	27155	60624	74063	60103	37115	22267	51714	33032	67609	63774	64272	42547
11.245	566.475	NAGly 32:2;2O|NAGly 17:1;O(FA 15:0)	[M+H]+	566.478	C34H63NO5	NAGly	ZRHPJEOTVLTQAD-UHFFFAOYSA-N	O=C(O)CNC(=O)CCCCCCC(OC(=O)CCCCCCCCCCCCCC)C=CCCCCCCC	100	566.47522:3918 567.47857:2428 568.48193:1619	147.11037:10 177.09:20 177.0975:10 211.12595:10 231.21339:20 249.18912:20 259.24585:10 261.14508:71 279.14883:20 296.26126:31 299.25031:20 322.7562:10 324.24673:51 342.26236:31 510.40378:10 520.45819:20 520.46783:31 520.50006:10 531.41418:20 531.43048:31 548.4754:31 566.39398:20 566.46118:20	2757	9894	5568	5193	1664	2456	1738	2833	6190	5381	5856	9254	4444	3418	25408	52547	34545	7945	10361	74716	2962	5349	4527	5101	6059	6421	5974
10.921	567.413	DG 31:5	[M+Na]+	567.402	C34H56O5	DG	ACFWJYYDFJDIEA-UHFFFAOYSA-N	O=C(OCC(OC(=O)CCCCCC=CCC=CCC=CCC=CCC=CCC)CO)CCCCCCCC	90.3	567.4126:10354 568.41595:9144 569.41931:4292	107.08556:20 189.16075:20 211.15475:10 357.26764:10 567.4057:31	73293	4037	905	5100	142695	144685	161027	6261	17972	12593	63967	67302	101385	192684	2255	6689	6383	18627	11186	2616	4552	110928	139437	152083	19126	21970	72150
7.816	567.413	DG 31:5	[M+Na]+	567.402	C34H56O5	DG	ACFWJYYDFJDIEA-UHFFFAOYSA-N	O=C(OCC(OC(=O)CCCCCC=CCC=CCC=CCC=CCC=CCC)CO)CCCCCCCC	90.3	567.41302:26629 568.41637:10739 569.41973:3261	107.08441:20 119.08443:20 143.08804:10 147.07724:20 182.1028:10 199.14598:20 205.17165:10 211.14966:31 221.1512:61 275.16385:20 325.11777:10 386.25674:10 421.2858:10 549.41541:20 567.39966:114 567.4198:175	71674	6603	4491	6927	319133	340214	605546	21144	41939	37431	86210	91385	336205	197495	14722	24033	12436	30259	43160	20945	21241	457103	222050	653951	51192	54453	47455
8.412	567.413	DG 31:5	[M+Na]+	567.402	C34H56O5	DG	ACFWJYYDFJDIEA-UHFFFAOYSA-N	O=C(OCC(OC(=O)CCCCCC=CCC=CCC=CCC=CCC=CCC)CO)CCCCCCCC	92	567.41321:2004 568.41656:1898 569.41992:859	567.41046:10	71607	3610	2117	7794	88263	62250	76951	4947	26852	28196	25742	55632	64050	83314	14820	32641	2520	47092	29794	4788	9382	86856	30814	83655	38352	41837	49612
7.021	567.413	DG 31:5	[M+Na]+	567.402	C34H56O5	DG	ACFWJYYDFJDIEA-UHFFFAOYSA-N	O=C(OCC(OC(=O)CCCCCC=CCC=CCC=CCC=CCC=CCC)CO)CCCCCCCC	88.4	567.41266:9140 568.41601:6627 569.41937:18545	221.13702:10 567.32233:31 567.40973:20	141639	22983	15100	21396	221888	216845	317955	22741	21644	39622	124077	145393	156895	308805	30971	61332	16046	139541	43981	3596	4021	282085	167518	306889	106743	33519	37794
7.76	567.413	DG 31:5	[M+Na]+	567.402	C34H56O5	DG	ACFWJYYDFJDIEA-UHFFFAOYSA-N	O=C(OCC(OC(=O)CCCCCC=CCC=CCC=CCC=CCC=CCC)CO)CCCCCCCC	92	567.41321:1222 568.41656:759 569.41992:256	567.38568:31	47253	5141	4104	5047	105884	104590	201572	21547	42101	37649	71888	78651	93034	173023	13820	17546	29604	20696	43160	21370	20600	149403	73989	196477	41063	33344	36831
7.855	567.414	DG 31:5	[M+Na]+	567.402	C34H56O5	DG	ACFWJYYDFJDIEA-UHFFFAOYSA-N	O=C(OCC(OC(=O)CCCCCC=CCC=CCC=CCC=CCC=CCC)CO)CCCCCCCC	100	567.40234:10764 568.40569:5545 569.40905:2363	107.08441:20 119.08443:20 143.08804:10 147.07724:20 182.1028:10 199.14598:20 205.17165:10 211.14966:31 221.1512:61 275.16385:20 325.11777:10 386.25674:10 421.2858:10 549.41541:20 567.39966:114 567.4198:175	80339	11768	12702	7716	314620	346492	614884	8703	16750	13299	237385	274371	330773	568448	5520	23450	8145	90661	15090	6529	6464	457103	232546	307719	159164	113975	59089
7.061	567.416	DG 31:5	[M+Na]+	567.402	C34H56O5	DG	ACFWJYYDFJDIEA-UHFFFAOYSA-N	O=C(OCC(OC(=O)CCCCCC=CCC=CCC=CCC=CCC=CCC)CO)CCCCCCCC	92.3	567.41052:4189 568.41387:3467 569.41723:10072	114.05468:10 119.09208:10 125.05636:10 145.10295:20 159.11021:10 175.14824:10 205.15746:10 222.1348:10 233.14839:10 249.16348:10 277.19089:20 411.29086:10 434.31146:20 540.31042:10 567.32568:71 567.36267:102 567.40979:102	134042	23000	19340	20937	244120	216301	327692	22583	11013	13958	123012	147597	194465	324732	29668	60680	16221	137048	93418	5039	4873	273687	164762	313593	101299	123982	124364
8.736	567.416	DG 31:5	[M+Na]+	567.402	C34H56O5	DG	ACFWJYYDFJDIEA-UHFFFAOYSA-N	O=C(OCC(OC(=O)CCCCCC=CCC=CCC=CCC=CCC=CCC)CO)CCCCCCCC	93.3	567.41077:2879 568.41412:2722 569.41748:1399	105.06788:20 117.06888:10 119.08154:31 137.09818:10 145.10153:41 157.10638:31 159.123:31 161.13634:10 171.11766:31 185.13907:31 189.12701:10 197.12337:31 203.14273:31 209.12604:20 209.13625:10 211.15002:20 221.14738:20 237.16689:10 245.19762:10 253.1958:20 259.14288:10 267.20892:10 271.28134:10 286.19748:10 354.28012:10 475.35764:20 507.36722:102 549.39331:31 567.38055:93 567.40405:208 567.46796:…	160696	27345	10333	11712	145959	164047	229753	48891	43406	47791	202874	188721	232537	258183	17298	28547	21851	134972	82883	18370	10662	114430	122279	294686	93476	114081	115031
7.904	567.419	DG 31:5	[M+Na]+	567.402	C34H56O5	DG	ACFWJYYDFJDIEA-UHFFFAOYSA-N	O=C(OCC(OC(=O)CCCCCC=CCC=CCC=CCC=CCC=CCC)CO)CCCCCCCC	100	567.40253:10052 568.40588:7926 569.40924:5284	119.04382:10 145.10231:10 221.15434:20 330.18103:10 400.41336:10 567.40027:31	211560	16892	11064	17518	304444	321317	582301	7418	13822	10278	230460	261537	313967	289143	4020	7090	4670	86836	11874	3987	3610	435494	141159	234844	155803	166714	173738
11.572	568.486	NAGly 32:1;2O|NAGly 17:0;O(FA 15:0)	[M+H]+	568.494	C34H65NO5	NAGly	VOHGUQAZFODJDC-UHFFFAOYSA-N	O=C(O)CNC(=O)CCCCCCCC(OC(=O)CCCCCCCCCCCCCC)CCCCCCCC	100	568.48956:4976 569.49291:708 570.49627:1946	233.23103:20 251.23647:31 282.22769:10 283.26746:20 284.7616:10 311.28101:10 313.27432:10 326.2648:163 339.31891:10 344.28577:31 550.53107:10 568.43573:20 568.58051:51	4189	56849	28114	38575	6078	11253	6480	45152	31879	30837	54191	13706	3727	5049	109306	300774	67217	59274	50010	330183	97806	29765	10216	41531	39613	36374	42894
11.545	568.489	NAGly 32:1;2O|NAGly 17:0;O(FA 15:0)	[M+H]+	568.494	C34H65NO5	NAGly	VOHGUQAZFODJDC-UHFFFAOYSA-N	O=C(O)CNC(=O)CCCCCCCC(OC(=O)CCCCCCCCCCCCCC)CCCCCCCC	100	568.48962:4779 569.49297:6073 570.49633:2428	233.23103:20 251.23647:31 282.22769:10 283.26746:20 284.7616:10 311.28101:10 313.27432:10 326.2648:163 339.31891:10 344.28577:31 550.53107:10 568.43573:20 568.58051:51	5636	57777	30927	39386	6043	10672	6792	45604	31775	33452	58254	21816	4089	4317	101314	107193	65251	62793	54853	311926	181522	31243	11105	42592	39646	38858	44734
7.092	569.397	DG 31:4	[M+Na]+	569.418	C34H58O5	DG	LIOBXZPHXAZZHS-UHFFFAOYSA-N	O=C(OCC(OC(=O)CCCCCCCCC=CCC=CCC=CCC=CCC)CO)CCCCCCCC	93.6	569.40839:7915 570.41174:4292 571.4151:1462	159.12094:20 183.13678:20 223.15218:20 259.1991:20 274.17633:10 275.19412:41 277.21896:31 293.21072:41 497.26611:10 565.71545:10 569.39825:194	86913	643179	1412293	570720	411166	104521	98523	535719	230823	186383	173108	172413	86336	48905	196981	111580	49912	106965	74425	54666	79260	131829	45672	233338	141864	111146	158908
7.123	569.4	DG 31:4	[M+Na]+	569.418	C34H58O5	DG	LIOBXZPHXAZZHS-UHFFFAOYSA-N	O=C(OCC(OC(=O)CCCCCCCCC=CCC=CCC=CCC=CCC)CO)CCCCCCCC	100	569.41339:7940 570.41674:3855 571.4201:1320	275.19803:20 315.24475:10 533.38348:10 569.39325:41 569.41345:122	115809	668690	1524268	599339	419181	242732	156396	512648	238404	185129	213886	213270	73924	158922	204875	113488	51133	122533	75634	53431	84741	210552	56800	270681	164991	182047	175449
7.238	569.415	DG 31:4	[M+Na]+	569.418	C34H58O5	DG	LIOBXZPHXAZZHS-UHFFFAOYSA-N	O=C(OCC(OC(=O)CCCCCCCCC=CCC=CCC=CCC=CCC)CO)CCCCCCCC	100	569.41681:4583 570.42016:2028 571.42352:573	121.10014:10 163.10799:10 251.17128:10 275.19009:20 339.22296:10 367.17438:10 551.41449:31 569.40759:1037	151434	16007	20225	13981	153242	77426	248087	17549	10368	6353	306822	251812	389717	252519	12801	8356	3035	124464	7328	3845	4105	65512	30739	89603	197205	65864	200923
7.306	569.416	DG 31:4	[M+Na]+	569.418	C34H58O5	DG	LIOBXZPHXAZZHS-UHFFFAOYSA-N	O=C(OCC(OC(=O)CCCCCCCCC=CCC=CCC=CCC=CCC)CO)CCCCCCCC	100	569.4173:11155 570.42065:4603 571.42401:1069	242.90424:10 569.39294:143	457865	3088	7708	2879	112184	66366	428898	4808	4271	2568	300004	404714	622699	741860	4396	3077	1222	127044	4103	1284	1861	48152	26629	71097	192597	189570	196109
10.554	569.427	DG 31:4	[M+Na]+	569.418	C34H58O5	DG	LIOBXZPHXAZZHS-UHFFFAOYSA-N	O=C(OCC(OC(=O)CCCCCCCCC=CCC=CCC=CCC=CCC)CO)CCCCCCCC	94.5	569.42603:9515 570.42938:9312 571.43274:2224	109.10209:51 117.07121:10 119.08234:20 121.09972:20 133.10831:20 137.15186:10 177.16167:20 185.13206:10 187.14676:31 197.13393:20 214.07372:10 221.15007:20 221.16267:10 267.20938:20 399.30652:10 445.32269:10 457.26178:20 485.58447:10 513.34662:41 569.40924:71 569.42944:112	157612	24541	14596	18041	157398	129465	147749	38848	44684	52797	145938	118018	131583	171838	21309	26080	27001	91528	48726	22409	23059	156281	180510	174372	70228	59969	71147
11.101	569.428	DG 31:4	[M+Na]+	569.418	C34H58O5	DG	LIOBXZPHXAZZHS-UHFFFAOYSA-N	O=C(OCC(OC(=O)CCCCCCCCC=CCC=CCC=CCC=CCC)CO)CCCCCCCC	88.6	569.4278:6063 570.43115:3271 571.43451:2386	109.10139:20 123.08004:20 205.15955:41 341.13297:10 441.18985:20 451.14963:10 456.17419:20 569.1853:61 569.42114:41	72750	2942	6373	1961	88664	90907	107611	23669	29557	17256	100666	94772	127902	145356	3435	9414	9151	73350	15426	5793	9388	85287	75604	85653	48335	51551	55146
8.114	569.429	DG 31:4	[M+Na]+	569.418	C34H58O5	DG	LIOBXZPHXAZZHS-UHFFFAOYSA-N	O=C(OCC(OC(=O)CCCCCCCCC=CCC=CCC=CCC=CCC)CO)CCCCCCCC	91.7	569.42694:23105 570.43029:12795 571.43365:4284	105.07436:41 123.11515:31 131.59291:10 135.11588:31 139.108:10 143.0873:10 145.12605:10 147.12442:20 173.13167:10 183.1302:10 187.14485:20 197.14586:10 201.16028:20 209.13286:20 211.14867:20 217.16257:10 233.13226:10 247.13419:10 249.16238:31 254.15883:10 271.20523:10 476.35266:10 538.18066:10 551.43042:41 569.42371:61 569.43713:61	156190	171390	56771	79323	613895	577551	572890	167065	156540	225534	468454	133425	505470	632308	22078	49355	64734	116216	166135	83588	70380	518030	556745	492554	113771	106082	119347
8.174	569.429	DG 31:4	[M+Na]+	569.418	C34H58O5	DG	LIOBXZPHXAZZHS-UHFFFAOYSA-N	O=C(OCC(OC(=O)CCCCCCCCC=CCC=CCC=CCC=CCC)CO)CCCCCCCC	92.5	569.42865:6989 570.432:4342 571.43536:1173	569.40558:31	455349	58859	65338	77266	634202	606810	225400	58777	156541	85013	483644	402169	190601	445601	63083	118176	24822	337884	178773	24454	25763	523097	562480	195655	316950	316634	310147
12.03	569.431	DG 31:4	[M+Na]+	569.418	C34H58O5	DG	LIOBXZPHXAZZHS-UHFFFAOYSA-N	O=C(OCC(OC(=O)CCCCCCCCC=CCC=CCC=CCC=CCC)CO)CCCCCCCC	98.5	569.42572:2378 570.42907:1009 571.43243:525	569.44348:20	205228	46721	56147	59505	69994	65763	44074	98610	69458	109074	56085	142512	162142	68534	41431	43783	69033	103212	76582	66830	23959	55545	84263	157420	108382	98225	101291
11.971	569.432	DG 31:4	[M+Na]+	569.418	C34H58O5	DG	LIOBXZPHXAZZHS-UHFFFAOYSA-N	O=C(OCC(OC(=O)CCCCCCCCC=CCC=CCC=CCC=CCC)CO)CCCCCCCC	100	569.42261:6634 570.42596:5687 571.42932:2135	165.12363:10 189.08295:10 199.14886:10 210.13222:10 255.17464:10 261.10825:20 269.23004:20 367.26068:10 381.27927:20 569.43274:71	187444	13729	11109	15469	186766	166824	130172	106335	81716	108709	151100	128409	154769	189368	15194	15495	25313	116892	104111	24616	18469	146978	199639	173771	88196	76719	98459
10.596	569.435	DG 31:4	[M+Na]+	569.418	C34H58O5	DG	LIOBXZPHXAZZHS-UHFFFAOYSA-N	O=C(OCC(OC(=O)CCCCCCCCC=CCC=CCC=CCC=CCC)CO)CCCCCCCC	97.2	569.42365:8153 570.427:6165 571.43036:4933	105.06974:20 109.10023:51 135.1156:10 145.10538:20 147.11217:10 157.1015:31 171.1181:10 182.11688:10 209.13055:20 215.18626:10 260.14877:10 343.23666:10 349.25232:10 436.34497:10 457.29556:31 513.35699:31 569.41699:61	148991	21242	13065	15230	99028	101859	113836	32153	41753	46028	129288	108691	125081	119779	14204	22198	21569	86219	44769	18819	16308	118013	157084	142436	70723	74228	67182
11.656	570.501	DG 31:1|DG 15:0_16:1	[M+NH4]+	570.509	C34H64O5	DG	IHIWKNWPECHDKE-UHFFFAOYSA-N	O=C(OCC(OC(=O)CCCCCCCC=CCCCCCC)CO)CCCCCCCCCCCCCC	100	570.50098:4436 571.50433:3192 572.50769:959	109.10361:31 111.12277:10 139.10828:31 235.20255:10 297.25424:10 299.25839:419 311.23529:20 311.25272:316 313.28345:31 523.42938:10 534.53064:31 535.46783:368 552.5271:41 570.44037:71 570.45728:133 570.49774:51 570.54492:41	1956	17696	11297	19036	3977	997	1236	5280	6780	8705	12391	1335	4190	880	24713	62667	17741	35257	76110	35434	22887	8556	2263	2422	8567	4296	6552
11.737	570.507	DG 31:1|DG 15:0_16:1	[M+NH4]+	570.509	C34H64O5	DG	IHIWKNWPECHDKE-UHFFFAOYSA-N	O=C(OCC(OC(=O)CCCCCCCC=CCCCCCC)CO)CCCCCCCCCCCCCC	100	570.5072:2612 571.51055:1971 572.51391:808	285.23819:10 299.24945:31 300.28827:10 311.24603:20 535.46753:51 570.46008:31 570.52753:20	2874	49309	27384	6825	15878	8407	2747	14204	22480	31171	32311	2773	9604	3149	52743	54892	34855	36450	31033	23222	56680	9786	13392	6319	7991	7394	24432
10.369	571.424	DG 31:3	[M+Na]+	571.433	C34H60O5	DG	XOFBKODQOVCRGU-UHFFFAOYSA-N	O=C(OCC(OC(=O)CCCCCCCCC=CCC=CCC=CCCCCC)CO)CCCCCCCC	100	571.427:1962 572.43035:1636 573.43371:327	511.17892:10 515.36243:20 571.43445:225	8316	21432	21681	41504	13802	11291	8133	116783	78474	44762	3502	4676	13124	8656	14044	4389	21185	1611	14367	12233	31943	13331	4666	5655	11323	10572	11505
9.679	571.426	DG 31:3	[M+Na]+	571.433	C34H60O5	DG	XOFBKODQOVCRGU-UHFFFAOYSA-N	O=C(OCC(OC(=O)CCCCCCCCC=CCC=CCC=CCCCCC)CO)CCCCCCCC	94.9	571.42645:9777 572.4298:9717 573.43316:1617	105.0695:31 107.08475:31 109.09556:20 119.08171:20 121.09288:20 121.10065:51 131.09244:20 133.10281:31 135.11372:20 137.13638:10 139.1158:31 145.10173:31 155.1116:20 159.1125:20 167.15759:10 173.1256:20 173.68144:10 181.1216:41 181.133:10 185.11429:31 197.1295:20 209.15688:10 217.16833:10 228.07881:10 233.17059:10 237.14969:20 243.20789:20 251.17828:20 257.19684:20 259.21353:10 275.19501:133 277.…	541211	9315	4669	8727	540647	289816	582656	20691	30109	4041	348353	446967	244817	449887	9460	5888	8218	202154	8281	1706	9460	224415	75862	303761	183788	151709	146908
10.671	571.428	DG 31:3	[M+Na]+	571.433	C34H60O5	DG	XOFBKODQOVCRGU-UHFFFAOYSA-N	O=C(OCC(OC(=O)CCCCCCCCC=CCC=CCC=CCCCCC)CO)CCCCCCCC	100	571.43182:8181 572.43517:7328 573.43853:1704	259.20609:31 315.1882:245 459.27991:31 553.49622:31 571.42847:3195	240361	16696	13996	21519	193946	138138	159876	36580	44450	9099	175259	172664	402429	217284	15038	6530	5777	136292	10397	3658	10891	192104	56392	155309	146819	146222	135112
11.01	571.428	DG 31:3	[M+Na]+	571.433	C34H60O5	DG	XOFBKODQOVCRGU-UHFFFAOYSA-N	O=C(OCC(OC(=O)CCCCCCCCC=CCC=CCC=CCCCCC)CO)CCCCCCCC	100	571.42914:3662 572.43249:2333 573.43585:1285	403.24576:51 428.211:10 459.29874:41 499.34079:10 515.36389:51 571.42255:143	13495	70080	70197	75121	35158	50240	35716	50668	59411	54641	29626	37523	42774	24166	73638	56147	82853	52918	69042	76178	62363	58914	42130	29594	45324	55307	14154
7.95	571.429	DG 31:3	[M+Na]+	571.433	C34H60O5	DG	XOFBKODQOVCRGU-UHFFFAOYSA-N	O=C(OCC(OC(=O)CCCCCCCCC=CCC=CCC=CCCCCC)CO)CCCCCCCC	98.7	571.42871:4719 572.43206:2856 573.43542:1049	107.08618:20 109.10143:20 121.09749:31 124.31424:10 141.0808:10 157.0976:10 173.144:10 185.13138:20 197.13326:10 215.18163:41 239.17773:10 259.20636:20 275.19693:143 277.21707:133 278.09921:10 287.22275:10 295.2114:31 295.22351:112 299.11005:10 301.20862:20 353.27866:10 369.3356:10 385.32529:10 445.33423:10 535.42218:20 553.41351:41 571.35791:51 571.40851:51 571.43555:82	196753	2616	572	4739	126020	71516	138535	20168	13331	3334	42378	102465	344123	223280	1108	421	936	42352	2105	990	927	96415	10718	61393	44621	49052	50263
9.633	571.429	DG 31:3	[M+Na]+	571.433	C34H60O5	DG	XOFBKODQOVCRGU-UHFFFAOYSA-N	O=C(OCC(OC(=O)CCCCCCCCC=CCC=CCC=CCCCCC)CO)CCCCCCCC	100	571.43158:33200 572.43493:26317 573.43829:5466	103.0526:10 105.80952:10 107.08692:31 115.05455:10 121.10133:20 127.08643:10 135.12584:10 143.0874:10 155.11395:10 173.12796:31 185.11861:20 205.16452:10 237.16299:20 273.18234:10 275.19507:71 277.21283:20 293.21405:41 369.32227:10 371.29456:41 507.34387:10 535.42511:20 539.34576:10 553.40979:51 553.43304:31 571.40466:31 571.435:102	564738	16564	5705	3236	522749	370607	597853	20730	30555	15155	387556	456513	732061	793385	13379	1415	4226	232674	3157	4319	9575	191120	118658	309752	191715	77113	169387
7.894	571.429	DG 31:3	[M+Na]+	571.433	C34H60O5	DG	XOFBKODQOVCRGU-UHFFFAOYSA-N	O=C(OCC(OC(=O)CCCCCCCCC=CCC=CCC=CCCCCC)CO)CCCCCCCC	100	571.4325:7150 572.43585:4474 573.43921:1163	127.07314:10 143.08688:20 177.16499:10 237.14972:20 241.1844:20 259.19763:20 265.19366:10 275.19968:133 276.21234:31 277.21277:184 291.19174:10 295.22638:174 371.29489:51 385.30646:31 535.40668:41 553.42432:71 571.33514:41 571.37225:61 571.42621:143	202248	1923	1976	4739	254268	128537	284709	21066	12579	2957	142540	150120	337423	213150	901	369	765	42339	1820	681	1110	211521	46882	218667	44621	35230	78729
8.046	571.435	DG 31:3	[M+Na]+	571.433	C34H60O5	DG	XOFBKODQOVCRGU-UHFFFAOYSA-N	O=C(OCC(OC(=O)CCCCCCCCC=CCC=CCC=CCCCCC)CO)CCCCCCCC	100	571.43524:2564 572.43859:449 573.44195:642	275.20978:20 553.42444:20 571.32172:20 571.40271:20	42056	5285	1800	1235	42024	38794	45138	20238	2864	6060	32398	26103	40305	43988	1772	2022	1800	7549	4612	4904	2483	40271	97607	37901	8402	13040	12743
8.342	573.444	DG 31:2	[M+Na]+	573.449	C34H62O5	DG	POLFDWLWUDHPGR-UHFFFAOYSA-N	O=C(OCC(OC(=O)CCCCCCCCCCCC=CCC=CCCCCC)CO)CCCCCCCC	100	573.44501:1997 574.44836:1183 575.45172:1079	107.08879:20 121.10493:20 147.11833:41 157.10788:10 179.14294:10 217.19478:10 227.17934:10 247.20854:10 259.2424:20 261.21692:51 275.19897:20 277.21207:92 289.09171:20 295.23047:92 302.02478:10 370.09811:10 371.32675:31 373.30167:20 385.32501:10 401.21228:20 415.35785:10 427.33737:10 515.65173:10 527.15356:10 537.42316:31 555.34796:31 555.43781:41 573.27612:31 573.37415:112 573.42822:122 573.4586…	60319	8587	9773	7513	89550	68163	109089	21407	24622	9847	59395	58857	93169	54845	3938	416	1970	35753	2103	1266	7092	129353	53216	123149	30491	35916	12520
9.989	573.446	DG 31:2	[M+Na]+	573.449	C34H62O5	DG	POLFDWLWUDHPGR-UHFFFAOYSA-N	O=C(OCC(OC(=O)CCCCCCCCCCCC=CCC=CCCCCC)CO)CCCCCCCC	100	573.44952:9436 574.45287:6404 575.45623:1787	121.1046:20 137.13889:10 145.10426:20 223.14729:10 250.24461:20 251.25507:10 261.22971:20 275.20502:10 277.21344:102 295.21246:20 295.21973:71 333.23083:31 355.30194:20 371.33899:31 371.37708:10 373.31122:61 443.34741:10 531.18823:10 537.42432:51 542.38745:10 555.43567:71 573.42261:51 573.45306:153	280182	47086	39836	71758	475710	200491	335850	79837	87730	38721	218868	246982	617902	303423	28731	39657	12772	139287	19705	10625	17574	295264	65667	241475	95543	108519	154984
10.986	573.449	DG 31:2	[M+Na]+	573.449	C34H62O5	DG	POLFDWLWUDHPGR-UHFFFAOYSA-N	O=C(OCC(OC(=O)CCCCCCCCCCCC=CCC=CCCCCC)CO)CCCCCCCC	100	573.44946:8523 574.45281:6413 575.45617:1531	307.10632:10 573.45026:122	36851	63592	64637	130630	54070	51018	59601	120939	92350	46546	61908	55843	130018	35185	37468	11060	17028	41730	14346	22631	54657	92928	30022	72953	65692	86203	78769
10.441	575.458	DG 31:1	[M+Na]+	575.465	C34H64O5	DG	XONUZMKSMGHSFE-UHFFFAOYSA-N	O=C(OCC(OC(=O)CCCCCCCCCCC=CCCCCCCCCCC)CO)CCCCCCC	100	575.46185:2793 576.4652:6527 577.46856:2623	121.09818:20 269.13522:10 283.19653:10 320.21423:10 533.37628:10 564.66931:10 575.36401:20 575.4588:41	82072	88366	83096	164785	140447	90275	129272	123783	111027	53837	26010	32432	182117	31123	36404	6924	37385	75664	31765	22222	45292	142619	62276	122466	80653	90622	57667
10.488	575.469	DG 31:1	[M+Na]+	575.465	C34H64O5	DG	XONUZMKSMGHSFE-UHFFFAOYSA-N	O=C(OCC(OC(=O)CCCCCCCCCCC=CCCCCCCCCCC)CO)CCCCCCC	99.8	575.46942:2933 576.47277:6818 577.47613:2942	105.07246:10 113.10426:10 121.11469:10 129.12308:10 133.09798:20 135.11703:20 137.13312:10 168.28934:10 177.12544:20 184.07657:10 201.17375:10 213.21483:20 221.2168:10 227.17136:20 234.11783:10 267.27823:10 275.19952:31 277.21027:51 279.23303:41 293.20422:20 295.2262:71 299.87015:10 350.2261:20 355.30383:10 373.33774:61 375.3262:41 383.02615:10 409.35257:10 432.26965:20 515.37671:10 539.42859:31 …	67606	80470	63322	138927	121827	58941	118258	73472	94246	40620	90103	90408	154197	27567	32014	8194	12262	46444	14046	10081	36908	124102	54243	107764	83881	76307	80138
11.147	580.489	DG 32:3|DG 14:0_18:3	[M+NH4]+	580.494	C35H62O5	DG	UBVNVODYHAMTDT-UHFFFAOYSA-N	O=C(OCC(OC(=O)CCCCCCCC=CCC=CCC=CCC)CO)CCCCCCCCCCCCC	100	580.49023:12413 581.49358:10057 582.49694:6706	107.08733:31 109.10552:41 133.09747:20 149.09576:82 159.11371:31 163.10966:31 163.14572:10 185.12897:10 187.10889:31 189.16534:10 191.10422:61 199.14178:20 201.16103:82 203.17638:31 209.07645:20 215.13551:51 219.09827:82 229.15588:214 233.10933:41 233.16107:31 235.14636:10 237.11617:31 246.13065:10 247.16606:153 249.19215:31 255.23434:10 257.15054:112 261.21884:61 265.17654:31 267.19421:41 274.27…	158877	232958	242980	238919	158542	157052	145152	197883	241228	203086	170132	196918	139391	140122	188316	184839	243117	193423	276151	250639	233921	167648	229176	174354	194525	177770	200565
11.591	582.501	DG 32:2|DG 14:0_18:2	[M+NH4]+	582.509	C35H64O5	DG	WVBVUWWRPSWGDS-UHFFFAOYSA-N	O=C(OCC(OC(=O)CCCCCCCC=CCC=CCCCCC)CO)CCCCCCCCCCCCC	100	582.50043:1443 583.50378:907 584.50714:907	105.07486:10 121.10017:10 156.13776:10 245.22786:20 258.12952:10 264.25781:20 281.35464:10 285.24686:112 307.22592:10 309.23602:31 311.25018:41 323.24655:10 337.25891:31 337.26926:112 545.68506:10 547.45416:71 547.47723:61 564.50714:41 582.43146:31	20122	58278	62268	55226	10144	7762	16860	30055	17173	48608	10618	30317	24212	8225	66192	28731	48095	30867	130504	123250	72704	16722	26510	55067	32387	37687	29930
11.543	582.504	DG 32:2|DG 16:1_16:1	[M+NH4]+	582.509	C35H64O5	DG	HSQHRRHRYJNSOC-UHFFFAOYSA-N	O=C(OCC(OC(=O)CCCCCCCC=CCCCCCC)CO)CCCCCCCC=CCCCCCC	100	582.50354:8352 583.50689:6128 584.51025:1982	107.08242:51 135.11275:31 137.13542:31 217.20045:20 237.22241:51 264.26901:41 278.28201:51 285.24185:122 294.29678:21 309.24329:52 311.19022:31 311.25497:965 313.27319:31 337.27432:82 339.29184:31 519.46051:20 539.47351:21 547.46771:488 564.53101:82 565.474:31 582.41486:41 582.4762:71 582.5307:31	24911	57204	59809	49573	23239	17636	23466	28589	39307	45480	32366	32326	22722	19507	77338	33472	117303	46398	127632	119067	89766	37614	26510	23461	33969	25686	25774
11.108	582.505	DG 32:2|DG 16:1_16:1	[M+NH4]+	582.509	C35H64O5	DG	HSQHRRHRYJNSOC-UHFFFAOYSA-N	O=C(OCC(OC(=O)CCCCCCCC=CCCCCCC)CO)CCCCCCCC=CCCCCCC	100	582.50116:3880 583.50451:2902 584.50787:1935	119.09318:10 124.04285:10 133.09381:20 147.11961:10 150.09518:20 163.13281:10 165.09148:71 191.10602:41 193.08813:102 193.85201:10 203.10184:20 204.17764:20 209.08047:10 211.0981:31 215.1479:20 217.20909:10 230.1572:20 247.17508:20 248.16821:31 249.17671:31 257.14847:20 259.15817:20 272.25821:10 275.16144:41 276.16699:61 277.17908:71 293.17221:31 295.17227:20 302.20636:10 311.25308:20 313.29379:2…	54161	97240	93005	125075	53710	66773	60780	84857	99656	69858	65425	82747	64354	58835	55754	42742	61373	40712	64837	45370	62829	72448	92001	58770	76563	59333	65158
11.521	582.539	DG O-33:2|DG O-17:1_16:1	[M+NH4]+	582.546	C36H68O4	EtherDG	YUNRKWPLVLVCJO-UHFFFAOYSA-N	O=C(OC(CO)COCCCCCCCCC=CCCCCCCC)CCCCCCCC=CCCCCCC	100	582.53857:1591 583.54192:808 584.54528:0	107.08623:20 252.26909:10 263.25226:71 264.2634:61 265.24426:20 282.27524:71 285.24313:31 300.28851:61 311.25632:245 318.28693:20 327.24503:10 337.26532:31 519.45886:41 546.50513:41 547.47589:174 564.53259:216 582.41986:20 582.53912:112	15382	77979	29979	53578	8592	8273	7072	15967	81193	27327	10162	11468	7104	5053	69506	10293	25781	7579	28518	41610	3156	12457	28947	23992	19224	15567	21885
11.469	582.541	DG O-33:2|DG O-17:1_16:1	[M+NH4]+	582.546	C36H68O4	EtherDG	YUNRKWPLVLVCJO-UHFFFAOYSA-N	O=C(OC(CO)COCCCCCCCCC=CCCCCCCC)CCCCCCCC=CCCCCCC	100	582.54132:5713 583.54467:3035 584.54803:1213	107.08517:10 147.11743:10 237.23033:20 252.2827:10 263.25928:20 264.25662:51 265.24438:20 282.27768:71 285.24323:20 300.28613:61 311.24884:122 311.25632:163 316.19989:10 318.28442:31 337.27563:20 540.49139:10 546.50775:61 547.46857:112 564.52179:163 582.53827:133	16566	82055	71152	50510	29140	28831	20936	42710	71596	44476	28438	17177	17569	13670	44565	28155	37664	20564	30083	12576	10444	32320	27582	32613	17691	15948	20247
11.073	583.421	DG 32:4	[M+Na]+	583.433	C35H60O5	DG	XSJQUGGRWWGWGM-UHFFFAOYSA-N	O=C(OCC(OC(=O)CCCCCCCCCCC=CCC=CCC=CCC=CCC)CO)CCCCCCC	90.9	583.42419:13160 584.42754:11046 585.4309:7295	265.13544:82 275.0701:20 275.08884:82 289.09641:276 303.11008:92 321.18906:92 331.13745:31 339.23242:10 345.13962:31 345.15533:227 359.17749:389 373.17877:20 373.20059:41 387.21436:51 401.2262:204 410.27771:10 413.89154:22 415.23965:1138 427.31378:10 429.25375:31 457.27902:71 469.76175:31 471.30212:3608 472.32941:31 520.47778:41 527.36066:3156 548.45245:20 565.39667:41 579.85883:10 583.427:1662 5…	181768	331453	117934	314058	167823	194804	149254	257820	321965	253032	193033	223142	147062	154321	247778	251456	290780	214778	338036	347467	340089	203799	234182	195801	175835	209501	197861
11.027	583.424	DG 32:4	[M+Na]+	583.433	C35H60O5	DG	XSJQUGGRWWGWGM-UHFFFAOYSA-N	O=C(OCC(OC(=O)CCCCCCCCCCC=CCC=CCC=CCC=CCC)CO)CCCCCCC	92.7	583.42523:22647 584.42858:18715 585.43194:4626	265.13489:20 267.22165:10 275.07892:31 289.08383:20 289.12225:10 303.11441:20 321.18848:20 331.142:31 345.16788:31 359.1662:51 397.17792:10 401.21713:51 415.23331:204 464.41864:20 470.14371:21 471.29846:501 510.30142:10 519.46637:41 520.49005:51 527.36005:380 530.45422:21 538.49292:10 547.46375:41 548.47827:31 583.42645:248	172853	338121	305813	307129	181465	217526	164587	246234	293738	250022	189132	201931	145984	153113	337317	322607	277264	245789	354351	323262	332653	180737	229160	197849	158027	188062	76757
10.751	583.425	DG 32:4	[M+Na]+	583.433	C35H60O5	DG	XSJQUGGRWWGWGM-UHFFFAOYSA-N	O=C(OCC(OC(=O)CCCCCCCCCCC=CCC=CCC=CCC=CCC)CO)CCCCCCC	92.6	583.4245:3345 584.42785:2601 585.43121:2286	211.14777:20 286.17334:10 317.16919:10 359.17007:20 385.23132:10 399.28375:10 401.21283:20 415.23758:82 471.27856:61 471.30002:184 520.38873:10 527.35858:283 583.42157:278	80190	90109	78609	80778	80124	75545	71378	69302	88300	71872	67060	95780	71139	63502	33710	29114	68953	78435	70067	81580	82843	88891	81726	72220	55990	62150	54960
11.982	584.517	DG 32:1|DG 16:0_16:1	[M+NH4]+	584.525	C35H66O5	DG	ADLOEVQMJKYKSR-UHFFFAOYSA-N	O=C(OCC(OC(=O)CCCCCCCC=CCCCCCC)CO)CCCCCCCCCCCCCCC	100	584.51733:11214 585.52068:8728 586.52404:2823	107.08372:10 123.11509:31 219.20833:31 229.21716:10 285.23181:31 297.23401:41 299.26007:62 311.25443:375 313.27264:570 325.27191:31 327.28394:82 339.29382:31 402.34579:10 548.51758:31 549.48676:491 566.5376:20 567.50238:31	23469	75542	66485	49149	56478	52753	18070	46341	75757	103734	27352	14631	23957	15818	147098	69998	334067	68300	263646	194310	145257	49577	32276	72711	79321	77469	80315
11.937	584.519	DG 32:1|DG 16:0_16:1	[M+NH4]+	584.525	C35H66O5	DG	ADLOEVQMJKYKSR-UHFFFAOYSA-N	O=C(OCC(OC(=O)CCCCCCCC=CCCCCCC)CO)CCCCCCCCCCCCCCC	100	584.52216:6675 585.52551:6572 586.52887:1835	300.27634:10 311.25131:41 313.25455:20 313.27454:61 549.47192:61	23936	75542	65486	48574	60096	54458	20984	51810	70486	92033	34089	27831	17958	10972	155449	73391	316978	68300	262729	177139	155988	40677	31658	64204	83218	56470	63473
12.136	584.519	DG 32:1|DG 16:0_16:1	[M+NH4]+	584.525	C35H66O5	DG	ADLOEVQMJKYKSR-UHFFFAOYSA-N	O=C(OCC(OC(=O)CCCCCCCC=CCCCCCC)CO)CCCCCCCCCCCCCCC	100	584.52496:3075 585.52831:1569 586.53167:1309	311.24326:20 313.26642:41 528.4176:10 549.49054:31	41077	5403	2711	2958	12805	18960	34856	3906	5122	4968	40420	34804	65480	53634	4989	3658	7848	7467	11448	8093	6269	46558	69908	40849	14651	15061	17375
11.875	584.557	MG 33:1	[M+NH4]+	584.561	C36H70O4	MG	LLTCRIVRSNBVBI-UHFFFAOYSA-N	O=C(OCC(O)CO)CCCCCCCCCCCCCCCCCCCCC=CCCCCCCCCCC	100	584.55737:6095 585.56072:5786 586.56408:1568	120.01662:10 215.08138:10 222.70483:10 264.26193:41 265.25198:20 275.22626:10 282.27841:31 285.23441:31 299.2529:20 300.28928:41 301.84232:10 311.25702:194 313.27527:184 325.27963:10 339.29126:31 549.47937:197 566.54681:153 567.50159:10 584.56464:61	28855	48315	86818	43183	52800	55531	51177	40943	39291	48039	36878	42975	41601	25771	47692	59351	33719	46513	56282	33669	29194	55583	38090	48553	35694	41276	42180
11.184	585.438	DG 32:3	[M+Na]+	585.449	C35H62O5	DG	PAQMOOOFSNKDRY-UHFFFAOYSA-N	O=C(OCC(OC(=O)CCCCCCCCC=CCC=CCC=CCCCCCCC)CO)CCCCCCC	93.8	585.44073:20427 586.44408:17053 587.44744:6308	333.2175:10 361.1907:102 417.2598:133 453.23468:10 465.3822:21 472.28751:21 473.31277:336 505.25128:10 529.37366:204 585.44849:319	259410	360604	339110	406864	264472	226689	232736	290153	362667	304205	245113	297572	258690	188104	304837	287925	277383	273795	397354	343407	358149	277182	368597	230292	262533	264551	264247
12.369	586.534	DG 32:0|DG 16:0_16:0	[M+NH4]+	586.541	C35H68O5	DG	JEJLGIQLPYYGEE-UHFFFAOYSA-N	O=C(OCC(OC(=O)CCCCCCCCCCCCCCC)CO)CCCCCCCCCCCCCCC	100	586.53741:4382 587.54076:4042 588.54412:931	239.2348:10 287.26846:10 313.26929:184 397.38174:31 551.50555:102	102911	28330	16333	48547	98950	89896	123917	42833	54978	17927	133106	114021	143201	110615	86040	76854	136624	83155	27806	24714	70272	114842	56590	179297	103664	57067	96138
12.322	586.535	DG 32:0|DG 16:0_16:0	[M+NH4]+	586.541	C35H68O5	DG	JEJLGIQLPYYGEE-UHFFFAOYSA-N	O=C(OCC(OC(=O)CCCCCCCCCCCCCCC)CO)CCCCCCCCCCCCCCC	100	586.53296:4290 587.53631:5283 588.53967:2321	111.11832:10 221.23026:10 257.25876:20 296.07437:10 313.24786:31 313.26785:269 370.24649:10 509.29379:10 549.76483:10 551.50067:153 569.50861:10	104774	69863	43019	45698	107366	79143	124943	40502	53048	32681	114866	110978	138565	104884	77183	75815	133567	75467	39244	63580	61377	122341	129678	164009	82421	31828	85349
12.281	586.541	DG 32:0|DG 16:0_16:0	[M+NH4]+	586.541	C35H68O5	DG	JEJLGIQLPYYGEE-UHFFFAOYSA-N	O=C(OCC(OC(=O)CCCCCCCCCCCCCCC)CO)CCCCCCCCCCCCCCC	100	586.54071:8047 587.54406:5667 588.54742:2630	112.87853:10 239.23535:61 241.91772:10 257.24707:42 293.25543:10 313.26971:880 325.66364:10 551.11426:21 551.50208:640	35430	59873	42663	19257	76495	82321	111510	39834	48876	43151	128725	83249	123218	97933	68242	61653	108398	75173	79029	54668	63345	122113	109887	144578	32973	17058	19306
1.83	587.364	DG 33:9	[M+Na]+	587.371	C36H52O5	DG	WGHGXUAYNREFQX-UHFFFAOYSA-N	O=C(OCC(OC(=O)CC=CCC=CCC=CCC=CCC=CCC)CO)CC=CCC=CCC=CCC=CCC	99	587.36444:3863 588.36779:1327 589.37115:204	103.05536:31 105.07011:218 121.06564:31 131.08513:10 133.08406:61 147.08026:20 177.11334:31 207.63977:20 215.13347:10 219.12338:20 225.12617:61 227.1281:10 249.1322:20 269.15274:20 277.19327:20 311.17847:10 373.22571:31 438.1246:10 569.39008:20 577.59875:10 578.8548:31 585.4801:10 587.33649:61 587.37067:102 587.40491:92	76267	8223	1647	5278	3711	4130	23954	128	2010	1464	63269	97465	74886	105318	141	545	2797	21468	21832	2244	3462	20337	22842	31881	7277	9588	7623
2.296	587.365	DG 33:9	[M+Na]+	587.371	C36H52O5	DG	WGHGXUAYNREFQX-UHFFFAOYSA-N	O=C(OCC(OC(=O)CC=CCC=CCC=CCC=CCC=CCC)CO)CC=CCC=CCC=CCC=CCC	98.1	587.36517:1609 588.36852:774 589.37188:172	105.07156:71 133.08723:20 236.15164:10 382.24905:10 569.44226:10 587.29016:31 587.362:31	101742	36699	23755	31918	16214	11878	40276	13232	7656	9907	98054	189519	109556	173689	15613	8726	11180	105144	32817	9657	6204	24990	29805	52315	95255	84631	56784
2.234	587.369	DG 33:9	[M+Na]+	587.371	C36H52O5	DG	WGHGXUAYNREFQX-UHFFFAOYSA-N	O=C(OCC(OC(=O)CC=CCC=CCC=CCC=CCC=CCC)CO)CC=CCC=CCC=CCC=CCC	100	587.36877:2682 588.37212:984 589.37548:120	103.05173:10 105.06789:217 121.06326:31 133.0881:82 140.06485:10 147.07767:41 209.09589:20 221.14371:20 223.11523:10 225.12517:41 251.66002:31 267.14276:10 299.20401:10 474.79947:31 526.81647:41 578.85706:41 587.36609:92 587.40369:61	83345	30520	22429	30551	5534	4309	43764	12255	7267	9429	77558	186514	72624	121785	41942	22494	13283	46676	28365	8880	6143	23848	12417	49302	88452	80072	44920
1.762	587.373	DG 33:9	[M+Na]+	587.371	C36H52O5	DG	WGHGXUAYNREFQX-UHFFFAOYSA-N	O=C(OCC(OC(=O)CC=CCC=CCC=CCC=CCC=CCC)CO)CC=CCC=CCC=CCC=CCC	100	587.37305:1204 588.3764:364 589.37976:156	105.06844:31 131.08482:10 587.25262:31 587.31079:31 587.37579:51	19972	4844	296	2613	6000	7259	8738	228	761	375	18889	32099	53736	34142	1044	500	665	11591	5443	628	385	5075	15929	24679	2486	2864	3691
11.116	587.456	DG 32:2	[M+Na]+	587.465	C35H64O5	DG	JEQMUHGLKRDVNR-UHFFFAOYSA-N	O=C(OCC(OC(=O)CCCCCCCCCCCC=CCC=CCCCCCCC)CO)CCCCCCC	93.7	587.45581:7163 588.45916:5866 589.46252:2435	361.19113:51 362.19528:51 411.30927:10 418.25571:51 419.26398:61 473.30402:31 474.315:112 475.32712:163 485.36429:31 530.37823:71 531.3736:122 586.42969:41 587.46259:538	32368	82356	74103	99713	30404	41582	41711	42704	61366	42622	34083	48213	40656	40320	12569	33467	42840	13098	41505	41793	27631	46008	41682	41629	37789	39572	32141
11.532	587.46	DG 32:2	[M+Na]+	587.465	C35H64O5	DG	JEQMUHGLKRDVNR-UHFFFAOYSA-N	O=C(OCC(OC(=O)CCCCCCCCCCCC=CCC=CCCCCCCC)CO)CCCCCCC	100	587.46014:2156 588.46349:2630 589.46685:809	317.17569:20 524.33636:10 569.52588:20 587.45032:185	11703	35079	33785	26949	11039	18407	11173	17189	21421	15011	9072	15350	9111	18116	36750	23354	47294	21562	37377	32156	31208	16509	18976	16676	17370	14722	11742
10.241	587.463	DG 32:2	[M+Na]+	587.465	C35H64O5	DG	JEQMUHGLKRDVNR-UHFFFAOYSA-N	O=C(OCC(OC(=O)CCCCCCCCCCCC=CCC=CCCCCCCC)CO)CCCCCCC	100	587.46399:11567 588.46734:10952 589.4707:239974	117.09753:10 119.08424:41 121.10165:31 133.0957:31 157.09882:31 219.16928:122 257.19131:31 270.22586:10 275.19162:133 291.19067:10 569.40839:31 587.44049:169 587.45074:393	138372	24632	27551	34442	108033	114497	167490	28323	29934	11468	169508	173679	164210	306620	20119	7080	5764	65490	12716	4235	12190	169158	175690	220143	110581	101793	98967
8.379	589.395	DG 33:8	[M+Na]+	589.386	C36H54O5	DG	ARSXYTSYCNZCPF-UHFFFAOYSA-N	O=C(OC(CO)COC(=O)CCCCC=CCC=CCC=CCC)CC=CCC=CCC=CCC=CCC=CCC	100	589.39062:2339 590.39397:2225 591.39734:5824	177.05113:51 572.36505:10 589.39771:51	291561	42102	41407	40215	39391	52865	83412	9343	69785	6525	217683	264234	298569	225759	11289	12757	13784	49922	21128	5028	12221	191851	64008	159710	78093	71505	112425
11.935	589.475	DG 32:1	[M+Na]+	589.48	C35H66O5	DG	OGUHKUNADZDIPN-UHFFFAOYSA-N	O=C(OCC(OC(=O)CCCCCCCCCCCC=CCCCCCCCCCC)CO)CCCCCCC	100	589.47748:6879 590.48083:6748 591.48419:1795	588.53918:20 589.47797:163	4352	35258	33918	19600	17339	4122	4608	30325	31411	33374	23651	40042	5743	9333	67637	52743	149339	13064	81627	106798	59559	41536	16793	29144	39279	25758	10016
10.583	589.477	DG 32:1	[M+Na]+	589.48	C35H66O5	DG	OGUHKUNADZDIPN-UHFFFAOYSA-N	O=C(OCC(OC(=O)CCCCCCCCCCCC=CCCCCCCCCCC)CO)CCCCCCC	100	589.47784:21823 590.48119:8336 591.48455:49745	118.08009:10 135.11612:31 145.02429:31 147.11957:61 175.14963:10 177.05304:143 179.14243:82 235.17204:31 241.19411:41 259.20773:71 277.21616:174 313.2756:71 333.23398:51 351.25601:31 545.20032:20 571.4718:41 589.43689:84 589.48492:514	324575	73404	73215	86848	189986	185622	209296	100164	113977	79852	317244	337908	407558	415894	67373	72309	76155	126076	74284	60233	77839	293202	232912	413006	170022	192147	186284
10.205	589.477	DG 32:1	[M+Na]+	589.48	C35H66O5	DG	OGUHKUNADZDIPN-UHFFFAOYSA-N	O=C(OCC(OC(=O)CCCCCCCCCCCC=CCCCCCCCCCC)CO)CCCCCCC	100	589.47778:4314 590.48113:5447 591.48449:1244	135.11623:10 231.13405:10 279.23343:10 313.27457:31 469.15958:10 589.47485:31	1275158	54826	35412	54693	684353	865330	911655	67907	67593	32808	1377517	1570994	1182196	2433091	60672	52707	16681	325613	34338	12347	22474	884403	948470	1396539	557623	579468	580926
11.485	589.478	DG 32:1	[M+Na]+	589.48	C35H66O5	DG	OGUHKUNADZDIPN-UHFFFAOYSA-N	O=C(OCC(OC(=O)CCCCCCCCCCCC=CCCCCCCCCCC)CO)CCCCCCC	100	589.47803:8942 590.48138:8906 591.48474:2426	109.10204:10 131.07845:10 205.12804:10 261.22455:51 263.13327:20 311.2562:133 311.53024:10 313.26941:20 317.24493:31 329.74982:10 333.23523:20 335.2562:133 487.44937:10 497.42725:51 508.69641:10 561.49298:10 571.44537:31 571.45886:61 571.4859:61 589.47174:51 589.48541:102	89726	9213	7042	6077	48227	55762	100444	4716	6199	11823	73829	71126	44165	75634	12046	13592	1034	24152	12956	3795	5084	101601	121548	95795	10569	38612	50766
10.207	590.478	NAGly 34:4;2O|NAGly 19:1;O(FA 15:2)	[M+H]+	590.478	C36H63NO5	NAGly	UJNHWCLOPQRZCY-UHFFFAOYSA-N	O=C(O)CNC(=O)CCCCCCC(OC(=O)CCCCCCC=CCC=CCCC)C=CCCCCCCCCC	100	590.47803:17666 591.48138:7779 592.48474:4664	105.07215:41 107.08889:31 109.10711:31 117.07491:10 119.08762:51 121.10506:61 123.11751:20 133.10092:31 135.1151:51 139.10887:20 147.11679:31 149.13051:41 151.10759:31 155.10431:20 158.10768:10 159.1158:31 169.15645:10 185.11786:41 219.13853:10 227.20308:61 231.21271:31 237.1494:31 241.19066:31 247.20226:20 250.25255:51 259.20187:61 261.22186:31 275.20407:72 276.31296:31 277.21719:756 279.23291:3…	820958	54422	12589	19865	232061	672567	279434	32539	29816	12624	715278	844849	522339	1160821	48490	20713	12643	298703	34412	16030	18068	662787	455578	757248	418299	399762	454438
10.481	591.39	DG 33:7	[M+Na]+	591.402	C36H56O5	DG	PUNDVFQJSIXWII-UHFFFAOYSA-N	O=C(OC(CO)COC(=O)CCCCCCC=CCC=CCCC)CC=CCC=CCC=CCC=CCC=CCC	92.2	591.3927:1719 592.39605:864 593.39941:378	478.2493:10 479.26556:20 535.33472:31 591.3902:31	11175	16111	47233	31580	14245	11455	21239	45387	19754	40416	8871	15861	17815	17766	30291	29499	42396	14438	50936	57754	36898	19147	14962	31335	35092	17565	39075
10.434	591.391	DG 33:7	[M+Na]+	591.402	C36H56O5	DG	PUNDVFQJSIXWII-UHFFFAOYSA-N	O=C(OC(CO)COC(=O)CCCCCCC=CCC=CCCC)CC=CCC=CCC=CCC=CCC=CCC	88.3	591.3913:2334 592.39465:996 593.39801:390	123.11701:10 338.19781:10 350.24335:31 367.14569:20 423.21417:20 472.22766:10 479.26376:122 535.3363:61 574.44202:20 591.35773:20 591.38861:51	29109	16974	48807	36393	38408	16540	28759	34599	51133	43536	10234	5938	18092	29021	38960	36911	35389	17462	41622	53984	46261	33241	18166	14658	34864	7043	36365
10.383	591.392	DG 33:7	[M+Na]+	591.402	C36H56O5	DG	PUNDVFQJSIXWII-UHFFFAOYSA-N	O=C(OC(CO)COC(=O)CCCCCCC=CCC=CCCC)CC=CCC=CCC=CCC=CCC=CCC	89.3	591.39178:2444 592.39513:795 593.39849:477	123.11701:10 338.19781:10 350.24335:31 367.14569:20 423.21417:20 472.22766:10 479.26376:122 535.3363:61 574.44202:20 591.35773:20 591.38861:51	28322	44105	48807	19718	37049	18860	29139	18113	51133	18960	11936	17646	11620	29662	40922	15920	31932	38975	56989	55150	47079	6398	45492	5667	12923	26670	14416
11.56	591.484	DG 32:0	[M+Na]+	591.496	C35H68O5	DG	IMXMTGVRZTUYOM-UHFFFAOYSA-N	O=C(OCC(OC(=O)CCCCCCC)CO)CCCCCCCCCCCCCCCCCCCCCCC	88	591.48425:4207 592.4876:2442 593.49096:1150	113.13022:10 293.21149:10 313.26181:20 328.31821:10 335.25348:41 505.38382:10 529.20068:20 547.22009:20 573.48206:31 591.48529:51 591.52991:51	128475	48093	41539	47922	272627	277235	425729	57996	35045	14884	315581	130451	166204	342232	33600	64137	12770	122295	11106	49177	42146	466749	360318	265041	88783	91182	92854
12.295	591.49	DG 32:0	[M+Na]+	591.496	C35H68O5	DG	IMXMTGVRZTUYOM-UHFFFAOYSA-N	O=C(OCC(OC(=O)CCCCCCC)CO)CCCCCCCCCCCCCCCCCCCCCCC	100	591.49036:6620 592.49371:3996 593.49707:1547	429.29959:10 467.28256:10 527.56726:10 531.23132:31 557.41461:10 590.66748:61 591.49805:547 591.65259:34	4061	73172	90674	71211	2636	5084	4020	58758	43536	51600	17024	19606	15929	2180	90436	74970	83462	31945	63125	85749	104555	5299	25994	5699	12642	24392	6068
10.51	591.491	DG 32:0	[M+Na]+	591.496	C35H68O5	DG	IMXMTGVRZTUYOM-UHFFFAOYSA-N	O=C(OCC(OC(=O)CCCCCCC)CO)CCCCCCCCCCCCCCCCCCCCCCC	100	591.49432:22554 592.49767:17606 593.50103:4235	105.07436:31 107.08089:51 109.10345:71 111.11815:20 121.10275:112 123.11987:41 131.0833:41 133.10336:92 135.11755:71 137.13364:31 145.10228:41 147.11249:31 149.13133:61 157.43114:10 161.13173:61 163.14868:92 173.13359:51 173.17818:10 177.1655:51 179.14026:20 187.14685:51 195.17265:10 201.15637:31 233.23155:61 239.23325:71 240.74887:21 243.19086:21 243.21068:370 243.93556:10 245.22273:31 257.19968…	772492	54690	61617	82826	469780	551168	461645	109103	120124	50698	706110	781862	872863	935451	48360	68031	25391	328715	35739	23409	58502	561443	428432	727814	410749	368909	364341
10.996	591.492	DG 32:0	[M+Na]+	591.496	C35H68O5	DG	IMXMTGVRZTUYOM-UHFFFAOYSA-N	O=C(OCC(OC(=O)CCCCCCC)CO)CCCCCCCCCCCCCCCCCCCCCCC	99.3	591.49231:18684 592.49566:13701 593.49902:5445	109.10081:31 121.10154:31 123.11866:20 135.11795:31 137.13403:20 149.13351:20 159.12245:10 171.11896:10 185.08855:10 239.24054:41 243.20483:71 254.09003:10 261.21674:174 279.23706:31 311.22302:10 313.26865:353 317.24921:51 335.25809:265 573.48938:174 591.40704:31 591.44824:61 591.48944:143	355169	110547	160825	133978	381177	411864	363420	209898	274701	244538	414427	368550	313138	368657	69702	22327	60988	243860	91364	43023	77131	388870	576209	314588	193024	226898	208790
10.966	591.492	DG 32:0	[M+Na]+	591.496	C35H68O5	DG	IMXMTGVRZTUYOM-UHFFFAOYSA-N	O=C(OCC(OC(=O)CCCCCCC)CO)CCCCCCCCCCCCCCCCCCCCCCC	100	591.49188:12338 592.49523:7769 593.49859:10252	244.05212:10 335.25903:10 351.25223:122 531.20062:10 591.46552:41 591.49304:51	374286	152815	150996	127869	395923	409260	386573	212322	273107	233691	388255	380656	316064	373830	59006	25731	64173	259704	97781	42533	78650	417864	562860	314588	97190	242859	227702
11.671	591.492	DG 32:0	[M+Na]+	591.496	C35H68O5	DG	IMXMTGVRZTUYOM-UHFFFAOYSA-N	O=C(OCC(OC(=O)CCCCCCC)CO)CCCCCCCCCCCCCCCCCCCCCCC	100	591.49609:77109 592.49944:43806 593.5028:9616	105.07106:122 107.08779:143 109.10157:236 111.08054:31 115.07972:10 117.06612:61 119.08645:184 121.10077:278 123.11945:194 129.06702:31 131.08609:112 131.85661:10 133.09967:122 135.11876:184 137.09848:31 137.13319:102 145.09505:20 145.10184:133 147.10861:71 147.11546:174 149.13434:214 151.14095:41 159.10728:20 159.11263:92 161.13129:174 163.15004:153 165.16322:31 173.13129:166 175.14516:61 177.16…	2176569	346441	208875	288938	1639190	1860866	2327810	307530	301693	120423	2174570	2268706	1841231	2095189	131110	28269	53651	838835	96232	32620	156445	2842704	3149685	3011248	1083647	1427227	1370950
11.698	591.493	DG 32:0	[M+Na]+	591.496	C35H68O5	DG	IMXMTGVRZTUYOM-UHFFFAOYSA-N	O=C(OCC(OC(=O)CCCCCCC)CO)CCCCCCCCCCCCCCCCCCCCCCC	100	591.49518:98682 592.49853:75076 593.50189:17168	103.08691:10 105.07158:82 107.08685:153 109.1021:252 111.08108:41 111.1153:31 117.07125:61 119.08085:102 121.10133:239 123.11532:143 127.14535:31 131.08507:194 133.10353:122 133.51593:10 135.11935:240 137.1338:82 139.1132:31 145.09906:143 147.11609:143 149.12981:282 151.10861:20 151.14679:61 159.10437:20 159.11328:163 161.13373:112 163.14529:143 171.11496:31 173.13197:153 175.14772:82 177.16197:7…	2000505	350247	243293	345060	1479119	1668543	2558146	275188	320302	127462	2191995	2153816	1485558	1935832	133597	28762	57205	798193	106477	10969	150970	2645430	3240416	2949108	1165998	1371248	1267502
11.262	591.494	DG 32:0	[M+Na]+	591.496	C35H68O5	DG	IMXMTGVRZTUYOM-UHFFFAOYSA-N	O=C(OCC(OC(=O)CCCCCCC)CO)CCCCCCCCCCCCCCCCCCCCCCC	100	591.49377:17083 592.49712:14978 593.50048:7287	109.10098:51 119.08427:31 121.10322:20 131.08377:20 135.11639:31 147.1181:20 149.1301:20 165.16234:10 173.12851:41 184.42834:10 195.10016:10 233.22122:20 242.1313:10 243.20671:61 257.24768:41 261.22092:204 277.22086:10 295.22983:31 297.21497:10 309.33496:10 312.19449:21 313.26804:464 317.24603:71 321.17072:21 324.25464:10 334.17258:21 335.25476:459 479.26639:31 499.44931:31 533.43304:10 535.31934…	181131	54463	23070	28617	180004	113179	189106	51969	61942	30445	245938	233967	324286	217029	8763	17256	12807	54784	17548	8562	16346	224547	215109	202262	57407	72179	76028
10.494	592.499	NAGly 34:3;2O|NAGly 18:2;O(FA 16:0)	[M+H]+	592.494	C36H65NO5	NAGly	KQOYPVJUSWUYNC-UHFFFAOYSA-N	O=C(O)CNC(=O)CCCCCCC(OC(=O)CCCCCCCCCCCCCCC)C=CCC=CCCCCC	100	592.48993:20161 593.49328:9986 594.49664:4579	105.0707:31 107.08596:41 109.09972:61 119.0845:41 121.09879:31 123.11588:31 125.0912:20 131.0824:20 132.08644:10 133.1041:51 135.11829:61 145.09962:31 147.11494:41 149.13036:31 151.1109:31 151.67197:10 159.1174:31 161.12712:31 164.08667:20 169.12318:10 173.13066:41 187.14378:20 195.13399:31 203.14432:31 221.15318:51 233.22806:31 234.22736:20 241.19455:41 243.20488:82 244.20987:71 249.20346:20 257…	378879	99433	77522	162226	314180	297756	272039	194175	189715	49040	356225	382704	389847	434797	33852	40170	19081	162221	33422	21651	49586	352066	205318	386770	250537	211090	219499
9.593	593.41	DG 33:6	[M+Na]+	593.418	C36H58O5	DG	VMSYANQNYIAKRV-UHFFFAOYSA-N	O=C(OCC(OC(=O)CCCCC=CCC=CCC=CCC=CCC=CCC=CCC)CO)CCCCCCCC	100	593.41296:39406 594.41631:33198 595.41967:7691	315.19232:174 533.23615:10 591.46521:15 593.27948:41 593.41357:2041 593.84698:12	415005	6649	9900	4884	613004	336825	421465	35967	9202	20478	350912	419369	854395	424056	14781	1618	214	223444	7461	3041	6276	341681	113992	285524	192520	72181	73244
9.645	593.412	DG 33:6	[M+Na]+	593.418	C36H58O5	DG	VMSYANQNYIAKRV-UHFFFAOYSA-N	O=C(OCC(OC(=O)CCCCC=CCC=CCC=CCC=CCC=CCC=CCC)CO)CCCCCCCC	100	593.41772:20466 594.42107:16122 595.42443:3528	477.25586:10 517.29248:10 593.27368:92 593.40436:134 593.41809:187	510552	9466	10846	13044	625661	335420	357308	36962	25612	21881	316434	413983	902494	200293	13103	5854	1302	268251	11861	5770	5326	294145	130293	302604	227175	200916	193030
8.339	593.413	DG 33:6	[M+Na]+	593.418	C36H58O5	DG	VMSYANQNYIAKRV-UHFFFAOYSA-N	O=C(OCC(OC(=O)CCCCC=CCC=CCC=CCC=CCC=CCC=CCC)CO)CCCCCCCC	98.6	593.41364:2431 594.41699:1880 595.42035:585	299.19315:61 317.21198:446 392.36307:26 410.37283:26 411.35437:36 412.36285:82 413.36972:163 430.37555:15 431.37778:26 432.117:5 439.26587:20 447.20453:10 460.22507:10 465.38815:20 466.39374:82 477.26764:15 481.20807:15 484.40628:41 525.31152:20 533.24609:41 537.26678:10 540.42596:20 557.44666:31 558.45044:122 559.28479:5 575.39825:15 593.27667:158 593.34198:46 593.36951:26 593.41418:138	106648	5028	5558	1483	136505	165428	136140	3776	5829	3877	53478	83916	75604	96685	5593	6976	3213	33002	6450	1751	2634	79358	74991	165809	36080	40495	36893
8.999	593.414	DG 33:6	[M+Na]+	593.418	C36H58O5	DG	VMSYANQNYIAKRV-UHFFFAOYSA-N	O=C(OCC(OC(=O)CCCCC=CCC=CCC=CCC=CCC=CCC=CCC)CO)CCCCCCCC	100	593.41357:3938 594.41692:2349 595.42028:1029	299.1188:10 315.18741:82 352.25116:10 401.17691:10 450.35138:10 519.42957:10 533.24945:20 593.26947:61 593.40356:61 593.4483:51 593.47235:31	39564	841	982	2478	96619	94042	89541	3324	4110	6064	9519	36254	19983	17931	1741	715	4938	5207	9650	5447	2995	67258	38927	103030	31643	11286	35759
8.283	593.414	DG 33:6	[M+Na]+	593.418	C36H58O5	DG	VMSYANQNYIAKRV-UHFFFAOYSA-N	O=C(OCC(OC(=O)CCCCC=CCC=CCC=CCC=CCC=CCC=CCC)CO)CCCCCCCC	100	593.41461:4364 594.41796:2099 595.42132:1002	295.19827:10 299.19696:61 311.13525:10 317.20831:435 411.36423:31 412.367:31 413.37677:51 531.38409:10 533.24396:31 558.43481:31 593.26392:82 593.31891:102 593.37396:51 593.41174:92	40439	4831	5296	4468	131072	163008	111631	4381	6357	4796	63649	92845	83825	91930	4395	7478	1278	24145	2418	603	2634	75644	89235	141278	29458	14175	36856
11.448	594.499	DG 33:3|DG 15:0_18:3	[M+NH4]+	594.509	C36H64O5	DG	UARHXHPRJDJCKE-UHFFFAOYSA-N	O=C(OCC(OC(=O)CCCCCCCC=CCC=CCC=CCC)CO)CCCCCCCCCCCCCC	100	594.50476:8275 595.50811:6681 596.51147:8098	109.10226:10 179.60941:10 243.23726:31 245.23174:10 261.22745:51 299.25769:153 309.02933:10 313.25769:20 313.2677:31 318.25485:10 333.26184:10 335.24927:122 336.08728:10 337.26593:31 531.44226:10 558.33759:10 559.46234:82 577.48676:41 594.47101:31	113158	56559	59222	46191	86533	93135	109402	41281	73043	13787	169329	169372	84417	118141	29748	13213	24681	42523	19090	23445	20925	131325	97108	141735	16477	21690	25118
10	595.427	DG 33:5	[M+Na]+	595.433	C36H60O5	DG	LBUJMYXLGKMXNH-UHFFFAOYSA-N	O=C(OCC(OC(=O)CCCCCCCC=CCC=CCC=CCC=CCC=CCC)CO)CCCCCCCC	100	595.43115:5682 596.4345:4150 597.43786:1132	131.08443:10 261.21765:31 317.20743:61 407.37311:51 539.43579:31 595.35602:21 595.43176:945	162621	42632	40565	73299	281933	147299	194149	108190	82897	40568	137803	143836	290188	194424	22294	2248	9094	97461	12197	5847	16362	171706	65795	148401	134025	129835	143419
10.037	595.427	DG 33:5	[M+Na]+	595.433	C36H60O5	DG	LBUJMYXLGKMXNH-UHFFFAOYSA-N	O=C(OCC(OC(=O)CCCCCCCC=CCC=CCC=CCC=CCC=CCC)CO)CCCCCCCC	100	595.4317:5734 596.43505:3472 597.43841:903	107.08889:41 117.07644:10 121.1004:20 125.09917:10 135.1151:31 145.10146:10 161.14165:10 261.14429:20 315.18372:20 317.20959:184 593.50397:31 595.3902:38 595.43842:2473	173675	43019	42711	74521	300486	121699	216244	103322	95924	44020	135560	146794	111461	87155	23437	4051	10245	97985	14644	5847	16362	185388	44965	59827	126748	143957	133866
11.778	596.518	DG 33:2|DG 15:0_18:2	[M+NH4]+	596.525	C36H66O5	DG	ALJOQAHFNXMDAB-UHFFFAOYSA-N	O=C(OCC(OC(=O)CCCCCCCC=CCC=CCCCCC)CO)CCCCCCCCCCCCCC	100	596.52332:4165 597.52667:2817 598.53003:971	149.1436:10 243.2262:10 297.23895:20 299.25769:92 301.39352:10 325.27957:20 337.27631:102 339.29123:31 519.46558:20 561.46783:82 566.49011:10 596.47272:31	139858	119188	98142	92141	118059	108458	85568	55600	85212	47797	167305	187913	96489	107771	92719	63218	67904	87282	99725	104013	72194	153985	138993	140246	86271	69524	76770
11.816	596.522	DG 33:2|DG 15:0_18:2	[M+NH4]+	596.525	C36H66O5	DG	ALJOQAHFNXMDAB-UHFFFAOYSA-N	O=C(OCC(OC(=O)CCCCCCCC=CCC=CCCCCC)CO)CCCCCCCCCCCCCC	100	596.52161:10228 597.52496:6735 598.52832:2307	109.10055:20 123.1168:51 135.11928:31 221.1694:10 230.15245:10 243.23956:10 248.14767:10 261.22305:10 263.23257:61 286.20102:10 299.258:528 300.20145:63 313.26804:143 317.21088:204 318.20233:122 323.25131:82 325.28253:31 337.27155:418 339.28647:31 536.21552:10 550.41785:21 561.49243:391 579.50513:31 596.50848:381	130050	109714	91992	88852	97688	77870	65148	54284	83215	46816	166282	171060	104650	97644	86987	65773	69816	91432	107674	101757	80416	133671	118108	135848	80370	81999	78777
10.447	597.444	DG 33:4	[M+Na]+	597.449	C36H62O5	DG	SLBOIAMLRAJMPI-UHFFFAOYSA-N	O=C(OCC(OC(=O)CCCCCCCCCCC=CCC=CCC=CCC=CCC)CO)CCCCCCCC	100	597.44415:17787 598.4475:16847 599.45086:41283	317.2077:20 370.33008:10 579.47925:10 597.42383:189 597.43768:372	24120	132299	125697	254034	90428	40635	48072	191550	171860	82285	17133	33185	25065	14183	59739	7655	20431	40768	15704	12427	67147	78950	31864	51925	26356	26041	89100
12.145	598.53	DG 33:1|DG 16:0_17:1	[M+NH4]+	598.541	C36H68O5	DG	CNVMYUWURZZCCS-UHFFFAOYSA-N	O=C(OCC(OC(=O)CCCCCCCC=CCCCCCCC)CO)CCCCCCCCCCCCCCC	100	598.53461:2754 599.53796:2573 600.54132:1053	149.69591:10 311.27908:10 313.26736:82 325.25888:31 325.27414:71 563.48572:41 598.47296:82 598.53857:41	31677	48203	24439	23018	8526	6867	22051	18824	40895	12796	42365	39193	35269	35257	55454	19178	80568	58377	40738	75911	52798	15184	51362	39425	46517	41044	15445
12.085	598.538	DG 33:1|DG 15:0_18:1	[M+NH4]+	598.541	C36H68O5	DG	GWAPRYUVSHVZHN-UHFFFAOYSA-N	O=C(OCC(OC(=O)CCCCCCCC=CCCCCCCCC)CO)CCCCCCCCCCCCCC	100	598.53754:7909 599.54089:6028 600.54425:2922	109.10069:31 117.09576:10 121.10295:51 149.1299:20 157.10568:10 299.25345:265 309.18387:10 311.25269:92 313.27591:133 323.28214:10 325.27017:41 327.29239:122 339.28683:204 430.23419:10 563.49866:496 580.56317:41 597.61298:41 598.4519:31 598.48645:51	24787	38748	11295	9173	21408	26391	8304	20995	32207	28841	50238	38524	27598	13551	72421	51483	52141	69850	122979	73911	46045	36962	16206	31087	40559	16792	38911
11.213	599.457	DG 33:3	[M+Na]+	599.465	C36H64O5	DG	VALQOECJVFXZTB-UHFFFAOYSA-N	O=C(OCC(OC(=O)CCCCCCCCC=CCC=CCC=CCCCCCCC)CO)CCCCCCCC	98.3	599.45673:5854 600.46008:4166 601.46344:2724	263.23557:31 315.17319:20 315.19827:92 543.38965:41 580.52588:31 581.52972:71 599.39178:51 599.46094:1083	88982	6014	4441	2383	31882	26744	34157	2534	4483	4980	62169	79760	134342	74399	3835	11983	3641	48460	3653	3492	4718	46894	5200	29397	29466	45486	56940
13.386	599.474	DG 33:3	[M+Na]+	599.465	C36H64O5	DG	VALQOECJVFXZTB-UHFFFAOYSA-N	O=C(OCC(OC(=O)CCCCCCCCC=CCC=CCC=CCCCCCCC)CO)CCCCCCCC	99.1	599.47235:4243 600.4757:4655 601.47906:2428	109.10033:10 145.11043:10 149.13612:10 203.17905:20 301.28677:10 599.46271:41 599.48346:102	61561	17745	24329	4723	34591	35385	43605	102350	107464	16379	56917	43823	57366	52383	12289	2383	3446	48646	7542	374	13614	37724	39702	53952	28486	12781	41134
11.694	604.521	DG O-35:5|DG O-20:1_15:4	[M+NH4]+	604.53	C38H66O4	EtherDG	UQVRHBCJVKOEEX-UHFFFAOYSA-N	O=C(OC(CO)COCCCCCCCCCCC=CCCCCCCCC)CC=CCC=CCC=CCC=CCC	94.5	604.5213:6600 605.52465:5736 606.52801:8515	109.06286:31 207.85934:10 261.23441:10 291.18768:122 604.42114:20	23618	8222	9013	5533	89011	38220	44866	6677	8564	5127	39353	30854	46484	80334	5576	8354	6236	5452	6662	7597	5380	77296	173558	69236	21204	19443	12401
11.894	605.504	DG 33:0	[M+Na]+	605.511	C36H70O5	DG	BFIDRLHOPKTGSX-UHFFFAOYSA-N	O=C(OCC(OC(=O)CCCCCCC)CO)CCCCCCCCCCCCCCCCCCCCCCCC	100	605.51129:8631 606.51464:10360 607.518:5092	107.08517:10 125.13452:10 241.08772:10 257.17844:10 261.22415:61 273.18655:10 314.27673:10 327.28009:112 335.25824:51 499.26385:10 587.49817:71 605.48218:41 605.50995:92	121955	29356	16894	7696	82024	93078	108193	13077	7001	6572	118974	136623	100946	133578	22024	18869	3780	51772	19522	17291	23159	143397	133176	132433	62017	58213	61537
11.234	606.503	DG 34:4|DG 16:1_18:3	[M+NH4]+	606.509	C37H64O5	DG	UUPFPLJLQPYEKS-UHFFFAOYSA-N	O=C(OCC(OC(=O)CCCCCCCC=CCC=CCC=CCC)CO)CCCCCCCC=CCCCCCC	100	606.51154:3106 607.51489:5179 608.51825:1562	101.17428:10 107.08015:20 119.08611:31 133.10258:31 145.09808:31 157.09747:20 171.10654:20 219.172:41 221.15993:31 242.16956:10 256.0816:10 257.18527:51 260.23486:41 261.22192:41 275.19708:235 291.19635:10 293.21384:112 311.24362:31 311.25858:71 335.2536:102 337.27805:31 553.49756:31 570.52234:51 571.46692:82 588.53778:82 589.48682:31 606.41595:92 606.46808:112 606.50635:82 606.54456:82 606.6593:…	94030	30043	30831	28456	113188	79312	86491	33515	30021	27451	80692	73669	84153	83557	25804	14487	30019	43097	38622	17246	17573	77538	117893	90578	44975	41896	43579
11.503	606.503	DG 34:4|DG 16:1_18:3	[M+NH4]+	606.509	C37H64O5	DG	UUPFPLJLQPYEKS-UHFFFAOYSA-N	O=C(OCC(OC(=O)CCCCCCCC=CCC=CCC=CCC)CO)CCCCCCCC=CCCCCCC	100	606.50647:20550 607.50982:20040 608.51318:6275	107.08557:41 109.09933:61 119.0841:41 121.09995:61 123.11549:31 131.08685:41 135.11787:61 147.11624:31 149.12994:31 161.13208:41 171.84718:10 177.13014:20 187.15302:31 219.21503:31 233.22116:41 243.20226:61 259.2077:41 261.2186:184 275.18896:41 276.19928:31 293.21024:92 308.12943:10 311.25482:840 313.27304:143 317.2486:71 327.29199:41 333.23132:41 335.23672:54 335.25482:1143 336.24817:20 497.4418…	291048	19985	11235	8507	161510	231672	480568	9175	6833	3441	258360	261884	166652	251064	9830	5899	11854	68979	7861	2574	7238	488279	611825	464026	99690	106225	112638
11.461	606.504	DG 34:4|DG 16:1_18:3	[M+NH4]+	606.509	C37H64O5	DG	UUPFPLJLQPYEKS-UHFFFAOYSA-N	O=C(OCC(OC(=O)CCCCCCCC=CCC=CCC=CCC)CO)CCCCCCCC=CCCCCCC	100	606.50391:46989 607.50726:47975 608.51062:13764	117.07595:10 129.06927:10 133.11174:10 135.11942:41 173.13562:31 241.20692:10 243.2063:41 260.24252:31 261.22275:92 293.2049:82 301.25858:10 311.23935:104 311.25925:450 313.27249:102 317.26059:31 328.28568:41 329.59152:10 333.241:31 335.25421:380 546.22437:31 571.46667:204 588.51343:31 589.48309:133 606.25214:31 606.5094:51	297507	4081	3036	7494	182047	235859	492488	11106	2427	4637	267791	274419	123264	251181	9321	1395	6349	68989	7871	4743	7238	232102	568420	441603	107394	108390	37400
11.249	606.54	DG O-35:4|DG O-17:1_18:3	[M+NH4]+	606.546	C38H68O4	EtherDG	RNUWTRPASPPGEF-UHFFFAOYSA-N	O=C(OC(CO)COCCCCCCCCC=CCCCCCCC)CCCCCCCC=CCC=CCC=CCC	100	606.53912:8158 607.54247:7692 608.54583:7085	105.06722:20 107.08391:41 109.09911:51 121.1059:41 129.06906:20 135.12248:31 145.10225:31 147.11588:41 149.12958:31 158.09601:10 161.12807:20 171.09984:31 179.18169:10 183.21227:10 219.21016:31 235.17131:31 239.17827:31 243.21027:20 252.19974:31 257.17883:20 257.19016:51 261.21542:71 263.23633:10 270.15967:10 275.18335:72 275.19739:403 291.2038:20 292.20444:41 293.2092:143 310.24084:41 311.25372:…	146127	50557	3369	29215	315372	142110	211486	12784	13737	7402	156230	195199	169818	249433	18110	4746	21105	48867	12963	6252	1791	209949	366233	318567	33427	110642	39187
8.542	607.412	DG 34:6	[M+Na]+	607.433	C37H60O5	DG	UPSGVRSBBJOKOF-UHFFFAOYSA-N	O=C(OCC(OC(=O)CCCCCCC=CCC=CCC=CCC=CCC=CCC=CCC)CO)CCCCCCC	88.5	607.42316:5548 608.42651:4242 609.42987:2020	117.0321:61 134.04233:10 145.02829:184 162.06046:21 173.11226:10 177.04247:80 177.05562:776 196.63593:10 217.01405:331 236.77338:10 251.09067:41 301.12296:20 321.33386:10 413.26074:359 588.5752:21 589.40094:314 607.35474:20 607.43475:31	76135	18083	19571	20873	12538	31567	7703	18979	37841	3147	118223	115152	64561	19974	15392	33989	20196	92031	41256	16064	30886	61216	13532	94476	50120	49576	48476
10.612	608.518	DG 34:3|DG 16:0_18:3	[M+NH4]+	608.525	C37H66O5	DG	UHPKYXAUVQOHQL-UHFFFAOYSA-N	O=C(OCC(OC(=O)CCCCCCCC=CCC=CCC=CCC)CO)CCCCCCCCCCCCCCC	100	608.52594:4495 609.52929:2735 610.53265:966	109.10186:20 130.06519:10 163.14661:20 169.09825:10 179.13617:20 278.21497:20 302.26837:10 313.26938:71 314.2822:31 335.24841:41 352.25543:20 475.20932:10 479.25562:41 496.26941:20 535.33081:31 552.34137:20 573.4892:61 590.48016:102 591.50287:51 608.39099:51 608.45715:51	118867	13702	36005	9260	113537	83827	80221	59352	23503	4403	39671	98197	87304	32786	32270	23039	9179	81085	10331	1223	4374	87881	57081	77409	62168	58094	50789
11.668	608.519	DG 34:3|DG 16:0_18:3	[M+NH4]+	608.525	C37H66O5	DG	UHPKYXAUVQOHQL-UHFFFAOYSA-N	O=C(OCC(OC(=O)CCCCCCCC=CCC=CCC=CCC)CO)CCCCCCCCCCCCCCC	100	608.52216:98024 609.52551:85761 610.52887:18074	105.06686:20 105.07265:51 107.08208:61 109.09727:41 109.10317:92 119.08194:20 121.10087:61 129.61137:10 131.0894:31 133.09975:31 135.08109:20 135.11391:61 137.12996:31 143.08357:10 147.11722:51 149.13094:61 156.90858:10 161.13129:31 163.14822:41 173.12567:31 175.15073:31 177.15747:20 185.12202:10 187.14825:31 201.15579:20 233.22224:41 239.23035:61 243.20995:174 253.18462:10 257.2442:51 261.22195:…	11831561	1179636	924383	1416192	9905496	8612747	14559599	1095978	1167795	323817	12628831	13896235	11513956	11659579	323553	114753	155875	3234864	262936	94098	457793	17633784	16252005	16203231	7452415	6995374	7147527
11.699	608.52	DG 34:3|DG 16:0_18:3	[M+NH4]+	608.525	C37H66O5	DG	UHPKYXAUVQOHQL-UHFFFAOYSA-N	O=C(OCC(OC(=O)CCCCCCCC=CCC=CCC=CCC)CO)CCCCCCCCCCCCCCC	100	608.52246:275939 609.52581:238551 610.52917:44298	103.07744:41 105.06779:153 107.0845:293 109.1012:602 111.08015:41 111.11884:51 113.12645:31 117.07183:92 119.08759:155 121.10191:327 123.11747:249 125.13229:92 129.073:21 131.08243:206 133.09924:247 135.11668:370 137.09639:51 137.12946:204 139.11214:41 139.14378:31 145.09119:41 145.10309:207 147.11671:163 149.13388:271 151.1075:31 151.14568:41 151.92424:10 159.11748:238 161.13437:217 163.14594:20…	11132090	1286811	975647	1508127	8987229	9421793	13394461	1001062	1326978	351858	13162699	13103789	12263443	12078091	341563	138409	175917	3197037	269967	100158	438634	16447388	16950780	16639539	7608574	6709234	7318238
9.191	609.442	DG 34:5	[M+Na]+	609.449	C37H62O5	DG	ISLIFCNTWVJFNJ-UHFFFAOYSA-N	O=C(OCC(OC(=O)CCCCCCCCCC=CCC=CCC=CCC=CCC=CCC)CO)CCCCCCC	100	609.44623:10346 610.44958:6530 611.45294:89350	215.13907:10 219.17291:71 227.16144:10 261.22043:10 275.19785:41 609.45068:176	106407	6682	2005	3193	107100	116031	198762	5483	10857	5402	139037	131558	114840	253348	1417	3127	3090	46615	4095	1173	2841	152409	164506	184110	19832	20479	61887
11.186	609.442	DG 34:5	[M+Na]+	609.449	C37H62O5	DG	ISLIFCNTWVJFNJ-UHFFFAOYSA-N	O=C(OCC(OC(=O)CCCCCCCCCC=CCC=CCC=CCC=CCC=CCC)CO)CCCCCCC	100	609.44733:3584 610.45068:3349 611.45404:21345	105.06934:10 111.08473:10 119.08618:41 130.08076:10 145.09987:20 147.11519:31 159.11948:31 163.11551:10 165.08495:41 219.1721:204 243.22755:10 273.12381:10 275.20425:102 292.16333:10 293.20911:31 331.17169:20 331.19226:51 335.27182:31 385.23169:31 462.39658:31 497.3118:20 521.48798:10 525.21497:10 553.39478:41 591.27075:20 609.24933:31 609.2702:41 609.40265:52 609.44098:531	149246	10789	3382	6762	137188	129467	200435	5138	8737	6599	98864	110526	135672	202113	6572	17217	2385	49340	5087	9199	7985	94376	103706	132972	53703	70812	54581
6.717	609.446	DG 34:5	[M+Na]+	609.449	C37H62O5	DG	ISLIFCNTWVJFNJ-UHFFFAOYSA-N	O=C(OCC(OC(=O)CCCCCCCCCC=CCC=CCC=CCC=CCC=CCC)CO)CCCCCCC	98.5	609.4455:4921 610.44885:2429 611.45221:1416	421.25113:31 457.24011:41 459.20142:20 475.20898:41 476.24359:31 485.22626:71 486.21567:41 487.23413:41 489.22119:31 499.2045:20 503.23428:51 515.23822:71 521.25128:41 525.36896:10 530.20795:21 531.23242:313 541.21295:31 548.23114:31 549.22656:31 550.24939:61 557.41901:10 559.2337:122 573.44489:10 577.22729:41 577.25104:31 591.25873:376 609.25098:459 609.26489:1015 609.44611:26	24000	428	168	132	19265	14008	20633	336	547	686	21952	22921	34942	168847	3002	1970	272	24785	627	472	48	18130	14378	51088	28738	7712	30654
12.014	610.535	DG 34:2|DG 16:0_18:2	[M+NH4]+	610.541	C37H68O5	DG	SVXWJFFKLMLOHO-UHFFFAOYSA-N	O=C(OCC(OC(=O)CCCCCCCC=CCC=CCCCCC)CO)CCCCCCCCCCCCCCC	100	610.5376:490778 611.54095:320024 612.54431:58921	103.07397:92 105.07009:219 106.24697:21 107.08681:427 109.06373:32 109.10059:1503 111.07955:133 111.11526:255 113.09282:61 115.87672:10 117.0697:31 117.08956:51 117.88834:21 119.08545:250 121.092:54 121.09976:617 123.07301:41 123.1153:995 125.09853:122 125.13169:112 127.11192:71 127.14535:71 131.077:31 133.10191:458 135.11774:341 137.09746:105 137.12886:403 139.10657:51 139.14819:41 141.08836:41 …	12879840	2792172	2598928	4363158	9597124	8248262	10354942	1703774	2689030	998659	10428437	13717548	15818269	9933231	1048353	358742	637460	5724674	1067294	1746139	1778239	15328427	11547159	17614130	6454137	6326699	6687288
11.981	610.535	DG 34:2|DG 16:0_18:2	[M+NH4]+	610.541	C37H68O5	DG	SVXWJFFKLMLOHO-UHFFFAOYSA-N	O=C(OCC(OC(=O)CCCCCCCC=CCC=CCCCCC)CO)CCCCCCCCCCCCCCC	100	610.53644:216882 611.53979:196437 612.54315:35261	103.0722:20 105.0683:41 107.08646:102 109.10169:247 111.08066:31 111.11488:82 117.09677:31 119.08501:82 121.10086:112 123.11484:174 125.1312:31 131.08455:10 133.09811:82 133.86961:10 135.11552:82 137.1283:102 139.14427:41 141.12465:31 145.10187:10 147.11206:71 149.12918:71 151.14268:31 161.12947:71 163.14459:61 165.16138:61 175.14508:71 179.17374:41 189.15829:51 203.17509:31 219.20978:31 221.2167…	12879840	2941106	2436056	3962981	9627334	9096549	9304285	1898880	2790556	1111533	11396569	13866952	14476488	9930760	1098943	320755	561765	6171085	1113222	1617070	1784203	15331691	11046086	17829318	6709906	6753092	6697596
13.87	611.456	DG 34:4	[M+Na]+	611.465	C37H64O5	DG	VCQRWKKLJZNMEO-UHFFFAOYSA-N	O=C(OCC(OC(=O)CCCCCCCCCCCCC=CCC=CCC=CCC=CCC)CO)CCCCCCC	100	611.45856:1927 612.46191:1867 613.46527:934	611.45612:51	10491	4169	3240	914	17309	27093	37264	492	2826	967	14420	8021	10226	77672	446	640	851	1934	908	0	3248	13985	40351	28340	14940	1723	14193
11.254	611.459	DG 34:4	[M+Na]+	611.465	C37H64O5	DG	VCQRWKKLJZNMEO-UHFFFAOYSA-N	O=C(OCC(OC(=O)CCCCCCCCCCCCC=CCC=CCC=CCC=CCC)CO)CCCCCCC	97.7	611.4588:2514 612.46215:2024 613.46551:1214	114.05743:10 171.12048:10 215.08319:10 222.08139:20 265.02875:10 266.98587:20 268.01108:41 281.04608:31 282.05286:20 323.1593:10 355.07025:61 356.06323:92 401.98291:31 490.0625:10 551.27417:10 555.37537:20 611.19104:41 611.45282:92	94100	21438	39842	35543	108394	118292	137293	41829	36840	30650	58751	77327	108174	150698	42658	37848	37282	40439	49028	32092	22796	68809	102278	65177	150893	154516	83564
9.167	611.46	DG 34:4	[M+Na]+	611.465	C37H64O5	DG	VCQRWKKLJZNMEO-UHFFFAOYSA-N	O=C(OCC(OC(=O)CCCCCCCCCCCCC=CCC=CCC=CCC=CCC)CO)CCCCCCC	100	611.46277:64364 612.46612:40687 613.46948:12753	107.08819:31 109.10197:31 119.08377:31 121.09962:51 131.09296:10 133.10008:41 135.11752:41 141.06967:10 145.10054:31 147.11415:31 159.10945:51 159.9368:10 169.10031:10 171.11467:41 173.12424:20 187.15063:31 199.14104:31 213.16177:20 215.17822:31 227.17191:31 239.18288:10 241.18921:41 259.19806:92 261.21344:41 313.25241:31 315.22946:31 332.14911:10 333.23834:102 335.2619:112 337.26822:31 367.30988…	996867	23812	6550	10655	813769	1212392	1907154	21297	74584	11364	947412	1182525	745080	2645574	19668	25025	2409	334283	29985	1944	7375	1173412	1167129	1523926	387451	399317	436986
11.151	611.461	DG 34:4	[M+Na]+	611.465	C37H64O5	DG	VCQRWKKLJZNMEO-UHFFFAOYSA-N	O=C(OCC(OC(=O)CCCCCCCCCCCCC=CCC=CCC=CCC=CCC)CO)CCCCCCC	100	611.46503:26976 612.46838:23248 613.47174:9556	131.08316:31 143.08211:10 160.12595:10 183.11661:10 193.13438:10 197.12976:20 241.19106:31 259.19315:20 331.25122:10 333.20172:61 333.23779:61 335.25876:82 356.07062:31 498.25897:10 555.388:31 593.45123:41 611.17981:41 611.46954:479	398374	51712	18083	45165	511152	576158	673972	13428	46411	25882	266637	328432	346932	706860	14303	13308	13560	159194	20503	30204	12733	292972	358551	435541	192341	212455	194079
7.337	611.461	DG 34:4	[M+Na]+	611.465	C37H64O5	DG	VCQRWKKLJZNMEO-UHFFFAOYSA-N	O=C(OCC(OC(=O)CCCCCCCCCCCCC=CCC=CCC=CCC=CCC)CO)CCCCCCC	100	611.46149:5307 612.46484:6683 613.4682:2461	597.73022:10 611.40656:20 611.4624:92	114195	521	1002	1894	25262	40888	39839	2183	5178	256	81304	77451	57915	135885	2344	1680	1069	18203	2236	659	671	38448	34313	57936	18031	20190	22546
9.127	611.461	DG 34:4	[M+Na]+	611.465	C37H64O5	DG	VCQRWKKLJZNMEO-UHFFFAOYSA-N	O=C(OCC(OC(=O)CCCCCCCCCCCCC=CCC=CCC=CCC=CCC)CO)CCCCCCC	100	611.46149:3507 612.46484:3044 613.4682:2401	482.21539:31 538.27533:20 594.35699:20 611.43567:41 611.47406:92 611.50549:20	1012377	26194	7314	10655	828414	1100010	1824311	19820	70149	11233	1014755	1185629	657422	2695271	18670	22750	2578	343892	29723	2356	19597	1163421	1198937	1469666	425868	378307	149811
11.201	611.462	DG 34:4	[M+Na]+	611.465	C37H64O5	DG	VCQRWKKLJZNMEO-UHFFFAOYSA-N	O=C(OCC(OC(=O)CCCCCCCCCCCCC=CCC=CCC=CCC=CCC)CO)CCCCCCC	100	611.46417:22060 612.46752:20943 613.47088:8953	177.16266:10 241.19688:41 259.20599:31 267.00763:31 333.20605:92 333.24213:51 335.25275:102 355.07413:31 356.06177:61 496.17722:10 517.39648:10 537.43213:31 554.03375:10 555.38373:61 593.45367:31 611.18933:41 611.43018:32 611.46509:437	413002	58153	25495	39032	185275	200614	240490	39085	41253	31297	100328	339720	359046	263571	40941	34141	36478	155021	50929	24642	33876	293002	359626	424164	178367	195618	216117
8.39	611.462	DG 34:4	[M+Na]+	611.465	C37H64O5	DG	VCQRWKKLJZNMEO-UHFFFAOYSA-N	O=C(OCC(OC(=O)CCCCCCCCCCCCC=CCC=CCC=CCC=CCC)CO)CCCCCCC	100	611.46234:20198 612.46569:13658 613.46905:5027	105.07774:10 127.05334:10 146.06:10 157.10222:10 183.1115:10 197.13235:20 213.17242:10 229.20883:10 241.19606:31 255.21121:10 259.20285:41 327.26584:10 333.20233:31 335.25159:41 361.27142:10 409.30154:10 519.43579:20 593.44128:41 611.42108:292 611.45593:285	339393	13206	5005	3776	259426	282123	336725	12937	23235	4332	387209	321755	518086	508138	11588	8659	4640	158116	5210	4486	2755	260466	188682	388727	49337	55990	104424
8.443	611.463	DG 34:4	[M+Na]+	611.465	C37H64O5	DG	VCQRWKKLJZNMEO-UHFFFAOYSA-N	O=C(OCC(OC(=O)CCCCCCCCCCCCC=CCC=CCC=CCC=CCC)CO)CCCCCCC	100	611.4632:8234 612.46655:6850 613.46991:3050	105.07373:20 109.10135:31 119.08777:31 121.10521:41 129.07642:10 133.09946:51 133.11249:10 135.11526:51 144.08986:10 145.09824:31 147.11868:61 157.10118:20 159.11777:51 161.12749:31 173.1348:31 185.13152:41 187.14621:31 229.19948:20 238.16385:10 241.19531:82 243.17043:31 257.18774:20 259.20898:153 261.21301:31 261.23126:31 315.22162:31 315.2868:10 324.241:10 331.23352:31 333.202:51 333.24326:92 3…	345496	13113	5289	1035	88469	105315	345236	4594	23888	4366	373163	348916	181167	553926	11904	3090	861	158216	6473	4797	8079	92413	182378	140514	114224	158261	142501
12.327	612.549	DG 34:1|DG 16:0_18:1	[M+NH4]+	612.556	C37H70O5	DG	YEJYLHKQOBOSCP-UHFFFAOYSA-N	O=C(OCC(OC(=O)CCCCCCCC=CCCCCCCCC)CO)CCCCCCCCCCCCCCC	100	612.55518:13447 613.55853:13444 614.56189:4482	239.23648:41 247.23753:20 259.26303:10 309.24167:10 311.26083:72 313.27161:451 321.06305:10 325.28616:10 338.19632:21 339.29022:389 341.30334:51 558.56104:10 577.52069:509 594.58118:20 595.53168:31 612.59222:31	256096	102053	87904	117907	197491	174421	223169	50171	127716	43280	249340	213726	259710	224905	188503	125337	160864	174046	177522	623274	117851	342082	293376	395737	149407	116368	164579
12.268	612.589	MG 35:1	[M+NH4]+	612.593	C38H74O4	MG	OZWDVOCVLLMBBC-UHFFFAOYSA-N	O=C(OCC(O)CO)CCCCCCCCCCCCCCCCCCCCCCC=CCCCCCCCCCC	100	612.59039:6219 613.59374:8221 614.5971:1792	109.10416:41 129.09068:10 135.1118:31 223.07239:10 247.24878:31 257.24399:20 264.27219:82 265.25076:61 282.27957:82 300.28812:41 312.32532:52 313.27411:681 318.2966:31 323.93808:21 328.77872:10 334.20474:21 339.29019:595 576.56036:41 577.51672:580 592.65436:10 594.58405:225 595.53107:51 612.45874:31 612.49371:51 612.59503:133	18024	98950	141094	88634	31257	27120	29368	42689	60719	59740	15572	17567	13986	12419	39646	35415	26952	52704	38298	24731	27573	36494	26727	28407	42019	28458	11699
11.548	613.469	DG 34:3	[M+Na]+	613.48	C37H66O5	DG	CJKXNIAUCJAYKE-UHFFFAOYSA-N	O=C(OCC(OC(=O)CCCCCCCCCCC=CCC=CCC=CCCCCCCC)CO)CCCCCCC	90.5	613.46948:2076 614.47283:1724 615.47619:689	337.26376:10 343.14078:51 370.23859:10 389.21371:20 445.28247:41 501.34445:71 553.19977:41 553.27283:10 557.39819:51 613.22217:41 613.44592:51 613.48785:153	54218	46275	53400	67307	61291	118870	71388	26985	29931	10590	71937	68808	64460	87647	19577	12115	12809	32725	11161	37551	18326	92590	159368	100485	105226	72857	61414
11.667	613.474	DG 34:3	[M+Na]+	613.48	C37H66O5	DG	CJKXNIAUCJAYKE-UHFFFAOYSA-N	O=C(OCC(OC(=O)CCCCCCCCCCC=CCC=CCC=CCCCCCCC)CO)CCCCCCC	100	613.47467:27368 614.47802:22904 615.48138:6419	313.26657:20 335.25327:31 357.24341:31 553.19073:41 613.33844:31 613.47827:905	879431	253569	251588	360344	747825	816901	946085	222008	146568	56335	782500	1045724	633597	592050	91061	46308	54249	317218	59305	13477	110561	1272251	1261566	1003845	1015004	802852	608638
11.702	613.476	DG 34:3	[M+Na]+	613.48	C37H66O5	DG	CJKXNIAUCJAYKE-UHFFFAOYSA-N	O=C(OCC(OC(=O)CCCCCCCCCCC=CCC=CCC=CCCCCCCC)CO)CCCCCCC	100	613.47546:70284 614.47881:36060 615.48217:9883	107.09025:10 119.09213:10 187.14391:20 301.21835:82 304.13623:10 313.26651:112 335.21967:92 335.25842:92 357.23013:112 445.26892:20 501.34915:71 553.20148:41 557.40656:61 611.45984:51 612.50409:20 613.19611:28 613.47931:7260 613.92346:55	892084	287578	271486	384435	743761	832618	938143	208284	151747	64433	862625	1031462	670077	557624	94520	36067	60385	348990	65818	10616	103612	1149792	1368572	928036	1082185	774063	717180
12.729	613.476	DG 34:3	[M+Na]+	613.48	C37H66O5	DG	CJKXNIAUCJAYKE-UHFFFAOYSA-N	O=C(OCC(OC(=O)CCCCCCCCCCC=CCC=CCC=CCCCCCCC)CO)CCCCCCC	100	613.47632:14007 614.47967:13504 615.48303:5316	109.10082:31 117.0714:10 130.07849:10 145.10417:31 161.13185:31 171.11481:10 255.20403:10 259.20239:31 333.23526:20 335.24844:41 337.26511:31 519.40271:10 533.43091:10 595.45386:31 613.47784:400	189273	11597	9899	7763	235955	190509	226014	15106	28565	9011	174192	168674	221963	215661	14585	2779	7147	125876	11687	4287	4180	143264	170927	176908	139098	115220	142437
10.433	613.477	DG 34:3	[M+Na]+	613.48	C37H66O5	DG	CJKXNIAUCJAYKE-UHFFFAOYSA-N	O=C(OCC(OC(=O)CCCCCCCCCCC=CCC=CCC=CCCCCCCC)CO)CCCCCCC	100	613.47729:5553 614.48064:4802 615.484:1966	581.24359:20 613.36646:31 613.43286:41 613.47485:61	2758801	130421	106215	83118	2418265	2030027	2593753	116153	267981	60583	3551551	2227369	1831437	2603941	80615	30175	10175	1499899	105568	43378	92513	2576027	737666	1309195	1182475	1442420	1499107
10.391	613.477	DG 34:3	[M+Na]+	613.48	C37H66O5	DG	CJKXNIAUCJAYKE-UHFFFAOYSA-N	O=C(OCC(OC(=O)CCCCCCCCCCC=CCC=CCC=CCCCCCCC)CO)CCCCCCC	100	613.47937:7011 614.48272:6842 615.48608:1893	117.07009:10 145.10793:20 187.14743:20 209.13152:10 235.10735:10 255.21626:10 261.22565:31 270.86902:10 331.21158:10 333.23669:31 335.26022:41 337.27432:31 389.28354:10 439.36517:20 535.22845:10 581.23932:20 595.46729:51 613.21527:20 613.3761:41 613.43909:168 613.48804:240	2737056	119771	116236	74084	2458289	2044434	2590982	112089	239704	59292	3157628	2289614	4479476	2732836	80777	41003	13406	1513878	96312	45626	90973	2421028	1822249	2956987	488838	807313	1420238
10.902	613.478	DG 34:3	[M+Na]+	613.48	C37H66O5	DG	CJKXNIAUCJAYKE-UHFFFAOYSA-N	O=C(OCC(OC(=O)CCCCCCCCCCC=CCC=CCC=CCCCCCCC)CO)CCCCCCC	100	613.47766:49927 614.48101:43967 615.48437:15372	103.05635:10 105.07256:82 107.08637:71 109.09866:71 116.0617:20 119.0834:71 121.10234:82 123.11946:61 129.07504:10 131.08447:51 133.1013:71 135.11546:92 137.13319:51 145.09842:71 147.11714:82 149.12914:51 157.09956:31 157.10664:31 159.11612:61 161.13121:133 163.14636:31 169.10352:31 171.11789:41 173.13306:71 175.1488:71 177.16681:41 183.32654:10 185.12775:51 187.14435:61 189.16409:41 191.18103:31…	1003292	130784	41312	59422	1471463	611237	1771784	55654	100721	31689	1191009	1295519	685119	1249025	28081	30343	6644	412255	44395	9807	41669	1467224	1922817	1428518	531006	601094	687455
10.86	613.478	DG 34:3	[M+Na]+	613.48	C37H66O5	DG	CJKXNIAUCJAYKE-UHFFFAOYSA-N	O=C(OCC(OC(=O)CCCCCCCCCCC=CCC=CCC=CCCCCCCC)CO)CCCCCCC	100	613.47937:8624 614.48272:7201 615.48608:4360	107.08814:10 333.2515:10 335.25183:31 595.46674:20 613.48401:204	1037108	118963	39905	56231	1398291	1242631	1677964	56508	102213	31964	1167762	1296444	684083	1249025	29660	30475	4607	379436	29953	6279	41669	1336967	2022263	1426394	206250	221715	288759
10.071	613.478	DG 34:3	[M+Na]+	613.48	C37H66O5	DG	CJKXNIAUCJAYKE-UHFFFAOYSA-N	O=C(OCC(OC(=O)CCCCCCCCCCC=CCC=CCC=CCCCCCCC)CO)CCCCCCC	100	613.47784:14565 614.48119:11755 615.48455:15557	149.40552:10 217.20201:10 255.19734:10 333.23563:31 337.27066:20 464.15884:10 521.44568:20 539.46814:20 613.45837:92 613.47931:174	562046	100830	81019	83694	505359	382385	507818	83470	169069	59217	884282	505880	700031	683986	31272	24884	10275	543805	75727	8151	79343	769361	657672	806077	218243	288038	304066
9.647	613.48	DG 34:3	[M+Na]+	613.48	C37H66O5	DG	CJKXNIAUCJAYKE-UHFFFAOYSA-N	O=C(OCC(OC(=O)CCCCCCCCCCC=CCC=CCC=CCCCCCCC)CO)CCCCCCC	100	613.4798:51758 614.48315:33181 615.48651:10724	103.32646:10 105.07016:82 107.08834:71 109.10213:102 116.0592:10 117.07127:51 117.0896:10 119.08395:122 121.10445:61 123.11376:41 131.08507:112 133.10028:112 135.10623:31 135.11279:61 137.09413:31 143.08075:61 145.09225:31 145.10246:82 147.11436:112 149.12979:41 151.14157:31 157.09494:20 157.09848:31 157.1091:10 159.11682:143 161.13013:102 163.15248:41 166.95583:10 171.10754:20 171.11678:61 173.1…	816131	45929	45298	33921	611532	668788	625446	53014	124224	44340	820214	927785	657221	932775	29961	22581	11397	266024	26666	6214	43209	626662	541311	840243	256732	272384	229428
12.642	614.569	DG 34:0|DG 16:0_18:0	[M+NH4]+	614.572	C37H72O5	DG	ONCLVQFEAFTXMN-UHFFFAOYSA-N	O=C(OCC(OC(=O)CCCCCCCCCCCCCCCCC)CO)CCCCCCCCCCCCCCC	100	614.56879:10850 615.57214:8036 616.5755:2744	310.24585:10 313.27197:102 341.30362:143 579.53351:133 614.47601:31	149445	116532	111052	144869	126994	243218	136575	118255	97345	123562	168588	153633	207059	164968	124950	120935	135988	160631	136446	115614	152570	140932	223855	183717	124006	99955	137772
12.68	614.569	DG 34:0|DG 16:0_18:0	[M+NH4]+	614.572	C37H72O5	DG	ONCLVQFEAFTXMN-UHFFFAOYSA-N	O=C(OCC(OC(=O)CCCCCCCCCCCCCCCCC)CO)CCCCCCCCCCCCCCC	100	614.56848:11341 615.57183:10263 616.57519:2520	109.09388:20 109.10273:71 110.03223:10 115.07333:10 123.11439:20 135.11671:41 155.10423:10 199.15002:31 237.21214:10 239.2364:51 247.23964:10 257.24597:41 261.21234:20 265.23895:10 267.26843:61 285.27576:41 300.24857:10 302.26031:21 313.26868:892 335.25031:20 336.25659:31 338.27628:31 339.83859:21 341.3028:905 519.39941:10 522.42816:41 530.4646:31 579.53253:1481 589.94116:10 592.66003:31 596.4534…	149430	122039	104263	138153	106946	244696	133003	127371	120059	130967	161575	147458	181054	183966	116338	117844	125978	164853	149076	108874	146518	157951	232061	169689	135013	126114	144289
12.014	615.488	DG 34:2	[M+Na]+	615.496	C37H68O5	DG	DPWHHRVJHABNSH-UHFFFAOYSA-N	O=C(OCC(OC(=O)CCCCCCCCCCCCCC=CCC=CCCCCCCC)CO)CCCCCCC	100	615.49487:37045 616.49822:34085 617.50158:9356	303.21924:20 313.26468:41 337.26804:51 359.24557:20 615.49951:2648	1100392	448741	507416	765551	799137	726807	804884	368608	357450	219282	750204	1141539	882671	531470	239002	99952	194975	558745	196140	434034	419339	1394866	1393903	1487856	1036794	785358	754272
4.204	615.488	DG 34:2	[M+Na]+	615.496	C37H68O5	DG	DPWHHRVJHABNSH-UHFFFAOYSA-N	O=C(OCC(OC(=O)CCCCCCCCCCCCCC=CCC=CCCCCCCC)CO)CCCCCCC	98.5	615.48846:2904 616.49181:751 617.49517:153	121.06262:10 134.09085:20 271.26834:10 390.19708:10 598.45001:51 615.47485:82 615.48883:71	1430	125215	66026	49538	6810	944	542	10228	25639	28406	5619	1342	8134	3512	9912	28719	26100	1003	2656	17321	13606	1706	8575	2869	18492	7122	3989
11.98	615.49	DG 34:2	[M+Na]+	615.496	C37H68O5	DG	DPWHHRVJHABNSH-UHFFFAOYSA-N	O=C(OCC(OC(=O)CCCCCCCCCCCCCC=CCC=CCCCCCCC)CO)CCCCCCC	100	615.495:113092 616.49835:103847 617.50171:18693	303.21945:31 303.22928:82 313.27487:163 331.19525:10 335.25415:61 337.25787:41 337.26566:61 355.21133:10 359.25647:92 613.46985:20 614.55432:31 615.48914:5850 615.90247:42	1183850	519578	486086	694752	859971	784604	744663	407908	354134	228382	776693	1264294	805139	582694	231747	86435	166473	558359	188273	412712	456585	1476320	1342337	1337896	990964	831962	730306
9.997	615.493	DG 34:2	[M+Na]+	615.496	C37H68O5	DG	DPWHHRVJHABNSH-UHFFFAOYSA-N	O=C(OCC(OC(=O)CCCCCCCCCCCCCC=CCC=CCCCCCCC)CO)CCCCCCC	100	615.49402:33580 616.49737:17825 617.50073:7348	131.10764:10 257.19498:20 475.27139:10 531.38953:10 595.48273:10 615.38635:51 615.46692:122 615.48792:102	434463	72349	84068	93100	649573	605763	485029	88122	140605	51928	463507	569597	518020	417394	28235	32340	6436	295204	13308	19077	63208	734097	491533	844182	263388	202472	93598
10.817	615.493	DG 34:2	[M+Na]+	615.496	C37H68O5	DG	DPWHHRVJHABNSH-UHFFFAOYSA-N	O=C(OCC(OC(=O)CCCCCCCCCCCCCC=CCC=CCCCCCCC)CO)CCCCCCC	100	615.49402:48646 616.49737:43253 617.50073:54826	133.10033:31 187.15274:20 243.21721:31 257.229:10 259.20038:31 259.23901:10 275.20245:41 332.22107:10 335.25922:61 336.2681:20 523.4494:31 555.19556:20 597.49268:82 615.45624:126 615.49475:618	407809	56990	59243	49844	455887	344605	444860	54762	138441	29827	749242	449425	577524	426987	22372	19132	12561	405027	54330	8304	52358	637073	680464	693637	210281	241627	266229
10.034	615.493	DG 34:2	[M+Na]+	615.496	C37H68O5	DG	DPWHHRVJHABNSH-UHFFFAOYSA-N	O=C(OCC(OC(=O)CCCCCCCCCCCCCC=CCC=CCCCCCCC)CO)CCCCCCC	100	615.4939:35761 616.49725:18198 617.50061:5071	100.08345:10 121.1046:20 133.09877:31 149.13333:20 157.47745:10 169.12265:20 187.15094:31 197.13228:10 203.17995:20 213.16:20 215.17851:20 243.20419:20 261.22513:31 335.23883:31 337.26324:51 339.93896:10 385.34299:20 477.36078:31 489.35986:31 491.39819:31 503.3591:31 517.38556:41 523.45636:82 541.46399:41 545.4231:20 597.47949:112 614.48712:51 615.4989:1088	486181	70674	88407	99892	642497	556962	441148	89109	150866	48652	456501	561797	531084	428194	28259	31881	16765	290805	41183	20119	66554	812398	465669	859734	264906	288513	272736
11.258	615.494	DG 34:2	[M+Na]+	615.496	C37H68O5	DG	DPWHHRVJHABNSH-UHFFFAOYSA-N	O=C(OCC(OC(=O)CCCCCCCCCCCCCC=CCC=CCCCCCCC)CO)CCCCCCC	100	615.49365:11860 616.497:15183 617.50036:8705	103.06143:10 105.53983:10 108.0374:10 109.1024:41 115.08357:10 119.08727:31 121.10159:31 123.12026:31 133.09886:31 135.11957:51 149.12823:31 157.1057:10 159.11517:31 161.13205:31 163.13818:31 175.1515:41 187.14903:20 199.13936:20 241.18726:41 243.20856:41 255.19765:20 259.19598:61 261.2182:71 283.23486:31 305.21408:31 315.25461:20 319.22751:20 329.27887:31 331.29807:10 335.25674:112 337.27344:133…	1400599	154513	140707	184892	1120068	967910	1125041	192113	239840	98862	956276	1252648	1537219	1059130	52436	32227	20833	489537	47301	20280	122356	1224131	1263617	1439346	320577	441188	367119
10.515	615.494	DG 34:2	[M+Na]+	615.496	C37H68O5	DG	DPWHHRVJHABNSH-UHFFFAOYSA-N	O=C(OCC(OC(=O)CCCCCCCCCCCCCC=CCC=CCCCCCCC)CO)CCCCCCC	100	615.49396:5927 616.49731:5762 617.50067:2580	254.13628:41 255.13878:20 339.2908:20 369.26309:10 407.31888:10 414.17136:20 450.2103:10 494.22156:20 496.1756:10 503.27005:20 505.14035:10 509.23541:20 513.14551:10 537.24066:41 539.24188:61 539.26807:41 540.23566:20 554.23145:20 555.20569:31 555.24896:71 565.21997:41 566.25751:10 583.21338:51 583.23724:214 597.39972:20 615.21484:31 615.26385:71 615.40741:41 615.474:31 615.49152:112	273968	99566	84747	77294	235348	229552	259397	67723	147812	75042	342447	263926	75274	219926	21538	18024	8587	267002	49310	5794	51532	268105	380851	369505	162165	161631	180682
12.31	617.503	DG 34:1	[M+Na]+	617.511	C37H70O5	DG	GXKVCDAYOVXTID-UHFFFAOYSA-N	O=C(OCC(OC(=O)CCCCCCCCCCCCCC=CCCCCCCCCCC)CO)CCCCCCC	100	617.5047:4440 618.50805:3439 619.51141:1213	561.47253:10 617.50934:112	19506	39324	41428	47019	14454	12317	6295	15153	27947	12744	10494	22638	10770	6858	68899	52923	63140	16496	39017	138802	47792	3800	18726	9236	4248	5534	12503
10.845	617.505	DG 34:1	[M+Na]+	617.511	C37H70O5	DG	GXKVCDAYOVXTID-UHFFFAOYSA-N	O=C(OCC(OC(=O)CCCCCCCCCCCCCC=CCCCCCCCCCC)CO)CCCCCCC	100	617.5105:8144 618.51385:5470 619.51721:2090	109.10331:31 133.09181:20 145.12422:10 147.11574:41 175.14543:20 229.12938:10 241.18257:20 241.19353:61 257.23569:10 259.20029:143 261.22482:31 315.22946:31 333.23837:133 335.25159:31 339.28836:31 341.30408:153 346.24338:31 525.46112:41 557.23071:31 586.43018:20 599.48999:71 617.38861:31 617.51141:462	393414	31323	35357	20918	69433	91233	79925	19132	49082	21804	162676	331625	356559	191640	15174	21472	7402	185875	16806	6451	13053	90441	370173	321895	196434	165706	177739
10.789	617.507	DG 34:1	[M+Na]+	617.511	C37H70O5	DG	GXKVCDAYOVXTID-UHFFFAOYSA-N	O=C(OCC(OC(=O)CCCCCCCCCCCCCC=CCCCCCCCCCC)CO)CCCCCCC	100	617.50903:28810 618.51238:26353 619.51574:7620	131.08853:10 161.1268:20 187.14543:10 221.15086:31 257.1958:10 259.20117:51 277.1788:31 333.2446:31 339.29202:20 341.29993:41 599.50201:41 617.39734:31 617.42542:71 617.47449:272	493977	17666	9675	11520	169216	191842	236765	11301	30775	12045	414650	497568	359667	532287	13611	26625	7030	78716	12013	6199	6535	239276	300506	338195	126133	138785	77416
10.914	617.509	DG 34:1	[M+Na]+	617.511	C37H70O5	DG	GXKVCDAYOVXTID-UHFFFAOYSA-N	O=C(OCC(OC(=O)CCCCCCCCCCCCCC=CCCCCCCCCCC)CO)CCCCCCC	100	617.51068:8175 618.51403:6946 619.51739:2188	333.28531:10 507.45111:20 543.47742:20 599.52203:31 617.40015:31 617.43518:41 617.50885:112 617.52991:71	76137	111157	98918	68390	50486	73559	54555	64070	133595	78115	103842	94211	54767	48861	37677	9386	22127	186431	46039	18466	50693	67468	102157	60586	62044	54527	55126
11.619	617.51	DG 34:1	[M+Na]+	617.511	C37H70O5	DG	GXKVCDAYOVXTID-UHFFFAOYSA-N	O=C(OCC(OC(=O)CCCCCCCCCCCCCC=CCCCCCCCCCC)CO)CCCCCCC	100	617.50946:36950 618.51281:27990 619.51617:9496	133.09677:20 187.14474:10 259.23651:10 335.25131:20 339.28809:41 525.4798:31 535.5567:10 599.49945:41 617.46838:41 617.52802:291	396862	451812	345415	540708	474421	356679	368467	239678	306718	120510	389937	572553	429501	306109	104582	68852	55038	335292	63297	68407	198761	694716	495669	617630	287828	316036	341478
12.684	619.521	DG 34:0	[M+Na]+	619.527	C37H72O5	DG	SSJMMYPUZPYGQU-UHFFFAOYSA-N	O=C(OCC(OC(=O)CCCCCCC)CO)CCCCCCCCCCCCCCCCCCCCCCCCC	100	619.52356:7987 620.52691:6433 621.53027:1727	259.20856:10 261.22171:61 335.25577:61 341.29004:31 341.30569:41 601.4881:31 619.51819:378	66026	167421	66865	65432	48007	93590	65605	206078	89694	180922	56211	75425	33288	56958	195713	124022	160631	124831	144613	301460	255261	52906	49084	48871	127124	106590	92842
12.038	619.521	DG 34:0	[M+Na]+	619.527	C37H72O5	DG	SSJMMYPUZPYGQU-UHFFFAOYSA-N	O=C(OCC(OC(=O)CCCCCCC)CO)CCCCCCCCCCCCCCCCCCCCCCCCC	99.1	619.52136:14151 620.52471:9479 621.52807:3309	123.11787:20 135.12692:10 209.18938:10 251.10191:61 293.11694:41 307.15726:31 307.16962:71 336.15594:10 337.2699:41 339.28479:41 341.3031:31 345.27637:10 349.18027:92 509.47342:31 527.48407:82 545.47778:61 601.52582:184 619.41589:31 619.48621:115 619.52136:349	197389	56202	40135	52527	313308	381819	517494	42394	48432	10445	437135	487982	472520	556878	19602	17804	13572	217745	62067	58714	32321	508823	551985	580310	86434	92444	104708
12.085	619.522	DG 34:0	[M+Na]+	619.527	C37H72O5	DG	SSJMMYPUZPYGQU-UHFFFAOYSA-N	O=C(OCC(OC(=O)CCCCCCC)CO)CCCCCCCCCCCCCCCCCCCCCCCCC	100	619.526:41580 620.52935:46740 621.53271:10440	131.09134:10 243.20343:20 247.23576:10 261.20831:20 261.21289:41 293.1098:10 335.24805:61 338.3493:10 341.30569:92 527.48346:20 601.52155:92 619.42908:20 619.51691:51 619.52747:71	476992	18553	14738	41142	294275	366242	475432	15196	21333	7928	427793	497892	482994	509831	15313	13339	9564	219501	18753	13002	10991	486498	581991	619480	219149	243710	219984
11.612	619.522	DG 34:0	[M+Na]+	619.527	C37H72O5	DG	SSJMMYPUZPYGQU-UHFFFAOYSA-N	O=C(OCC(OC(=O)CCCCCCC)CO)CCCCCCCCCCCCCCCCCCCCCCCCC	98.5	619.52197:4622 620.52532:2584 621.52868:816	109.09531:20 121.10504:31 135.12328:20 139.10884:10 145.10312:31 150.13727:10 161.13263:10 199.34343:10 244.20802:20 259.16537:10 261.21713:51 287.2825:10 298.11224:10 317.24203:31 319.25937:20 335.2533:102 339.26929:20 341.29797:102 341.30582:92 516.42194:10 527.47498:31 535.42908:10 559.43811:20 601.48865:51 601.5163:82 618.5072:20 619.36066:20 619.4696:51 619.5047:102 619.5188:184	39100	70922	60390	57255	67698	52432	60583	39144	47943	24962	51049	88075	68724	32023	27728	15003	10793	19347	7839	14873	39452	169625	37393	82699	94516	40084	42415
12.64	619.523	DG 34:0	[M+Na]+	619.527	C37H72O5	DG	SSJMMYPUZPYGQU-UHFFFAOYSA-N	O=C(OCC(OC(=O)CCCCCCC)CO)CCCCCCCCCCCCCCCCCCCCCCCCC	100	619.52325:8573 620.5266:7672 621.52996:2294	619.52441:153	57549	149570	156056	163075	46630	107299	80246	181759	82029	160367	70542	62571	75373	54642	195713	116248	166113	125182	138383	278573	234406	53220	131089	48775	131253	98276	103608
11.722	619.524	DG 34:0	[M+Na]+	619.527	C37H72O5	DG	SSJMMYPUZPYGQU-UHFFFAOYSA-N	O=C(OCC(OC(=O)CCCCCCC)CO)CCCCCCCCCCCCCCCCCCCCCCCCC	100	619.52527:4490 620.52862:4021 621.53198:1006	109.10406:31 145.10135:10 149.13211:20 163.1405:10 169.12328:10 199.13814:10 214.64543:10 243.20744:31 249.25287:10 261.20804:41 261.224:92 265.12198:31 278.16043:10 279.17145:20 291.20096:10 293.11453:51 293.12177:82 299.24194:10 311.12885:20 313.2941:10 317.24966:41 335.25339:92 341.29288:61 341.30331:112 349.18048:82 559.39172:10 583.47614:10 601.50287:92 619.45593:61 619.5368:92	95487	22381	11942	17331	63152	26478	55656	7083	8839	4607	135103	121878	173049	95905	5635	6888	2460	46614	4422	4005	8318	185613	96063	176323	76913	65262	108710
11.491	619.524	DG 34:0	[M+Na]+	619.527	C37H72O5	DG	SSJMMYPUZPYGQU-UHFFFAOYSA-N	O=C(OCC(OC(=O)CCCCCCC)CO)CCCCCCCCCCCCCCCCCCCCCCCCC	99.8	619.52252:9231 620.52587:29553 621.52923:13765	261.21689:31 327.28992:10 335.25787:41 341.28171:20 341.29996:82 601.52814:20 619.52368:61	126936	20038	14549	9003	104757	88734	109127	38352	14411	14371	74363	77466	91063	118794	9346	9332	4023	46274	18707	6351	14126	63560	197374	86658	18062	23686	25494
11.052	619.526	DG 34:0	[M+Na]+	619.527	C37H72O5	DG	SSJMMYPUZPYGQU-UHFFFAOYSA-N	O=C(OCC(OC(=O)CCCCCCC)CO)CCCCCCCCCCCCCCCCCCCCCCCCC	100	619.52606:9167 620.52941:8865 621.53277:3310	147.11682:10 149.13052:20 205.14944:10 229.15184:10 241.19023:10 261.22363:31 261.42902:10 287.06433:10 311.05103:31 335.25259:51 341.28683:20 341.29727:51 551.22241:10 573.24774:10 601.24774:41 601.52124:31 619.23914:41 619.40076:31 619.53424:31	156615	4778	4088	19965	66563	93263	64444	2694	5459	2178	122255	148033	168265	141972	5025	37202	7073	41929	8225	1885	1904	76587	116270	92198	71716	82681	75766
11.976	619.527	DG 34:0	[M+Na]+	619.527	C37H72O5	DG	SSJMMYPUZPYGQU-UHFFFAOYSA-N	O=C(OCC(OC(=O)CCCCCCC)CO)CCCCCCCCCCCCCCCCCCCCCCCCC	100	619.52057:2132 620.52392:2016 621.52728:1456	619.55701:20	121326	58354	36827	43350	87534	111395	130614	40032	56663	26824	90797	125958	158322	115322	52950	34660	36187	68169	66464	66855	39892	146218	213964	181232	74411	70481	62605
11.497	620.519	DG 35:4|DG 17:1_18:3	[M+NH4]+	620.525	C38H66O5	DG	YXIILXLYFFKJFW-UHFFFAOYSA-N	O=C(OCC(OC(=O)CCCCCCCC=CCC=CCC=CCC)CO)CCCCCCCC=CCCCCCCC	100	620.52478:9954 621.52813:12665 622.53149:3745	131.08308:20 162.13289:10 231.21074:10 259.22693:10 261.2196:51 312.05081:10 317.23444:20 323.2446:10 325.27325:174 335.2583:153 337.92609:10 341.30563:31 342.31052:41 585.48456:82 602.50885:20 603.50037:61 620.50842:41 620.51898:41	171971	39984	11627	30674	104911	106309	146071	34747	32338	25415	146723	171317	108946	171689	8305	3804	2049	70508	22450	4913	7629	181335	200881	157501	50756	70879	76329
2.676	621.439	DG 35:6	[M+Na]+	621.449	C38H62O5	DG	CNCIBIDVDQXZJT-UHFFFAOYSA-N	O=C(OCC(OC(=O)CCCCCCC=CCC=CCC=CCC=CCC=CCC=CCC)CO)CCCCCCCC	91	621.43921:1307 622.44256:215 623.44592:93	192.10326:10 589.27185:10 604.39874:20 621.21533:20 621.26813:41 621.32794:31 621.40887:31	9405	3556	6092	1989	2608	6468	15416	2445	7544	2010	7613	41688	27324	44091	7546	5051	6098	13323	8318	6371	2626	8831	3107	8861	4182	14360	11657
10.59	621.448	DG 35:6	[M+Na]+	621.449	C38H62O5	DG	CNCIBIDVDQXZJT-UHFFFAOYSA-N	O=C(OCC(OC(=O)CCCCCCC=CCC=CCC=CCC=CCC=CCC=CCC)CO)CCCCCCCC	100	621.44781:4530 622.45116:3757 623.45452:1275	621.43488:61	2094	17943	15689	10220	4191	426	5477	2726	25849	8413	2033	1154	7179	2609	64050	36355	22234	32180	89136	36196	84002	2792	1001	9863	16522	20795	25853
11.893	622.534	DG 35:3|DG 17:0_18:3	[M+NH4]+	622.541	C38H68O5	DG	VMMIZFMUNAUCCM-UHFFFAOYSA-N	O=C(OCC(OC(=O)CCCCCCCC=CCC=CCC=CCC)CO)CCCCCCCCCCCCCCCC	100	622.53876:39393 623.54211:39858 624.54547:9776	105.06885:41 107.08556:51 109.10226:133 111.11398:20 117.08974:10 119.08409:71 121.1046:51 123.11548:71 128.73438:10 131.08524:41 133.09392:31 135.11624:61 137.13397:31 143.08261:10 145.10094:92 147.11455:61 149.1317:51 157.28452:10 159.12413:10 161.1339:41 163.14546:31 173.13214:51 175.14229:20 175.14601:31 187.14342:41 241.1833:10 243.20679:174 253.25555:61 257.19797:10 261.21875:515 262.25568:…	529120	25600	28926	25790	279676	342351	499291	22084	31168	12809	545166	632821	583900	557818	15481	14802	9889	157710	16917	12681	17641	610142	606997	746774	255527	276962	293271
11.815	622.535	DG 35:3|DG 17:0_18:3	[M+NH4]+	622.541	C38H68O5	DG	VMMIZFMUNAUCCM-UHFFFAOYSA-N	O=C(OCC(OC(=O)CCCCCCCC=CCC=CCC=CCC)CO)CCCCCCCCCCCCCCCC	100	622.53534:36745 623.53869:27568 624.54205:8311	107.08628:20 135.1088:20 147.11531:20 159.11778:20 171.13808:10 187.14613:20 241.17091:10 243.21416:51 261.21951:184 317.24954:41 321.23749:21 327.28275:506 330.52151:21 335.25836:395 337.2569:21 547.45142:10 587.45801:21 587.49567:281 605.50745:102 622.52246:31	193097	87903	79958	103343	120534	122651	201168	57713	82538	34643	198131	211753	524547	204934	46982	43477	25408	76026	45915	35620	49417	217412	544688	312983	110105	103639	75368
11.132	623.461	DG 35:5	[M+Na]+	623.465	C38H64O5	DG	BQOIYYTYJIEWIF-UHFFFAOYSA-N	O=C(OCC(OC(=O)CCCCCCCCCC=CCC=CCC=CCC=CCC=CCC)CO)CCCCCCCC	94.5	623.4552:1446 624.45855:1828 625.46191:2681	217.07581:10 271.20099:10 279.0477:10 327.30432:10 623.24146:41 623.44946:82 623.47766:31 623.54462:20	30282	10089	8989	8008	22509	22213	24747	2279	8487	6033	16917	24777	24590	28376	16612	18183	2911	24599	34689	3561	3978	23288	19080	27520	14120	19734	16481
12.02	624.542	DG 35:2|DG 17:0_18:2	[M+NH4]+	624.556	C38H70O5	DG	RUPMIWFCTJOGOR-UHFFFAOYSA-N	O=C(OCC(OC(=O)CCCCCCCC=CCC=CCCCCC)CO)CCCCCCCCCCCCCCCC	100	624.55084:3075 625.55419:2955 626.55755:1653	107.51536:10 109.10213:20 119.04543:20 121.06406:31 123.11688:10 153.17029:10 163.0677:51 200.14864:10 207.02539:41 219.21898:10 221.08116:82 271.25204:10 287.22632:10 295.10342:31 323.25607:20 325.2746:61 326.22244:10 327.28406:82 337.28159:92 339.28876:71 353.29855:31 358.20065:10 429.07144:10 431.34372:51 450.42978:20 464.44257:41 501.41678:20 589.52521:92 606.573:31 624.24115:20 624.51282:51	29670	25544	51402	51921	65998	70195	40387	48811	28707	32373	24831	29584	24730	28589	20938	13094	51915	33894	14428	69075	22713	22351	25169	25583	34623	81051	40643
12.176	624.548	DG 35:2|DG 17:0_18:2	[M+NH4]+	624.556	C38H70O5	DG	RUPMIWFCTJOGOR-UHFFFAOYSA-N	O=C(OCC(OC(=O)CCCCCCCC=CCC=CCCCCC)CO)CCCCCCCCCCCCCCCC	100	624.55298:8880 625.55633:9717 626.55969:2427	219.21236:10 253.25696:10 263.23648:31 279.22397:10 311.2066:10 313.26962:31 325.25354:10 327.28592:163 329.21191:10 337.24716:20 337.27567:143 345.30582:10 351.28656:20 589.51672:133 607.55225:10 624.47223:20 624.52167:20	130927	106356	60738	63844	56345	68396	27660	25218	106063	55204	217781	228854	94135	119935	75951	41723	16933	140007	72669	21715	73204	128965	209775	126251	121781	134716	96420
12.142	624.554	DG 35:2|DG 17:0_18:2	[M+NH4]+	624.556	C38H70O5	DG	RUPMIWFCTJOGOR-UHFFFAOYSA-N	O=C(OCC(OC(=O)CCCCCCCC=CCC=CCCCCC)CO)CCCCCCCCCCCCCCCC	100	624.55408:6756 625.55743:7490 626.56079:2833	198.09973:10 313.27847:20 327.2847:82 333.60028:10 337.26926:61 342.18198:10 571.39972:10 589.49731:31 589.51788:102 624.24054:20	146921	114835	59714	56731	57198	71585	48138	29627	117651	54176	208791	212457	168543	139210	75416	40970	49436	138178	75596	20917	11773	122153	212758	130506	130061	122892	118272
11.627	625.467	DG 35:4	[M+Na]+	625.48	C38H66O5	DG	XYBWGQNIADQACM-UHFFFAOYSA-N	O=C(OCC(OC(=O)CCCCCCCCCCCCC=CCC=CCC=CCC=CCC)CO)CCCCCCCC	99.6	625.47614:2299 626.47949:1777 627.48285:1332	341.00339:10 485.22934:10 513.32684:31 565.31622:10 569.41205:51 605.85815:10 625.25861:41 625.46332:41	50920	59563	69566	76781	6706	15733	7750	58716	45711	46175	53895	21371	15772	20244	38874	49023	45362	30445	49079	54603	55495	23274	19894	37340	46788	42620	42929
10.164	625.483	DG 35:4	[M+Na]+	625.48	C38H66O5	DG	XYBWGQNIADQACM-UHFFFAOYSA-N	O=C(OCC(OC(=O)CCCCCCCCCCCCC=CCC=CCC=CCC=CCC)CO)CCCCCCCC	100	625.48004:9258 626.48339:8300 627.48675:3644	105.07055:48 107.08289:17 109.09957:20 111.0443:54 116.96936:27 117.0732:14 119.08898:17 121.09711:14 123.11262:14 125.0595:17 129.06804:7 131.07904:7 133.09746:17 134.97543:10 135.08043:20 135.11488:37 137.05325:7 137.13591:17 139.07703:10 143.08459:10 145.10123:27 147.07033:7 147.11655:24 149.05959:10 151.07263:7 157.10074:14 159.11197:14 161.1342:14 163.11511:34 165.08455:14 173.09344:7 173.12…	87936	14114	8236	20122	51574	57100	65489	7481	17884	9905	95220	128760	86332	150073	13667	21420	9113	44869	27618	5828	6754	54389	35639	109014	44958	40772	39442
13.111	626.578	DG 35:1|DG 12:0_23:1	[M+NH4]+	626.572	C38H72O5	DG	NNTUWOIFJIIHGR-UHFFFAOYSA-N	O=C(OCC(OC(=O)CCCCCCCCCCC=CCCCCCCCCCC)CO)CCCCCCCCCCC	94.8	626.57697:11556 627.58032:13419 628.58368:6879	107.07952:20 109.10355:51 119.09004:20 121.10283:71 123.11526:41 135.11928:31 147.11942:31 149.13142:41 149.1935:10 160.12447:10 161.13182:31 163.14517:31 173.13741:10 177.16182:20 189.16284:20 199.10536:10 202.10265:10 203.17783:41 204.18523:10 215.17842:31 217.19397:20 227.13594:10 243.21075:10 251.17448:10 257.23825:10 273.25528:31 280.25867:20 285.25336:20 327.30185:20 395.28903:10 409.37354:…	123241	25634	27463	35970	128928	139358	85192	35468	68427	16078	158657	169145	93873	191397	16448	3419	2968	100123	30848	3887	51111	143299	266165	147808	62100	58353	35245
13.155	626.58	DG 35:1|DG 12:0_23:1	[M+NH4]+	626.572	C38H72O5	DG	NNTUWOIFJIIHGR-UHFFFAOYSA-N	O=C(OCC(OC(=O)CCCCCCCCCCC=CCCCCCCCCCC)CO)CCCCCCCCCCC	90.8	626.57953:9985 627.58288:12169 628.58624:7383	107.08422:20 109.09943:41 121.09538:20 121.10159:51 123.11401:20 133.09888:20 135.11795:31 145.09758:10 149.12828:31 159.11346:10 161.12494:20 165.09692:10 175.14786:20 177.15834:20 181.11874:10 187.14336:31 190.13519:10 203.18008:31 215.18074:31 229.18974:31 231.20531:20 243.20877:10 257.23392:10 259.24396:31 269.26318:10 325.30008:10 366.15585:10 408.3544:10 409.37921:102 417.35571:10 608.56995…	147388	26132	26659	10957	129931	137678	90352	32670	77122	6547	157197	159077	101478	169083	18703	3041	2517	119426	11389	2223	49102	133179	118812	158885	76088	70717	82570
12.456	626.6	MG 36:1	[M+NH4]+	626.608	C39H76O4	MG	IISKUGQCWCOTHX-UHFFFAOYSA-N	O=C(OCC(O)CO)CCCCCCCCCCCCCCCCCCCCCCCC=CCCCCCCCCCC	99.8	626.60376:1865 627.60711:1415 628.61047:202	149.68518:10 192.17635:10 221.09338:10 263.09454:10 282.27548:61 284.35236:10 298.27386:10 300.28632:51 313.26724:31 318.30475:10 325.26639:20 326.33408:31 339.28296:20 339.29596:31 347.26843:10 353.30057:41 370.10452:10 590.57007:31 591.52765:71 596.92029:10 608.60065:163 609.50305:10 626.61255:153	3079	36293	43646	26866	4442	1028	7842	8869	16637	15926	6751	1713	5107	3511	14342	20152	4993	5378	4931	12920	10773	13643	5239	5996	5800	1177	7897
9.646	627.41	DG 36:10	[M+Na]+	627.402	C39H56O5	DG	LVGAOMFLJDVJKC-UHFFFAOYSA-N	O=C(OCC(OC(=O)CC=CCC=CCC=CCC=CCC=CCC)CO)CC=CCC=CCC=CCC=CCC=CCC	97.2	627.41034:2083 628.41369:606 629.41705:0	627.24628:20 627.40894:41 627.43726:71 627.508:31	28739	25007	36001	23262	41575	24610	28394	15546	23882	42245	21969	46783	24653	25665	24716	18817	27505	24019	31829	30357	31115	30448	35814	34216	17471	38665	25653
11.772	627.48	DG 35:3	[M+Na]+	627.496	C38H68O5	DG	IKJJVJOIPHETGJ-UHFFFAOYSA-N	O=C(OCC(OC(=O)CCCCCCCCCCC=CCC=CCC=CCCCCCCC)CO)CCCCCCCC	92.4	627.4873:5174 628.49065:4815 629.49401:1504	192.99457:10 207.03043:31 209.03201:41 221.08635:31 222.08035:31 223.08502:41 282.03757:20 286.2616:10 295.09726:20 295.10938:41 296.10455:51 298.09506:20 319.28445:10 326.30774:61 370.10364:20 371.12012:10 403.23959:20 459.30118:31 500.43857:10 515.34076:41 515.36639:112 571.42847:51 627.48474:51	80263	110771	98928	105681	96444	86323	95863	67911	74793	45468	105244	98377	62656	85001	81746	60716	73406	55534	72571	72608	81791	96269	122547	99956	84627	61645	80780
5.708	629.431	DG 36:9	[M+Na]+	629.418	C39H58O5	DG	CFAGZQIJEITFTB-UHFFFAOYSA-N	O=C(OCC(OC(=O)CCCCC=CCC=CCC=CCC=CCC=CCC)CO)CC=CCC=CCC=CCC=CCC	89.5	629.4278:1059 630.43115:600 631.43451:608	329.18201:5 459.11234:10 525.25433:10 551.18225:5 553.20593:26 561.2038:5 567.22308:20 570.20935:10 570.2262:15 597.1972:26 611.42944:10 629.23492:77 629.41907:20	15621	496	936	407	46958	31647	45486	285	537	1095	13368	6837	30772	3732	202	88	96	7326	289	46	39	30854	18685	54461	10069	9634	11004
10.754	629.505	DG 35:2	[M+Na]+	629.511	C38H70O5	DG	AWVUMYROWBYWSZ-UHFFFAOYSA-N	O=C(OCC(OC(=O)CCCCCCCCCCCCCC=CCC=CCCCCCCC)CO)CCCCCCCC	100	629.51031:6971 630.51366:6602 631.51702:2743	317.19595:82 317.21353:122 336.2742:20 351.18457:31 351.20837:143 361.13812:41 373.23001:61 411.30429:10 611.44708:31 629.23865:31 629.37677:112 629.47241:1264	100598	97414	2624	42902	111217	70279	90074	13701	4521	1045	103318	159426	94286	125070	15866	22229	4592	44292	13699	1805	2876	133840	148693	143678	109386	82380	87164
10.723	629.505	DG 35:2	[M+Na]+	629.511	C38H70O5	DG	AWVUMYROWBYWSZ-UHFFFAOYSA-N	O=C(OCC(OC(=O)CCCCCCCCCCCCCC=CCC=CCCCCCCC)CO)CCCCCCCC	100	629.50757:8991 630.51092:7366 631.51428:3168	109.88441:10 182.69418:10 337.26981:20 347.25705:20 351.21179:351 497.13739:20 512.18237:20 524.14325:20 538.46747:10 551.37921:10 569.1864:112 570.4198:20 611.43439:41 627.52002:10 629.20807:102 629.37097:163 629.5127:373	115874	103526	3829	40939	116638	87183	94534	14791	12824	1613	134108	156200	94286	148262	21415	23459	19274	38831	11248	2567	2667	143036	142450	142920	116304	85836	98178
10.868	630.503	DG 36:6|DG 18:3_18:3	[M+NH4]+	630.509	C39H64O5	DG	RAPBJBKXYYMYAY-UHFFFAOYSA-N	O=C(OCC(OC(=O)CCCCCCCC=CCC=CCC=CCC)CO)CCCCCCCC=CCC=CCC=CCC	100	630.50555:808266 631.5089:538435 632.51226:87446	104.06145:41 105.0691:284 107.08581:473 109.0686:41 109.10251:507 111.07851:41 113.09325:31 116.0611:31 117.07013:112 119.08434:433 121.10018:576 123.07656:31 123.11415:307 125.09578:51 129.06799:51 131.08708:283 133.09903:437 135.11482:549 137.09453:71 137.13089:143 139.11359:51 143.08621:51 145.09775:243 147.11819:422 149.09398:94 149.13019:406 151.10898:51 151.1489:41 153.12529:31 156.0284:10 …	6666595	644647	151304	259011	7394820	7910899	9962365	272857	440092	130440	7218133	8103147	4488024	8126834	94057	49302	18265	2109877	107715	21425	131574	8288834	12990288	9540261	3775930	3756604	1402812
10.915	630.504	DG 36:6|DG 18:3_18:3	[M+NH4]+	630.509	C39H64O5	DG	RAPBJBKXYYMYAY-UHFFFAOYSA-N	O=C(OCC(OC(=O)CCCCCCCC=CCC=CCC=CCC)CO)CCCCCCCC=CCC=CCC=CCC	100	630.50507:280689 631.50842:145401 632.51178:30030	101.05906:8 103.03996:8 103.05573:16 104.05707:15 105.06904:449 107.08575:669 107.51569:4 109.06561:37 109.10099:837 110.55089:6 111.07847:76 111.11864:53 113.09473:43 115.05491:16 115.07611:8 117.06858:181 118.71025:6 119.08432:497 120.7121:6 121.06445:14 121.10018:862 121.91095:6 123.0797:65 123.11572:439 125.09737:59 125.12737:12 127.07574:16 127.11075:22 128.06276:10 129.05519:16 129.06802:51…	6659515	692718	151368	272339	7421394	7581048	10263171	306510	438980	131023	6919748	8095810	4471868	3289221	92011	42595	22661	1959618	99289	13767	128109	8630989	5211837	10434898	3875240	3865496	3759342
11.093	630.51	DG 36:6|DG 16:1_20:5	[M+NH4]+	630.509	C39H64O5	DG	MUYDIVLBRBWUDW-UHFFFAOYSA-N	O=C(OCC(OC(=O)CCCC=CCC=CCC=CCC=CCC=CCC)CO)CCCCCCCC=CCCCCCC	97.2	630.50647:1549 631.50982:1249 632.51318:1153	307.1485:10 311.25449:51 359.2623:20 374.30792:10 378.2706:31 413.16742:10 469.16788:20 473.32663:31 497.1557:20 510.17734:10 529.20349:41 541.16327:10 542.18842:31 542.21802:41 557.43201:10 570.20038:238 574.39838:20 585.45087:51 602.22186:20 612.51343:20 630.21771:102 630.5155:41	189445	17258	7023	7731	44333	53227	70025	21102	19927	16356	69572	77480	81780	76613	18364	6050	66772	33871	25169	26227	8899	74764	162241	58668	270297	204043	156116
12.098	631.537	DG 35:1	[M+Na]+	631.527	C38H72O5	DG	WIHQZDOGTZUFJJ-UHFFFAOYSA-N	O=C(OCC(OC(=O)CCCCCCCCCCCCCCC=CCCCCCCCCCC)CO)CCCCCCC	96.8	631.53717:1701 632.54052:1538 633.54388:1250	631.49573:62 631.53827:334	42639	25849	28118	43297	46378	42317	32359	18707	26426	10836	23662	29893	24729	10204	23535	23450	7511	17071	3629	7325	20771	35875	9919	37176	27665	28630	32349
11.266	632.521	DG 36:5|DG 18:2_18:3	[M+NH4]+	632.525	C39H66O5	DG	PGXBELQFNRPKBC-UHFFFAOYSA-N	O=C(OCC(OC(=O)CCCCCCCC=CCC=CCC=CCC)CO)CCCCCCCC=CCC=CCCCCC	100	632.52301:152722 633.52636:105470 634.52972:23471	105.07034:334 107.08414:469 109.07135:42 109.10084:702 111.117:153 113.09157:61 115.07898:31 117.06995:102 119.08416:317 121.10157:628 123.08266:62 123.11399:319 125.09404:51 127.11058:41 131.08533:194 133.10052:349 135.11633:463 137.09441:82 137.13077:153 139.10847:61 141.09196:31 143.08104:41 145.10104:239 147.11467:403 149.12837:320 151.14536:102 153.12695:41 157.09703:41 159.11716:208 161.121…	9944660	687409	662441	745672	6362238	5714292	7140356	758069	1298014	394058	7271991	8981710	9361282	8369582	144645	72915	65465	2565738	155594	47004	375913	7792286	8717169	10671913	2103185	1881084	2403651
10.95	633.441	DG 36:7	[M+Na]+	633.449	C39H62O5	DG	DAWAOCKHXPTYTK-UHFFFAOYSA-N	O=C(OCC(OC(=O)CCCCCC=CCC=CCC=CCC=CCC=CCC=CCC=CCC)CO)CCCCCCC	100	633.44653:3110 634.44988:3237 635.45324:6680	109.10246:26 123.07811:15 135.08038:15 163.15295:5 165.09178:61 189.08778:10 189.10138:10 205.1918:15 215.14812:5 219.09636:10 225.10724:20 231.10286:15 251.12389:26 263.13019:20 265.14008:31 279.16406:36 291.15729:26 305.18082:20 307.13721:15 309.14453:15 319.18344:20 321.13608:10 325.12796:31 325.14578:41 333.20633:26 339.15201:15 345.20538:15 347.22015:31 349.14584:26 355.14899:46 357.21387:5 …	42272	52125	16404	20112	42498	43455	39195	6173	44084	7603	76434	70591	32685	90235	58094	32354	12499	48931	111045	6944	46138	57693	63346	51399	48072	50965	41911
10.92	633.447	DG 36:7	[M+Na]+	633.449	C39H62O5	DG	DAWAOCKHXPTYTK-UHFFFAOYSA-N	O=C(OCC(OC(=O)CCCCCC=CCC=CCC=CCC=CCC=CCC=CCC=CCC)CO)CCCCCCC	100	633.44781:4523 634.45116:4644 635.45452:12515	165.0894:20 269.12418:10 283.133:10 295.12781:20 299.1236:20 321.15039:10 325.14236:31 349.18448:10 355.15604:31 591.43317:41 591.45032:51 605.44409:10 615.43378:51 632.50153:20 633.44989:82 633.49609:61	42638	60753	17241	23973	45877	56819	42498	5905	48568	13929	82813	66347	26037	115379	61915	35779	14013	62736	111572	8829	55865	56775	57160	55982	50459	52290	57752
11.617	634.534	DG 36:4|DG 18:2_18:2	[M+NH4]+	634.541	C39H68O5	DG	MQGBAQLIFKSMEM-UHFFFAOYSA-N	O=C(OCC(OC(=O)CCCCCCCC=CCC=CCCCCC)CO)CCCCCCCC=CCC=CCCCCC	100	634.5365:259322 635.53985:210817 636.54321:41944	103.8372:10 105.06938:82 107.08755:174 109.06445:21 109.09984:252 111.08026:51 111.11746:61 113.09652:31 119.08765:163 121.09885:303 123.11751:143 125.09283:31 127.11253:31 129.0746:10 131.08566:71 133.10411:174 135.10844:31 135.11664:207 137.13271:133 139.11208:31 145.09958:92 145.48076:10 147.11488:174 149.12512:41 149.13202:143 151.11082:31 151.149:92 153.12538:51 159.11015:20 159.11728:82 161…	2809884	2553702	2275576	3321403	3102725	2338422	2343702	1328641	1787422	528912	2609414	4321170	3354990	1710563	437118	211980	221380	1678643	344612	365037	968268	4992460	3037970	5244631	1713321	1683729	836945
11.664	634.534	DG 36:4|DG 18:2_18:2	[M+NH4]+	634.541	C39H68O5	DG	MQGBAQLIFKSMEM-UHFFFAOYSA-N	O=C(OCC(OC(=O)CCCCCCCC=CCC=CCCCCC)CO)CCCCCCCC=CCC=CCCCCC	100	634.5365:153785 635.53985:106288 636.54321:22569	103.55383:10 105.06922:236 107.08447:309 109.06725:53 109.10264:633 111.08161:102 111.11732:133 113.09789:82 117.07331:93 119.08601:219 121.10187:394 123.07983:61 123.11585:384 125.09117:41 125.13223:51 127.11086:61 131.08722:112 133.1008:317 135.11824:370 137.09631:61 137.13434:257 139.1104:61 141.12575:31 145.09959:82 147.11662:324 149.12343:42 149.13033:261 151.10565:31 151.14557:177 153.12718…	3129334	2564478	994661	3319993	3142591	962627	2394529	1509150	1987442	542864	2664768	4637010	3576672	1733849	404056	201739	248467	1678643	378379	406994	957747	4644252	3199464	5132270	1895193	1826549	2005845
9.363	635.444	DG 36:6	[M+Na]+	635.465	C39H64O5	DG	MIZLVTMVPBPVTL-UHFFFAOYSA-N	O=C(OCC(OC(=O)CCCCCCCCC=CCC=CCC=CCC=CCC=CCC=CCC)CO)CCCCCCC	86.2	635.45251:20282 636.45586:17463 637.45922:4879	109.8385:5 117.03238:66 145.02692:231 149.05838:20 177.05409:1114 215.0722:5 217.01447:15 251.08888:31 315.19919:5 367.34229:5 373.15555:15 441.29877:26 441.38477:26 523.26624:26 579.32404:31 617.44165:563 635.35883:41 635.38373:71 635.44775:51 635.47272:77	210921	123019	115655	119481	235788	174431	106813	116838	194675	64712	293998	361982	104342	189000	122453	136400	77754	254480	144814	46070	104163	243752	230880	174460	133793	119554	138844
3.492	635.454	DG 36:6	[M+Na]+	635.465	C39H64O5	DG	MIZLVTMVPBPVTL-UHFFFAOYSA-N	O=C(OCC(OC(=O)CCCCCCCCC=CCC=CCC=CCC=CCC=CCC=CCC)CO)CCCCCCC	90.7	635.45374:38682 636.45709:8276 637.46045:1562	121.07031:31 131.069:31 133.08734:153 134.09085:61 165.09158:41 177.11343:82 178.11061:31 184.86586:10 207.10117:10 209.11536:41 211.12904:31 221.13225:51 235.13368:31 247.20197:102 248.2085:82 255.16037:31 263.14182:10 291.2323:153 292.23541:225 318.25385:31 333.2532:10 335.25095:61 336.25208:51 360.2092:20 398.29742:10 404.24185:41 491.29205:41 492.2814:61 530.36914:31 617.43158:52 618.40717:14…	522821	88131	103505	130991	143048	82678	392891	76011	97904	60716	1152304	1101126	419471	548182	184696	169549	156054	1142124	220816	104880	78016	305678	211648	326733	543206	536981	570938
10.865	635.459	DG 36:6	[M+Na]+	635.465	C39H64O5	DG	MIZLVTMVPBPVTL-UHFFFAOYSA-N	O=C(OCC(OC(=O)CCCCCCCCC=CCC=CCC=CCC=CCC=CCC=CCC)CO)CCCCCCC	100	635.46228:3420 636.46563:6545 637.46899:2103	151.72095:10 416.28781:10 575.30261:10 635.44922:61 635.47058:102	157327	102955	40218	52946	170075	240822	196772	33358	52730	12711	176337	249156	93743	157829	49245	32606	10082	110189	87114	8536	56224	208572	393898	172958	299406	185952	76128
10.919	635.463	DG 36:6	[M+Na]+	635.465	C39H64O5	DG	MIZLVTMVPBPVTL-UHFFFAOYSA-N	O=C(OCC(OC(=O)CCCCCCCCC=CCC=CCC=CCC=CCC=CCC=CCC)CO)CCCCCCC	100	635.46338:20760 636.46673:17362 637.47009:5443	301.21191:133 333.18427:10 335.26193:163 357.23904:194 494.48889:31 617.49384:41 635.26587:20 635.39398:20 635.45801:6392	175381	106065	40064	58446	60306	70776	173150	35293	58853	12748	65247	231750	38147	58635	51386	31309	11783	126307	90883	9533	45550	199361	150095	78348	302715	212222	188629
12.067	636.55	DG 36:3|DG 18:0_18:3	[M+NH4]+	636.556	C39H70O5	DG	UBECYQFWKVVULW-UHFFFAOYSA-N	O=C(OCC(OC(=O)CCCCCCCC=CCC=CCC=CCC)CO)CCCCCCCCCCCCCCCCC	100	636.55219:73187 637.55554:34849 638.5589:10192	103.05769:10 105.06956:71 107.08628:71 109.10299:133 111.11917:51 115.05543:10 119.08022:20 119.08485:61 121.10381:82 123.11624:133 129.05891:10 131.08601:61 133.09796:61 135.11703:112 137.13312:61 145.10344:51 147.1205:51 149.12906:61 159.11963:82 161.12758:20 161.13832:51 163.1427:41 171.12708:10 173.13115:71 173.80052:10 177.15926:51 187.14624:102 199.13451:10 219.17426:31 233.22223:41 243.207…	2909738	124682	70535	123301	1450169	1755097	2335643	149751	124480	41790	2283104	2631535	2676093	2894006	101198	43632	76080	1013084	115221	224286	133774	2467226	2955070	3269236	1030554	1141864	1199918
11.985	636.551	DG 36:3|DG 18:1_18:2	[M+NH4]+	636.556	C39H70O5	DG	BLZVZPYMHLXLHG-UHFFFAOYSA-N	O=C(OCC(OC(=O)CCCCCCCC=CCC=CCCCCC)CO)CCCCCCCC=CCCCCCCCC	100	636.55231:20249 637.55566:18335 638.55902:5436	107.08714:20 123.1125:20 135.1115:41 245.22589:51 247.24849:31 263.23557:51 265.24817:51 313.28885:10 321.27533:10 337.25684:158 337.27499:603 338.41415:21 339.28732:734 601.513:577 619.52246:122 636.32593:41 636.47552:31 636.50397:51 636.55383:133	755980	296771	222473	335065	1510006	810460	802626	168288	287117	94506	875418	677597	1056765	1020587	243416	158496	204224	363417	269604	635230	153476	1205463	1093265	1185975	373042	383827	373876
11.264	637.473	DG 36:5	[M+Na]+	637.48	C39H66O5	DG	ITGCIESKDJEEHN-UHFFFAOYSA-N	O=C(OCC(OC(=O)CCCCCCCCCCCC=CCC=CCC=CCC=CCC=CCC)CO)CCCCCCC	100	637.47668:20763 638.48003:26922 639.48339:8905	301.21503:51 301.23953:10 317.25366:10 335.24973:41 337.27158:51 357.23978:61 359.24921:51 524.2912:31 525.297:71 581.3551:51 635.40924:31 637.48206:3205	706148	243435	195209	284745	406821	461720	289920	203134	248807	107383	526361	775768	472769	340009	76847	29333	17319	448639	76247	26782	156276	602426	659464	560044	541008	484246	449896
12.364	638.564	DG 36:2|DG 18:0_18:2	[M+NH4]+	638.572	C39H72O5	DG	AJMZUFBKADIAKC-UHFFFAOYSA-N	O=C(OCC(OC(=O)CCCCCCCC=CCC=CCCCCC)CO)CCCCCCCCCCCCCCCCC	100	638.57123:15422 639.57458:21053 640.57794:4250	107.28316:10 109.10108:92 117.09461:20 121.10023:31 163.14209:20 175.1481:31 245.22336:71 263.23517:71 285.27774:31 313.26575:31 316.2789:10 337.27167:1092 339.284:102 341.30753:1233 342.10349:21 359.30545:20 365.29779:31 601.56641:21 603.48621:85 603.52783:866 621.56006:41 638.51221:20 638.57642:41	267154	167301	138102	173235	151436	133908	139139	46625	114222	37363	222062	306673	301580	189182	214876	204190	146963	199520	248881	513266	170646	199419	233830	267834	165114	173256	179350
12.337	638.567	DG 36:2|DG 18:1_18:1	[M+NH4]+	638.572	C39H72O5	DG	AFSHUZFNMVJNKX-UHFFFAOYSA-N	O=C(OCC(OC(=O)CCCCCCCC=CCCCCCCCC)CO)CCCCCCCC=CCCCCCCCC	100	638.56958:16336 639.57293:13877 640.57629:3616	109.1007:31 111.11538:20 121.10298:31 123.11228:31 133.10854:10 147.11795:10 247.23268:20 263.233:31 265.25479:61 285.26602:31 311.26282:41 337.26953:306 339.21423:22 339.28705:1296 340.09106:22 341.30276:290 585.53711:10 602.54498:21 603.53998:841 620.60492:31 621.53375:92 638.52124:143	299094	172675	122746	172759	154672	139003	138655	42498	107590	30958	238641	313632	262110	194481	191752	204565	144540	221780	217764	516379	170646	223747	187826	288273	181296	187074	162671
11.626	639.49	DG 36:4	[M+Na]+	639.496	C39H68O5	DG	WYVLDQOCKMLGTE-UHFFFAOYSA-N	O=C(OCC(OC(=O)CCCCCCCCCCCCCCC=CCC=CCC=CCC=CCC)CO)CCCCCCC	100	639.49207:4191 640.49542:4603 641.49878:1495	325.08865:10 527.36267:20 583.43597:20 639.4325:20 639.48602:240	131716	521638	538062	685786	181846	133304	125619	206538	151856	74169	112714	232415	111823	42927	92568	41849	61222	94812	49836	58577	162733	258889	194813	207774	279704	223666	194128
11.595	639.491	DG 36:4	[M+Na]+	639.496	C39H68O5	DG	WYVLDQOCKMLGTE-UHFFFAOYSA-N	O=C(OCC(OC(=O)CCCCCCCCCCCCCCC=CCC=CCC=CCC=CCC)CO)CCCCCCC	100	639.49756:3740 640.50091:3175 641.50427:1529	193.03658:10 639.50281:163	178519	521846	520706	685455	166402	180114	125619	253415	175358	53724	140728	259204	126796	64203	96417	54488	64851	98316	50860	66196	152778	255218	195130	207619	282634	233689	205420
9.636	640.51	DG 37:8|DG 19:3_18:5	[M+NH4]+	640.494	C40H62O5	DG	ZAYSTBZAANAWPY-UHFFFAOYSA-N	O=C(OC(CO)COC(=O)CCCCCCCCC=CCC=CCC=CCC)CC=CCC=CCC=CCC=CCC=CCC	100	640.50598:18161 641.50933:14245 642.51269:4329	109.1022:41 121.09832:20 129.46254:10 145.09573:20 219.17313:31 227.1255:51 239.17676:20 239.2379:31 253.20364:10 255.19113:10 257.19092:92 264.14038:10 269.16824:20 275.19354:92 293.21255:41 309.20578:31 313.25797:42 313.27295:365 331.22409:31 348.10895:20 349.24249:143 367.24829:41 465.34988:31 467.36816:112 477.2998:10 493.37881:61 507.40005:61 521.42755:20 547.41724:51 582.37976:10 587.46716:…	422061	18339	19038	19461	175565	208540	273655	24457	11219	18088	456144	423149	558009	888154	25693	20523	6472	121159	27231	1029	3912	336989	335429	429130	114966	119856	157654
12.678	640.581	DG 36:1|DG 18:0_18:1	[M+NH4]+	640.588	C39H74O5	DG	SAEPUUXWQQNLGN-UHFFFAOYSA-N	O=C(OCC(OC(=O)CCCCCCCC=CCCCCCCCC)CO)CCCCCCCCCCCCCCCCC	100	640.58093:23050 641.58428:23691 642.58764:5493	127.47151:10 131.0475:51 135.11075:20 171.16621:10 173.05907:61 191.06821:71 225.14851:10 247.22955:20 265.25385:41 285.18155:163 286.18613:184 314.15012:21 323.2659:21 339.26501:21 339.28842:635 341.30676:658 355.3418:10 369.2417:61 370.24341:102 443.32974:20 444.34695:31 499.41122:51 500.41498:102 583.47015:31 591.22308:10 605.54767:681 622.60553:71 623.55701:31 640.52545:389	65806	29468	34754	32083	39294	81322	70136	16670	44983	15098	74931	93671	92155	69178	66432	55192	64029	78846	74660	271463	35964	75131	76390	90672	51495	52434	56004
11.928	640.591	DG 36:1|DG 22:0_14:1	[M+NH4]+	640.588	C39H74O5	DG	ANKVDPMNEXVLIF-UHFFFAOYSA-N	O=C(OCC(OC(=O)CCCCCCCC=CCCCC)CO)CCCCCCCCCCCCCCCCCCCCC	100	640.58832:2313 641.59167:3683 642.59503:2032	159.11642:31 261.2226:10 262.25037:71 263.22751:20 280.24426:20 280.26315:51 283.26324:41 298.27164:41 311.29663:61 313.27499:31 316.2832:31 337.27615:41 340.29041:20 350.26123:10 356.3512:82 397.37717:20 575.49756:31 584.49719:10 596.45935:10 604.5755:51 605.53046:31 622.57404:143 638.56915:10 640.51495:41 640.54352:41 640.56494:154 640.61139:366	20349	12503	10184	5673	41561	33953	29561	5030	5972	1616	35667	31971	27967	29656	6023	2493	5189	20107	5521	2061	3625	36705	30506	44708	11148	7003	21699
12.616	640.615	DG O-37:1|DG O-19:0_18:1	[M+NH4]+	640.624	C40H78O4	EtherDG	BTANLXZFNCVUAF-UHFFFAOYSA-N	O=C(OC(CO)COCCCCCCCCCCCCCCCCCCC)CCCCCCCC=CCCCCCCCC	100	640.61536:10970 641.61871:10015 642.62207:2464	254.28705:10 267.28101:10 282.27078:20 286.272:10 300.29367:51 339.28815:122 341.30649:82 386.24377:10 586.57635:10 605.54645:82 622.59369:122 640.61346:82	133450	428360	523841	343637	348623	231812	308426	147000	133731	131189	125043	156624	184502	133267	66406	128800	135832	138269	85850	70699	72780	394313	195807	320745	58021	149973	153114
12.643	640.617	MG 37:1	[M+NH4]+	640.624	C40H78O4	MG	UVKJNUIXRBDGQV-UHFFFAOYSA-N	O=C(OCC(O)CO)CCCCCCCCCCCCCCCCCCCCCCCCC=CCCCCCCCCCC	100	640.6178:12757 641.62115:11406 642.62451:3800	109.10313:31 123.11636:41 258.11887:10 264.2677:122 265.25775:61 267.26422:41 282.27252:133 285.18793:51 286.18536:31 300.27588:61 300.28564:122 311.29568:10 313.27658:112 318.28394:20 318.29904:92 327.29047:31 336.23624:21 339.28226:410 340.35706:83 341.29794:477 367.32245:102 375.28751:31 412.35672:31 604.59747:112 605.55243:593 611.94757:21 622.06799:21 622.61737:608 623.56183:31 638.67371:10 …	132735	401311	587429	394764	316902	264027	310375	126924	146851	131300	125073	147098	185003	125610	65790	141106	146779	140010	75710	69726	57659	348684	206756	293672	134812	160230	163307
8.46	641.412	DG 37:10	[M+Na]+	641.418	C40H58O5	DG	IGRCNWRNWCOLHL-UHFFFAOYSA-N	O=C(OCC(OC(=O)CCC=CCC=CCC=CCC=CCC=CCC=CCC)CO)CC=CCC=CCC=CCC=CCC	98.1	641.41211:2980 642.41546:2150 643.41882:180	109.29666:10 213.11844:10 343.20798:10 355.23782:31 563.39594:10 623.41528:10 641.33246:102 641.41827:41	2723	390	531	2251	884	847	1081	16717	20175	51876	1465	1201	1821	1188	1020	1343	4542	484	25977	8636	4544	1349	1028	1327	19194	19257	11639
7.217	641.413	DG 37:10	[M+Na]+	641.418	C40H58O5	DG	IGRCNWRNWCOLHL-UHFFFAOYSA-N	O=C(OCC(OC(=O)CCC=CCC=CCC=CCC=CCC=CCC=CCC)CO)CC=CCC=CCC=CCC=CCC	100	641.42114:1722 642.42449:1406 643.42785:860	251.17213:10 581.38464:20 641.41852:51	4594	49844	221579	79288	7388	8248	5204	712800	1033012	1903908	44313	1796	26560	21117	437110	359645	1284071	58443	934492	630202	221583	14055	4561	3274	251327	216009	237328
4.482	641.413	DG 37:10	[M+Na]+	641.418	C40H58O5	DG	IGRCNWRNWCOLHL-UHFFFAOYSA-N	O=C(OCC(OC(=O)CCC=CCC=CCC=CCC=CCC=CCC=CCC)CO)CC=CCC=CCC=CCC=CCC	100	641.41345:7851 642.4168:3123 643.42016:584	105.07475:10 131.08372:10 201.08479:10 207.11308:31 263.18698:20 353.1796:10 605.40582:10 641.42322:51	2015	244726	162659	159473	9772	4756	2801	9542	323301	1073244	119143	581	3605	1892	151	169	1084533	54839	983098	687353	293986	3301	3227	5268	122782	90679	90792
4.629	641.414	DG 37:10	[M+Na]+	641.418	C40H58O5	DG	IGRCNWRNWCOLHL-UHFFFAOYSA-N	O=C(OCC(OC(=O)CCC=CCC=CCC=CCC=CCC=CCC=CCC)CO)CC=CCC=CCC=CCC=CCC	100	641.41418:53666 642.41753:20866 643.42089:4807	109.10235:87 119.08571:13 121.10157:10 127.10738:5 131.08368:5 131.47998:3 133.09398:5 135.08185:10 139.11842:3 143.08267:5 145.10098:8 147.07693:15 149.09554:20 151.11057:5 155.10732:5 157.10048:8 159.07788:8 161.09631:8 169.09897:10 173.08945:5 173.09874:18 179.10669:13 183.11543:10 185.09418:8 185.1326:10 192.09084:5 193.09787:8 195.11984:15 197.09685:8 197.13451:23 199.11169:8 199.14955:15 20…	7352	76039	954651	172062	4627	2626	1707	137434	1240253	3597014	22189	2186	4012	5841	88	6778	916371	161856	664247	2296013	1005158	3001	1195	1914	234266	198444	318303
7.26	641.415	DG 37:10	[M+Na]+	641.418	C40H58O5	DG	IGRCNWRNWCOLHL-UHFFFAOYSA-N	O=C(OCC(OC(=O)CCC=CCC=CCC=CCC=CCC=CCC=CCC)CO)CC=CCC=CCC=CCC=CCC	100	641.41791:11975 642.42126:7861 643.42462:1753	105.01979:10 109.10241:51 175.1125:10 189.07204:10 222.13237:10 233.13297:10 251.17499:31 258.14755:10 262.16656:20 277.19284:31 303.19821:10 319.23337:10 327.20285:20 355.24417:31 375.2348:10 409.29135:10 411.2616:20 415.2709:20 429.28845:10 453.2753:20 505.26569:20 563.38391:31 581.3858:82 641.41266:92	10915	53412	242037	92485	20861	10510	2736	749826	1024961	718097	36536	5818	31464	6032	425615	359645	525485	62864	989026	630202	213004	8937	6131	6614	238342	241723	258178
7.546	641.415	DG 37:10	[M+Na]+	641.418	C40H58O5	DG	IGRCNWRNWCOLHL-UHFFFAOYSA-N	O=C(OCC(OC(=O)CCC=CCC=CCC=CCC=CCC=CCC=CCC)CO)CC=CCC=CCC=CCC=CCC	100	641.41779:63206 642.42114:30781 643.4245:5691	107.09624:21 109.10125:187 119.08768:51 121.10045:20 127.10944:51 131.08578:41 137.09982:31 145.09644:20 147.07921:51 147.11858:20 149.09784:82 155.10791:31 157.10284:51 161.09514:31 169.10513:31 173.12727:31 178.07729:10 179.10362:51 183.11807:51 191.08525:20 193.10651:31 195.12064:31 197.13133:31 199.14438:51 207.11186:31 209.1261:51 211.146:20 215.13828:71 221.12436:41 225.12683:31 233.12521:3…	3692	56516	288019	84928	4233	9003	4569	408863	910783	1092324	32284	720	5147	1909	330975	200455	957374	35793	986185	461166	235105	6051	5218	8822	203359	225049	188243
4.696	641.416	DG 37:10	[M+Na]+	641.418	C40H58O5	DG	IGRCNWRNWCOLHL-UHFFFAOYSA-N	O=C(OCC(OC(=O)CCC=CCC=CCC=CCC=CCC=CCC=CCC)CO)CC=CCC=CCC=CCC=CCC	100	641.41595:33328 642.4193:12248 643.42266:2172	107.09174:10 109.10261:102 116.82749:10 119.08291:41 121.10186:20 127.11246:20 133.09918:31 145.10132:31 147.11494:10 153.09404:10 161.09488:20 173.13441:31 195.11041:31 197.12106:20 199.14203:31 207.11147:20 207.1196:20 209.1257:31 211.162:10 213.12778:20 215.14407:41 221.14702:20 223.14598:20 225.12639:41 233.13121:20 236.1132:10 239.1731:20 263.13712:20 263.17603:20 265.15625:20 275.18497:31 2…	1630	64958	873134	140769	2143	1750	1197	344891	2686012	2051294	8493	908	4297	2268	495	27824	1366512	46175	490960	538994	953858	1960	1312	2704	322417	274214	436991
4.565	641.416	DG 37:10	[M+Na]+	641.418	C40H58O5	DG	IGRCNWRNWCOLHL-UHFFFAOYSA-N	O=C(OCC(OC(=O)CCC=CCC=CCC=CCC=CCC=CCC=CCC)CO)CC=CCC=CCC=CCC=CCC	100	641.41437:17382 642.41772:6695 643.42108:1331	109.09783:31 156.09512:10 173.12645:10 194.11328:10 213.1395:10 259.14621:10 261.17966:10 563.4101:10 581.38513:31 641.40472:31 641.43689:61	3790	266795	402880	453393	5447	3707	1778	61978	702400	3074732	63422	1141	1960	2925	161	250	2593164	70104	2504758	2124159	329268	1981	2677	3643	215255	180845	209827
5.161	641.416	DG 37:10	[M+Na]+	641.418	C40H58O5	DG	IGRCNWRNWCOLHL-UHFFFAOYSA-N	O=C(OCC(OC(=O)CCC=CCC=CCC=CCC=CCC=CCC=CCC)CO)CC=CCC=CCC=CCC=CCC	100	641.41528:1435 642.41863:989 643.42199:325	273.17188:5 581.40979:10 623.45215:5 641.38062:31 641.41278:26 641.44495:26	19978	495414	2818664	1114154	34058	33050	15268	4698069	6662486	7879846	278424	1718	36122	27044	3868730	4489848	3580052	526688	7189472	2473542	1858033	31248	21677	34725	2841826	707469	1863892
7.585	641.417	DG 37:10	[M+Na]+	641.418	C40H58O5	DG	IGRCNWRNWCOLHL-UHFFFAOYSA-N	O=C(OCC(OC(=O)CCC=CCC=CCC=CCC=CCC=CCC=CCC)CO)CC=CCC=CCC=CCC=CCC	100	641.41248:14079 642.41583:10574 643.41919:3299	641.40338:31	2529	52380	285601	93255	11594	7003	2863	398807	941782	944272	29856	606	4188	3377	333922	182739	947564	34367	1014903	529948	257372	6708	4012	8913	199029	202965	200982
5.219	641.418	DG 37:10	[M+Na]+	641.418	C40H58O5	DG	IGRCNWRNWCOLHL-UHFFFAOYSA-N	O=C(OCC(OC(=O)CCC=CCC=CCC=CCC=CCC=CCC=CCC)CO)CC=CCC=CCC=CCC=CCC	100	641.41492:85318 642.41827:34554 643.42163:6425	103.05319:8 105.07082:57 107.08463:35 109.06742:10 109.10133:634 109.28574:2 111.07733:4 111.11156:2 113.06055:12 115.05223:9 116.06144:4 117.06895:16 119.08469:100 121.06482:13 121.10055:56 123.07851:5 123.11923:9 125.09617:4 127.05703:3 127.11114:88 128.06474:12 129.06842:14 130.07922:4 131.08589:35 133.06528:13 133.1011:55 135.08083:58 135.11528:20 137.09665:28 139.07079:2 139.11075:2 141.054:…	23182	252784	623542	201707	35651	32997	16483	1328553	1935747	4805147	176450	6283	39083	30093	1224260	874546	1102272	567785	7491610	4016052	1936400	15557	23062	21474	2798883	2809520	1970328
12.059	641.506	DG 36:3	[M+Na]+	641.511	C39H70O5	DG	PHDXFGKEFPXZKF-UHFFFAOYSA-N	O=C(OCC(OC(=O)CCCCCCCCCCCCC=CCC=CCC=CCCCCCCC)CO)CCCCCCC	100	641.51105:13078 642.5144:10525 643.51776:3035	535.21149:10 604.55792:10 641.24371:51 641.27588:21 641.5047:727	211959	68818	22050	31024	135124	147575	163376	44916	23927	34546	147758	107951	129883	122915	53833	20082	23783	120595	59988	64767	50922	183983	261289	226423	184144	148286	142820
12.002	641.51	DG 36:3	[M+Na]+	641.511	C39H70O5	DG	PHDXFGKEFPXZKF-UHFFFAOYSA-N	O=C(OCC(OC(=O)CCCCCCCCCCCCC=CCC=CCC=CCCCCCCC)CO)CCCCCCC	100	641.51001:17625 642.51336:9503 643.51672:2970	339.2724:20 529.37366:20 623.56989:31 641.51068:670	199118	64299	56844	79653	134290	146241	175048	32875	59276	30913	66592	88999	62547	111597	65302	48610	68631	123347	55975	163054	38995	185243	246375	187136	63608	57616	51748
13.003	642.597	DG 36:0|DG 18:0_18:0	[M+NH4]+	642.603	C39H76O5	DG	UHUSDOQQWJGJQS-UHFFFAOYSA-N	O=C(OCC(OC(=O)CCCCCCCCCCCCCCCCC)CO)CCCCCCCCCCCCCCCCC	100	642.59735:13123 643.6007:13499 644.60406:4405	109.10164:31 111.11334:20 263.20361:10 267.25931:51 285.27344:61 312.0979:10 313.27869:112 315.88278:10 327.90332:10 340.2186:21 341.30273:1273 369.33505:194 592.46674:10 605.74603:21 607.5611:965 625.57184:31 642.49231:31 642.58893:41 642.61035:61	170114	98953	76086	96463	55260	89928	88515	89124	95909	73911	222926	172186	394767	211245	92696	69288	99508	114052	107542	113828	84850	61146	51670	87416	153805	160501	171691
12.958	642.598	DG 36:0|DG 18:0_18:0	[M+NH4]+	642.603	C39H76O5	DG	UHUSDOQQWJGJQS-UHFFFAOYSA-N	O=C(OCC(OC(=O)CCCCCCCCCCCCCCCCC)CO)CCCCCCCCCCCCCCCCC	100	642.59406:7962 643.59741:4820 644.60077:2090	109.10211:36 111.1153:26 123.11373:26 133.06441:5 247.52742:5 261.23199:5 267.26523:61 285.27005:15 313.26022:15 341.30441:921 369.32874:15 605.59625:20 607.55725:2091 608.12811:10 625.56445:10 642.50989:20 642.54211:31 642.62445:20	168173	110609	83816	89326	59374	93585	81522	81863	92188	69974	244932	178166	445371	217481	83576	61594	94640	109418	107857	105934	105182	75580	127492	94889	134016	152157	57475
10.502	643.443	DG 37:9	[M+Na]+	643.433	C40H60O5	DG	CTHRNDFJCVAKFY-UHFFFAOYSA-N	O=C(OCC(OC(=O)CCC=CCC=CCC=CCC=CCC=CCC=CCC)CO)CCCCC=CCC=CCC=CCC	90.4	643.44312:3162 644.44647:3691 645.44983:2279	267.07571:10 291.19446:71 335.26154:31 361.19583:10 567.26782:10 583.19147:31 607.43628:20 611.25574:20 625.42749:51 625.45221:51 643.25507:31 643.47711:20	31782	562	2366	1628	23825	54932	42525	1041	927	1950	32424	42433	27984	68131	1512	1870	1648	26582	2454	2669	3083	29065	41399	23676	18460	15363	18770
9.203	643.446	DG 37:9	[M+Na]+	643.433	C40H60O5	DG	CTHRNDFJCVAKFY-UHFFFAOYSA-N	O=C(OCC(OC(=O)CCC=CCC=CCC=CCC=CCC=CCC=CCC)CO)CCCCC=CCC=CCC=CCC	90.3	643.44525:6036 644.4486:3914 645.45196:8346	290.19092:10 323.12885:10 365.13235:41 387.21576:20 441.2363:10 497.28345:20 520.8562:10 643.3432:51 643.45422:174	171632	3205	3305	4563	47249	70131	87316	6344	5109	3512	180721	181966	137191	317091	5742	2998	4487	65444	5238	3253	2033	82241	81554	130349	107575	55473	79854
12.317	643.518	DG 36:2	[M+Na]+	643.527	C39H72O5	DG	LWKIYUMZYBCPGM-UHFFFAOYSA-N	O=C(OCC(OC(=O)CCCCCCCCCCCCCCCC=CCC=CCCCCCCC)CO)CCCCCCC	100	643.52167:3355 644.52502:3151 645.52838:946	271.14001:10 625.58612:20 643.50909:102	9533	35804	27430	44228	2767	7577	4707	10010	19574	839	10084	7518	7449	5548	42835	49578	28686	9637	24790	99712	38929	8306	7791	8725	4770	3257	4780
9.494	645.46	DG 37:8	[M+Na]+	645.449	C40H62O5	DG	OIHPZLYZWWXJCD-UHFFFAOYSA-N	O=C(OCC(OC(=O)CCC=CCC=CCC=CCC=CCC=CCC=CCC)CO)CCCCCCC=CCC=CCCC	95.4	645.45929:5429 646.46264:3206 647.466:2225	175.14079:10 177.0498:71 308.10803:10 313.27148:31 333.18335:31 333.19879:102 388.20453:10 389.22601:92 519.35529:31 533.38293:31 645.35706:41 645.42517:90 645.46826:1495	504456	36644	35066	33097	62574	73984	81472	48819	61365	17663	488400	151904	569497	641147	64251	65046	24518	173809	16010	17149	17540	92037	136933	133476	82425	184091	116703
9.587	645.461	DG 37:8	[M+Na]+	645.449	C40H62O5	DG	OIHPZLYZWWXJCD-UHFFFAOYSA-N	O=C(OCC(OC(=O)CCC=CCC=CCC=CCC=CCC=CCC=CCC)CO)CCCCCCC=CCC=CCCC	93.3	645.46051:23590 646.46386:13573 647.46722:5162	177.0582:31 265.11087:10 313.27924:31 332.03519:10 333.19897:122 384.9928:10 389.21753:51 389.23425:71 645.47363:1152	174603	10519	9760	9847	148537	176491	209760	22000	27173	4313	274608	311865	202968	636599	66554	60727	10378	58736	6505	2939	4576	279450	361229	189943	290551	38044	42629
9.447	645.463	DG 37:8	[M+Na]+	645.449	C40H62O5	DG	OIHPZLYZWWXJCD-UHFFFAOYSA-N	O=C(OCC(OC(=O)CCC=CCC=CCC=CCC=CCC=CCC=CCC)CO)CCCCCCC=CCC=CCCC	95.1	645.45831:1836 646.46166:1338 647.46502:1647	177.05615:20 365.1369:10 645.36646:31 645.45612:133 645.50989:51	488228	41262	30453	33854	58028	51642	65926	57571	51802	17487	347890	136582	546881	230008	17956	66463	24378	57155	17389	18318	22655	86642	108709	135600	84952	176032	71668
9.641	645.466	DG 37:8	[M+Na]+	645.449	C40H62O5	DG	OIHPZLYZWWXJCD-UHFFFAOYSA-N	O=C(OCC(OC(=O)CCC=CCC=CCC=CCC=CCC=CCC=CCC)CO)CCCCCCC=CCC=CCCC	97.6	645.45795:6893 646.4613:3642 647.46466:2224	177.05246:71 333.19379:41 333.20926:51 389.22311:51 627.43127:20 645.38409:51 645.46301:837	120251	7150	4642	6272	144060	167828	214020	15175	12963	8760	294000	384595	101200	196599	22835	15793	6370	52516	14167	2453	7632	312061	349387	368358	307402	129826	120070
11.25	645.535	DG 36:1	[M+Na]+	645.543	C39H74O5	DG	ZRGZCKLWMLZVMS-UHFFFAOYSA-N	O=C(OCC(OC(=O)CCCCCCCCCCCCCCCC=CCCCCCCCCCC)CO)CCCCCCC	100	645.54346:3693 646.54681:6072 647.55017:5464	105.06557:31 107.08079:31 109.10188:51 117.08171:10 119.17307:10 121.09954:20 123.11821:41 131.09129:20 133.09839:51 135.11583:41 145.10051:41 147.11583:61 149.12782:41 159.11479:41 161.12808:51 171.21443:10 173.1317:41 175.14557:31 183.14171:10 185.12828:41 193.1131:20 199.14709:41 231.21146:31 241.17844:31 241.19377:143 259.20737:296 273.51205:10 277.22287:41 314.21051:10 315.22733:31 319.21271…	51880	5913	8991	742	16740	15434	18551	12423	3546	10351	63025	53549	52900	74172	6149	3734	2219	12397	6073	4857	1760	11841	32209	11552	12393	19153	16477
10.823	645.537	DG 36:1	[M+Na]+	645.543	C39H74O5	DG	ZRGZCKLWMLZVMS-UHFFFAOYSA-N	O=C(OCC(OC(=O)CCCCCCCCCCCCCCCC=CCCCCCCCCCC)CO)CCCCCCC	97.4	645.53674:4387 646.54009:3475 647.54345:1565	239.19713:10 241.19475:51 259.19928:92 314.27917:20 333.24506:61 335.26605:31 368.15353:10 369.33551:122 627.52435:41 645.37811:41 645.45703:295 645.52875:146	49542	7832	1858	5895	24313	30592	23258	5997	4432	2897	44412	60920	44792	70455	6178	5652	1926	22589	9503	2550	5391	32720	56951	36235	19242	9391	22576
11.222	647.454	DG 37:7	[M+Na]+	647.465	C40H64O5	DG	HWGDKLDOTMWARD-UHFFFAOYSA-N	O=C(OCC(OC(=O)CCCCCC=CCC=CCC=CCC=CCC=CCC=CCC=CCC)CO)CCCCCCCC	96	647.45734:19455 648.46069:22641 649.46405:7004	220.12251:10 263.11508:10 337.27045:10 423.19522:31 477.36621:10 479.26505:51 488.20117:10 516.25824:10 535.31787:208 587.37976:10 591.39319:112 629.5202:10 647.42365:41 647.45599:82	298938	385272	316612	380274	292562	314021	230849	252775	411292	265918	274258	282062	257496	221820	302430	324602	268797	329722	399054	287573	357249	312042	354088	296226	199803	236612	280342
9.981	647.474	DG 37:7	[M+Na]+	647.465	C40H64O5	DG	HWGDKLDOTMWARD-UHFFFAOYSA-N	O=C(OCC(OC(=O)CCCCCC=CCC=CCC=CCC=CCC=CCC=CCC=CCC)CO)CCCCCCCC	89.7	647.4762:5364 648.47955:2619 649.48291:990	391.25357:20 531.43445:10 647.38037:154 647.47375:112	232547	95713	91759	114838	60996	46850	50281	137676	131478	59400	84362	231650	141172	83984	75182	45059	30916	40750	50696	58824	42848	65192	257791	157443	132799	138128	237030
9.928	647.48	DG 37:7	[M+Na]+	647.465	C40H64O5	DG	HWGDKLDOTMWARD-UHFFFAOYSA-N	O=C(OCC(OC(=O)CCCCCC=CCC=CCC=CCC=CCC=CCC=CCC=CCC)CO)CCCCCCCC	99.1	647.47272:9304 648.47607:4382 649.47943:2207	235.12755:20 289.17856:41 311.26346:10 335.21729:174 352.25009:20 389.23181:10 391.24255:143 423.17487:31 479.22815:20 533.41895:10 543.71283:10 547.40601:82 591.35944:31 612.46228:51 629.46783:51 647.367:112 647.47833:2559	483239	36000	63364	110815	207812	168210	204372	127884	134936	56752	464921	412946	669464	490116	71136	45318	16329	157119	56228	65219	187562	307533	255869	321267	303731	242285	212237
12.936	647.55	DG 36:0	[M+Na]+	647.558	C39H76O5	DG	WMWXFVUXSKUAAX-UHFFFAOYSA-N	O=C(OCC(OC(=O)CCCCCCC)CO)CCCCCCCCCCCCCCCCCCCCCCCCCCC	100	647.55426:4636 648.55761:6601 649.56097:1523	197.07687:41 198.08694:51 622.37048:10 629.48743:31 647.45502:31 647.49811:61 647.552:871	36824	70038	54840	63409	15536	45330	25464	75156	32261	76581	43278	33498	47769	39582	114568	67953	102535	54858	103519	148671	124338	23977	61199	26606	44492	85860	64931
12.962	647.555	DG 36:0	[M+Na]+	647.558	C39H76O5	DG	WMWXFVUXSKUAAX-UHFFFAOYSA-N	O=C(OCC(OC(=O)CCCCCCC)CO)CCCCCCCCCCCCCCCCCCCCCCCCCCC	100	647.55804:4651 648.56139:3934 649.56475:2667	123.11913:20 193.09651:10 197.07962:122 198.07777:31 199.08443:31 369.32745:31 647.48859:71 647.55682:2776 647.7041:23	42730	63985	60050	56331	14983	46471	26675	61884	31757	64006	38865	42589	44656	42676	101914	64212	88928	48651	95253	162642	114204	17636	64909	26285	98229	65037	71868
11.909	648.547	DG 37:4|DG 19:1_18:3	[M+NH4]+	648.556	C40H70O5	DG	SHSUWZBKABORJM-UHFFFAOYSA-N	O=C(OCC(OC(=O)CCCCCCCC=CCC=CCC=CCC)CO)CCCCCCCC=CCCCCCCCCC	100	648.55786:5285 649.56121:4183 650.56457:3240	111.07846:10 123.11564:20 203.57062:10 257.20209:10 261.21375:20 291.22852:10 333.24362:10 335.25943:82 337.27872:20 351.28171:20 353.3035:61 369.3447:20 536.32477:10 602.45154:10 613.51404:61 631.5199:31 631.55182:10 648.44098:20 648.54883:41	112901	17656	24218	29403	81911	34986	35434	15431	29854	5371	85784	117693	29584	73285	11708	2868	7991	51481	15830	3812	5009	135604	111885	116640	48503	54987	62585
11.862	648.548	DG 37:4|DG 19:1_18:3	[M+NH4]+	648.556	C40H70O5	DG	SHSUWZBKABORJM-UHFFFAOYSA-N	O=C(OCC(OC(=O)CCCCCCCC=CCC=CCC=CCC)CO)CCCCCCCC=CCCCCCCCCC	100	648.55396:4134 649.55731:3858 650.56067:1233	117.06752:10 123.11931:10 261.22168:20 272.10712:10 335.25565:102 337.27753:61 341.91092:10 351.27789:20 351.28845:51 353.30231:92 606.42462:10 613.50604:82 630.54724:20 631.52246:61 648.52631:41	120775	4310	8899	10285	31820	76826	69696	15081	14012	12809	96276	127152	106594	93605	3425	1788	8547	19504	4948	5026	2593	127399	134328	111424	21056	65837	47414
12.665	648.599	MG 38:4	[M+NH4]+	648.593	C41H74O4	MG	VRWOKQICLUKZAO-UHFFFAOYSA-N	O=C(OCC(O)CO)CCCCCCCCCCCCCCCCCCCCCCCCC=CCC=CCC=CCC=CCC	100	648.59875:4580 649.6021:5722 650.60546:2401	135.11403:20 257.10892:10 262.25034:31 263.25494:20 410.3251:20 613.58533:20 630.62048:41 648.53235:31 648.61865:20	35874	67079	63248	47659	38548	46009	39913	50175	66227	63932	84415	60662	48656	60134	64537	56981	37609	74350	62454	70079	39171	47903	58143	54708	19216	49030	35593
11.03	649.479	DG 37:6	[M+Na]+	649.48	C40H66O5	DG	JOTDEPLGNCADRP-UHFFFAOYSA-N	O=C(OCC(OC(=O)CCCCCCCCC=CCC=CCC=CCC=CCC=CCC=CCC)CO)CCCCCCCC	100	649.47913:5030 650.48248:2730 651.48584:1470	345.21231:20 363.21753:20 385.21896:10 411.36172:10 431.28278:20 481.26584:20 483.36176:10 537.35089:20 593.40649:20 631.47351:133 647.39148:10 649.43701:41 649.48376:218	5638	11487	4753	4975	6139	1605	2421	900	3531	2939	5554	6882	1652	3143	25369	18890	13132	9267	111808	19839	60530	5039	2396	2379	6953	8522	7617
12.667	649.482	DG 37:6	[M+Na]+	649.48	C40H66O5	DG	JOTDEPLGNCADRP-UHFFFAOYSA-N	O=C(OCC(OC(=O)CCCCCCCCC=CCC=CCC=CCC=CCC=CCC=CCC)CO)CCCCCCCC	100	649.47992:2694 650.48327:4045 651.48663:1588	109.10171:41 129.07518:10 137.13005:10 149.12933:10 177.16333:10 187.0674:20 187.07706:31 189.16441:20 225.16541:10 361.22861:10 443.297:10 593.51141:20 649.49615:82 649.52856:31	1171	18451	6087	4200	1109	14055	2491	7610	11481	6949	9235	2187	2352	324	37449	73809	22462	34544	60708	32363	29425	13684	3313	8029	2215	9688	11633
12.228	650.561	DG 37:3|DG 19:1_18:2	[M+NH4]+	650.572	C40H72O5	DG	HGRBHQLJMFPYBZ-UHFFFAOYSA-N	O=C(OCC(OC(=O)CCCCCCCC=CCC=CCCCCC)CO)CCCCCCCC=CCCCCCCCCC	100	650.56128:4282 651.56463:3984 652.56799:1057	337.27298:82 353.2897:51 615.53979:51 632.60187:20 650.56317:282	75640	39430	57270	55185	67330	11692	10244	18900	39590	11403	21408	66581	17067	23421	25137	12985	4345	32300	14236	4310	39061	20137	89590	22881	16324	43953	13220
10.679	651.504	DG 37:5	[M+Na]+	651.496	C40H68O5	DG	GTLZKDXGRUTDAM-UHFFFAOYSA-N	O=C(OCC(OC(=O)CCCCCCCCCCCC=CCC=CCC=CCC=CCC=CCC)CO)CCCCCCCC	93.3	651.50446:2979 652.50781:3523 653.51117:1242	252.26387:31 462.46191:41 492.46738:31 509.94479:21 510.49008:786 651.40192:41 651.43073:41 651.49561:122	6321	2246	2168	2861	592	2013	3014	1301	3266	2627	3486	15784	4126	3032	6074	8150	7328	12249	10417	38311	5472	2507	2904	3868	3459	9548	4142
11.062	653.499	DG 37:4	[M+Na]+	653.511	C40H70O5	DG	YJGVANUOFAPRNQ-UHFFFAOYSA-N	O=C(OCC(OC(=O)CCCCCCCCCCCCCCC=CCC=CCC=CCC=CCC)CO)CCCCCCCC	100	653.50909:3062 654.51244:2417 655.5158:1564	135.11618:10 251.23967:10 280.27316:20 308.25336:51 328.25815:20 395.28104:51 413.30234:41 585.43665:10 618.4353:10 635.48029:41 653.47498:51 653.51831:31	2782	42345	38614	51381	6525	4383	4658	4368	10167	11304	32171	4888	1858	7600	39090	145207	63867	28444	31712	50316	4594	30439	1806	35857	20943	21412	25700
13.958	653.508	DG 37:4	[M+Na]+	653.511	C40H70O5	DG	YJGVANUOFAPRNQ-UHFFFAOYSA-N	O=C(OCC(OC(=O)CCCCCCCCCCCCCCC=CCC=CCC=CCC=CCC)CO)CCCCCCCC	92.3	653.50256:2284 654.50591:1274 655.50927:546	197.12357:10 255.17659:10 281.23474:20 285.10706:31 291.11206:10 297.1748:41 311.20377:10 313.17935:61 315.18372:20 341.17563:82 375.33157:10 565.44781:82 565.4881:10 591.55121:21 593.45496:279 653.48718:41	26957	37488	38950	40838	24230	31600	25442	23157	39331	28437	11565	30907	29092	17615	19890	16834	21668	20991	14528	18587	25072	24347	31748	26818	28011	30493	31976
12.772	654.63	MG 38:1	[M+NH4]+	654.64	C41H80O4	MG	PWMSZNJWZCRZOJ-UHFFFAOYSA-N	O=C(OCC(O)CO)CCCCCCCCCCCCCCCCCCCCCCCCCC=CCCCCCCCCCC	90.4	654.62933:8798 655.63268:10730 656.63604:3034	259.11362:10 264.26804:51 273.25461:10 282.28235:61 285.17874:10 316.08676:10 353.30017:20 618.61523:41 619.5777:41 636.62402:153 654.54803:20 654.6311:122	111522	267724	391722	243674	125259	87508	111692	133314	104361	99011	125131	111296	107240	97239	68568	144071	63566	116288	81216	48875	82542	221290	132662	133165	86146	87383	96051
12.317	655.523	DG 37:3	[M+Na]+	655.527	C40H72O5	DG	PZCRMDHEOSQDQI-UHFFFAOYSA-N	O=C(OCC(OC(=O)CCCCCCCCCCCCC=CCC=CCC=CCCCCCCC)CO)CCCCCCCC	100	655.52704:6712 656.53039:11420 657.53375:2507	171.04634:41 173.07037:10 189.05589:51 201.08821:20 207.06577:20 217.1189:31 227.10384:61 243.16652:10 245.11652:61 257.14975:41 283.17062:41 301.18011:31 325.24118:10 357.2471:41 385.23489:61 413.33896:61 441.33139:123 469.39938:31 497.36871:20 497.3876:153 553.45801:143 581.45624:31 589.57965:10 637.51666:583 655.49292:31 655.52185:92	23991	120831	125392	127586	20934	27094	18107	59534	89281	55389	26185	16926	30359	17878	117645	122129	72866	35840	91990	105811	135415	19500	28894	19129	14874	10005	16542
12.558	656.615	DG 37:0|DG 12:0_25:0	[M+NH4]+	656.619	C40H78O5	DG	FYDWVNMZTOKYOS-UHFFFAOYSA-N	O=C(OCC(OC(=O)CCCCCCCCCCCCCCCCCCCCCCCC)CO)CCCCCCCCCCC	96.8	656.61816:10059 657.62151:9919 658.62487:2833	185.13274:10 199.13977:10 257.20737:10 265.25266:20 281.25308:10 282.28394:61 285.18036:20 294.32394:10 300.29019:41 315.16818:10 367.39545:10 369.24597:20 383.32697:31 408.33884:10 411.34262:71 437.944:10 439.37512:163 464.69077:10 467.40323:41 484.38745:10 499.43219:10 613.36053:10 620.60535:41 638.6073:143 639.50665:20 656.56635:71 656.60248:122	484162	1991397	1657670	1673348	823767	684890	825992	335872	457175	306543	465912	631115	813944	488150	249389	350131	249118	455125	121242	202209	358126	1191149	784392	672623	416759	205525	554220
11.698	660.551	DG 38:5|DG 20:2_18:3	[M+NH4]+	660.556	C41H70O5	DG	YPKNZQFRRNHQIM-UHFFFAOYSA-N	O=C(OCC(OC(=O)CCCCCCCC=CCC=CCC=CCC)CO)CCCCCCCCCC=CCC=CCCCCC	100	660.55109:5328 661.55444:6680 662.5578:3642	109.10062:20 119.08237:10 135.1259:10 177.16383:20 239.18333:10 259.20538:20 259.22812:10 261.21854:41 287.23135:10 289.24948:31 309.24066:10 331.31161:10 335.23679:41 335.25748:153 337.27155:92 339.30209:20 361.26157:10 363.29028:82 364.12494:10 365.29773:163 487.39862:20 547.42438:10 582.37695:10 625.51605:163 642.54321:31 643.51691:92 658.41803:10 660.4845:51 660.53168:102	62532	40210	24379	31689	50228	38734	51758	16117	27406	14833	44970	74034	57924	42256	28062	3414	2680	42482	6178	1586	6098	59475	53974	52517	42055	36570	36177
11.734	660.551	DG 38:5|DG 20:2_18:3	[M+NH4]+	660.556	C41H70O5	DG	YPKNZQFRRNHQIM-UHFFFAOYSA-N	O=C(OCC(OC(=O)CCCCCCCC=CCC=CCC=CCC)CO)CCCCCCCCCC=CCC=CCCCCC	100	660.55127:4693 661.55462:4250 662.55798:1618	107.08108:31 109.10069:51 121.10139:31 123.11538:51 133.09381:20 134.00908:10 135.1145:61 147.11615:10 155.06496:10 161.12842:31 163.14536:31 173.13202:41 189.16499:31 215.17247:20 233.18665:31 243.20665:51 245.22533:31 259.19635:31 261.21631:82 263.23724:20 273.24863:31 289.25433:71 291.28195:31 317.25119:41 333.24429:31 335.25491:398 337.25345:22 337.2742:372 339.28394:31 343.30823:10 363.26611…	68727	40210	15520	12157	56501	41187	49688	16593	27406	14352	38850	74034	56378	43696	27828	4260	4082	40860	8520	1675	22058	70016	57938	62930	33413	40301	34409
8.784	661.476	DG 38:7	[M+Na]+	661.48	C41H66O5	DG	NCACICQNBWBMPO-UHFFFAOYSA-N	O=C(OCC(OC(=O)CCCCCCCC=CCC=CCC=CCC=CCC=CCC=CCC=CCC)CO)CCCCCCC	100	661.47607:2080 662.47942:1941 663.48278:7430	309.16986:10 313.27426:41 349.19656:225 405.21884:112 508.40164:61 519.36902:31 537.36908:41 626.44067:41 643.4696:31 661.30762:31 661.3476:71 661.38391:31 661.46375:1732	74884	2607	2187	2941	30208	26797	59252	2776	3011	1366	79355	83277	111453	99246	5464	4000	3385	12528	794	2470	2308	48463	42201	64929	53417	58215	47622
10.627	661.478	DG 38:7	[M+Na]+	661.48	C41H66O5	DG	NCACICQNBWBMPO-UHFFFAOYSA-N	O=C(OCC(OC(=O)CCCCCCCC=CCC=CCC=CCC=CCC=CCC=CCC=CCC)CO)CCCCCCC	100	661.47754:1965 662.48089:1889 663.48425:999	661.48688:31	2879	3409	1393	3577	1866	1435	17918	1209	11545	2306	3399	1796	5177	10157	39858	15051	18362	15586	60429	21872	40474	12911	2280	10885	13163	16267	4531
13.026	661.581	DG 37:0	[M+Na]+	661.574	C40H78O5	DG	RKENBILLLUQYCR-UHFFFAOYSA-N	O=C(OCC(OC(=O)CCCCCCC)CO)CCCCCCCCCCCCCCCCCCCCCCCCCCCC	99.8	661.58191:1593 662.58526:1626 663.58862:6440	391.21127:10 405.36276:20 661.43121:20 661.52924:31 661.56189:41 661.60547:31	58253	7126	8556	19646	19315	34188	24386	16966	30451	16977	76669	65525	44160	61585	22925	35329	11068	88535	18969	4623	42372	32255	27620	47895	4791	5867	32092
10.895	662.468	PE 30:1|PE 14:0_16:1	[M+H]+	662.476	C35H68NO8P	PE	AZKOMSGSPCBHKK-UHFFFAOYSA-N	O=C(OCC(OC(=O)CCCCCCCC=CCCCCCC)COP(=O)(O)OCCN)CCCCCCCCCCCCC	100	662.46838:7347 663.47173:4922 664.47509:2062	118.01492:10 211.19904:20 237.22089:61 308.29111:10 516.11273:21 521.45691:1284 525.99298:22 627.46973:10 662.45917:92 662.47369:153	1767	57523	63404	42699	11320	539	162	37789	57357	45670	4932	1761	593	875	46716	32107	35139	34120	61157	127486	115180	1589	439	29634	25641	32829	31208
12.011	662.56	DG 38:4|DG 18:2_20:2	[M+NH4]+	662.572	C41H72O5	DG	KWDLZBOFKFWNKF-UHFFFAOYSA-N	O=C(OCC(OC(=O)CCCCCCCCCC=CCC=CCCCCC)CO)CCCCCCCC=CCC=CCCCCC	100	662.56927:6702 663.57262:4386 664.57598:2668	107.08939:10 111.11489:20 135.12207:20 147.11031:20 161.13298:10 177.16862:10 243.20528:31 247.23985:10 261.22623:41 273.25171:10 286.18747:10 289.24542:20 291.2706:20 313.44119:10 323.24942:10 332.26367:20 333.22681:10 335.24771:122 335.83475:10 337.26956:174 339.27927:20 347.25943:10 350.28879:10 363.2854:20 365.29822:194 367.3139:174 451.35678:10 545.46375:10 553.49866:31 627.53308:246 644.580…	101307	38158	34170	44006	89918	73315	72996	27235	35387	23920	78885	126773	107317	98776	17812	9547	4857	51763	20610	18119	25308	91848	67840	99882	42314	33261	61679
12.053	662.563	DG 38:4|DG 18:2_20:2	[M+NH4]+	662.572	C41H72O5	DG	KWDLZBOFKFWNKF-UHFFFAOYSA-N	O=C(OCC(OC(=O)CCCCCCCCCC=CCC=CCCCCC)CO)CCCCCCCC=CCC=CCCCCC	100	662.56677:3516 663.57012:4450 664.57348:2636	105.07003:15 107.08383:20 107.0926:10 109.102:20 111.11817:15 119.08382:20 121.09968:20 123.11365:20 133.09854:20 135.11269:20 137.12709:15 147.11256:15 149.12625:26 159.11674:20 161.12825:20 163.147:15 185.44363:5 189.16096:26 231.22243:5 243.21095:41 261.21622:51 263.23257:20 289.24466:20 291.2626:31 293.27548:15 303.26434:15 317.24609:15 331.26022:31 332.27078:26 335.25488:117 337.27414:311 33…	108362	42623	26052	19424	93320	72611	69592	30581	32215	25916	91264	111600	126147	84671	17151	8982	14739	48714	25896	17163	23963	91136	68521	102524	56587	41549	61058
12.122	664.578	DG 38:3|DG 20:0_18:3	[M+NH4]+	664.588	C41H74O5	DG	BDSNRRJXONQNIJ-UHFFFAOYSA-N	O=C(OCC(OC(=O)CCCCCCCC=CCC=CCC=CCC)CO)CCCCCCCCCCCCCCCCCCC	100	664.58423:6208 665.58758:7798 666.59094:3823	111.11115:20 133.09897:10 147.11815:20 237.11401:10 251.13037:10 261.21436:31 317.26157:20 335.25784:184 337.27454:20 363.25571:20 369.33502:204 374.87415:10 383.14957:20 408.35535:20 439.20279:31 440.21228:41 495.26285:61 496.26874:133 535.42816:10 551.32599:31 552.33746:92 604.39258:10 608.39398:112 629.53027:82 647.55609:71 664.43817:41 664.46362:122 664.4964:41 664.52917:41 664.55829:31	94435	30922	9645	3411	35118	56483	40848	1494	15186	1788	80746	87380	100631	123497	8090	6330	6383	54624	13669	1816	1743	61824	133504	60736	42801	49937	46513
12.09	664.581	DG 38:3|DG 20:0_18:3	[M+NH4]+	664.588	C41H74O5	DG	BDSNRRJXONQNIJ-UHFFFAOYSA-N	O=C(OCC(OC(=O)CCCCCCCC=CCC=CCC=CCC)CO)CCCCCCCCCCCCCCCCCCC	100	664.58588:6652 665.58923:10190 666.59259:2316	119.08859:10 249.23604:10 261.2113:20 327.082:20 328.09128:10 335.24902:82 369.32568:41 369.34195:61 440.19302:31 493.65387:10 495.26117:61 496.26389:71 551.31744:20 552.31897:41 608.38141:61 629.54932:41 647.55023:20 664.45404:41	92420	29533	11222	8969	33607	54689	35952	2315	8640	1094	68152	87569	87641	110462	6888	5873	6302	48567	16962	1588	1678	53089	142493	60088	46901	41143	17261
12.471	664.581	DG 38:3|DG 20:1_18:2	[M+NH4]+	664.588	C41H74O5	DG	YTBITHSVLHBAPO-UHFFFAOYSA-N	O=C(OCC(OC(=O)CCCCCCCC=CCC=CCCCCC)CO)CCCCCCCCCC=CCCCCCCCC	100	664.58142:4656 665.58477:3847 666.58813:1214	112.6131:10 128.06728:10 135.11787:20 138.82709:10 258.12238:10 263.23264:31 271.12442:10 288.2467:10 311.19754:10 314.17572:31 335.24963:20 335.27292:10 337.27148:112 339.28903:20 366.11566:10 367.31873:163 369.32639:31 409.37964:10 411.23553:20 412.25537:71 433.40479:10 440.19095:31 471.37805:10 495.25589:51 496.26178:71 552.32013:51 608.39667:41 627.604:10 629.54364:184 647.55884:71 647.58398:…	38146	20610	14194	15158	10107	11999	18868	5186	8941	2370	52924	80449	75284	56746	5900	2206	3792	16713	5610	4469	6947	60931	43104	64634	56657	40099	40250
12.683	666.593	DG 38:2|DG 20:0_18:2	[M+NH4]+	666.603	C41H76O5	DG	PAZSROGSZMWHFZ-UHFFFAOYSA-N	O=C(OCC(OC(=O)CCCCCCCC=CCC=CCCCCC)CO)CCCCCCCCCCCCCCCCCCC	100	666.60321:5299 667.60656:5872 668.60992:2412	164.11142:10 259.2049:10 280.27017:41 290.27255:10 298.26416:31 336.21365:10 337.26804:163 357.16669:10 369.33893:174 449.33575:31 613.39819:10 631.55847:143 638.10693:10 648.59509:41 648.62024:82 666.48157:31 666.61273:51	84056	29233	47892	37885	54140	54367	56795	23012	33867	14519	67700	103247	105317	56030	25816	22907	13792	61388	30552	12430	20997	120310	75569	121365	64732	49309	19769
12.724	666.598	DG 38:2|DG 20:0_18:2	[M+NH4]+	666.603	C41H76O5	DG	PAZSROGSZMWHFZ-UHFFFAOYSA-N	O=C(OCC(OC(=O)CCCCCCCC=CCC=CCCCCC)CO)CCCCCCCCCCCCCCCCCCC	100	666.59857:6805 667.60192:7710 668.60528:3520	107.09962:10 130.15196:10 231.21492:20 244.16847:10 245.22627:31 256.138:10 263.23358:41 273.21918:10 280.26227:51 298.2731:20 316.29465:10 319.26935:10 337.25162:20 337.27753:276 365.30923:10 367.32224:10 368.3945:51 369.33804:420 413.21408:10 449.36478:20 498.26144:20 630.61768:41 630.63898:52 631.5575:239 648.62292:102 649.55084:20 666.53162:31 666.60089:51 666.63733:133	86896	38540	58443	47944	63207	51845	53447	24133	42829	17454	71278	108289	117903	56929	30455	22477	16513	72888	27577	12552	18808	117402	94278	127656	53436	64288	60182
12.102	667.515	DG 38:4	[M+Na]+	667.527	C41H72O5	DG	URHUMZXHDDPCIM-UHFFFAOYSA-N	O=C(OCC(OC(=O)CCCCCCCCCCCCCCCCC=CCC=CCC=CCC=CCC)CO)CCCCCCC	97.7	667.5213:7444 668.52465:5474 669.52801:4284	369.25159:10 387.21759:20 401.22095:20 415.24283:20 439.20309:10 443.27765:31 457.2731:31 471.30826:20 485.31921:31 499.3429:41 515.83075:10 517.45441:51 518.46008:41 555.35712:20 555.38708:153 571.23535:10 583.41962:10 611.45093:184 667.50824:133	100534	181948	203761	186630	32696	91891	69189	149258	202044	163901	79911	72411	76596	67983	169842	185835	157517	108184	188926	225015	84739	84511	110694	94092	86414	92136	95154
12.06	667.518	DG 38:4	[M+Na]+	667.527	C41H72O5	DG	URHUMZXHDDPCIM-UHFFFAOYSA-N	O=C(OCC(OC(=O)CCCCCCCCCCCCCCCCC=CCC=CCC=CCC=CCC)CO)CCCCCCC	94	667.51825:5755 668.5216:3036 669.52496:3643	289.0932:31 331.13925:31 345.14148:20 345.15985:71 357.11954:10 359.17142:51 373.18353:31 383.3204:10 387.20813:41 401.2171:71 411.32437:10 415.23618:41 424.62967:10 429.25027:71 439.68475:10 443.26505:122 457.27551:51 457.29062:82 471.27713:51 471.29553:122 485.31882:71 499.33948:174 513.34863:31 517.45111:20 518.4696:41 527.36035:41 541.39642:31 553.61536:21 555.39392:804 593.50909:10 609.50519…	95220	77083	66500	69291	90741	94475	76429	55254	194280	162591	53915	107424	76596	76012	49434	51703	161859	127394	66686	69503	63035	92554	112075	84762	95605	116240	67275
12.198	667.52	DG 38:4	[M+Na]+	667.527	C41H72O5	DG	URHUMZXHDDPCIM-UHFFFAOYSA-N	O=C(OCC(OC(=O)CCCCCCCCCCCCCCCCC=CCC=CCC=CCC=CCC)CO)CCCCCCC	100	667.52869:6246 668.53204:6147 669.5354:11102	291.16245:10 373.20087:10 387.21185:10 405.29749:10 421.3089:10 429.2598:41 443.26575:31 457.28824:10 477.38708:10 488.42505:10 499.33679:31 547.47089:10 555.40076:153 610.20935:10 611.448:174 667.50903:174	29486	70216	198255	132206	12111	16096	10097	59928	85983	52156	19321	22363	17776	12064	172168	117151	49382	30655	62988	151400	202288	10662	26689	11251	25675	75057	29925
9.332	667.527	DG 38:4	[M+Na]+	667.527	C41H72O5	DG	URHUMZXHDDPCIM-UHFFFAOYSA-N	O=C(OCC(OC(=O)CCCCCCCCCCCCCCCCC=CCC=CCC=CCC=CCC)CO)CCCCCCC	100	667.52667:2914 668.53002:870 669.53338:695	175.15141:10 245.14764:10 329.11758:20 337.26837:20 338.27246:31 351.26059:20 389.14059:51 482.35513:10 491.3793:41 492.37811:51 531.3996:20 532.39594:61 614.508:10 631.46716:20 649.44489:20 667.27002:20 667.39404:41 667.44507:71 667.45966:71 667.49982:20	58700	5051	8530	21519	71254	48294	48526	14845	26476	1996	53961	63732	67605	71825	5594	2806	2575	36024	6792	2989	5708	82028	55861	119038	9235	10708	20736
13.392	667.535	DG 38:4	[M+Na]+	667.527	C41H72O5	DG	URHUMZXHDDPCIM-UHFFFAOYSA-N	O=C(OCC(OC(=O)CCCCCCCCCCCCCCCCC=CCC=CCC=CCC=CCC)CO)CCCCCCC	100	667.53174:2146 668.53509:1458 669.53845:1296	146.10233:10 151.07376:31 177.16167:10 199.13696:10 667.53766:51 667.55957:20	54940	8316	9503	4837	25138	37185	46785	8870	9848	2245	59588	46125	56027	65462	1359	1592	1445	37484	4419	2161	5947	33495	34440	41337	29707	36344	34726
13.365	667.537	DG 38:4	[M+Na]+	667.527	C41H72O5	DG	URHUMZXHDDPCIM-UHFFFAOYSA-N	O=C(OCC(OC(=O)CCCCCCCCCCCCCCCCC=CCC=CCC=CCC=CCC)CO)CCCCCCC	100	667.53412:3647 668.53747:5982 669.54083:931	149.13306:10 667.50732:41 667.5365:92	65207	7358	9232	4518	34412	38735	48771	7117	10325	5223	51953	55659	48373	66693	4552	2175	552	34050	5677	2357	5788	35778	34712	41337	12401	39651	37021
9.311	669.439	DG 39:10	[M+Na]+	669.449	C42H62O5	DG	DUFUETJUZVZTLR-UHFFFAOYSA-N	O=C(OCC(OC(=O)CCCCC=CCC=CCC=CCC=CCC=CCC=CCC)CO)CC=CCC=CCC=CCC=CCC	92.7	669.43927:5212 670.44262:4306 671.44598:1557	157.11438:10 161.13368:31 174.13829:10 192.12573:10 239.22453:10 241.20033:51 259.19821:71 313.27499:51 315.2446:20 327.26843:10 389.22131:10 391.11478:31 571.46002:153 571.47351:174 669.38684:20 669.44165:51 669.45624:92	3348	867	1110	12844	2903	31154	9921	5773	9781	2198	47162	8629	98277	77105	17015	8225	4448	1971	3505	5146	1774	4580	2944	71121	3843	5279	10299
8.193	669.457	DG 39:10	[M+Na]+	669.449	C42H62O5	DG	DUFUETJUZVZTLR-UHFFFAOYSA-N	O=C(OCC(OC(=O)CCCCC=CCC=CCC=CCC=CCC=CCC=CCC)CO)CC=CCC=CCC=CCC=CCC	100	669.4491:1212 670.45245:827 671.45581:746	669.44031:51 669.46222:61	52986	6935	8026	6568	36013	53689	19309	8497	13392	6473	53368	39861	37039	65313	726	1740	1401	5546	1373	154	3478	34499	16869	21164	34895	8089	8386
8.99	669.46	DG 39:10	[M+Na]+	669.449	C42H62O5	DG	DUFUETJUZVZTLR-UHFFFAOYSA-N	O=C(OCC(OC(=O)CCCCC=CCC=CCC=CCC=CCC=CCC=CCC)CO)CC=CCC=CCC=CCC=CCC	100	669.45557:6842 670.45892:4512 671.46228:2256	191.08644:10 195.03506:61 196.04384:31 329.12323:10 333.19519:20 335.20825:41 335.23154:61 341.10913:10 391.24664:41 668.5152:20 669.46094:540	38631	7386	31494	21034	175399	183292	158172	50803	70486	14272	168187	194940	134913	175449	3336	8397	555	34837	6225	600	9911	183759	246066	240512	39001	37902	44979
9.049	669.461	DG 39:10	[M+Na]+	669.449	C42H62O5	DG	DUFUETJUZVZTLR-UHFFFAOYSA-N	O=C(OCC(OC(=O)CCCCC=CCC=CCC=CCC=CCC=CCC=CCC)CO)CC=CCC=CCC=CCC=CCC	99.1	669.45667:2338 670.46002:1814 671.46338:1473	331.17941:10 341.08456:20 356.08139:10 391.09744:20 666.07721:10 669.38965:20 669.46637:143	104702	33312	17511	37243	51737	95495	169638	50327	61509	22309	96069	195547	37547	51426	7854	7846	902	55603	12469	336	27541	256501	229656	279365	123311	115100	120294
7.382	669.462	DG 39:10	[M+Na]+	669.449	C42H62O5	DG	DUFUETJUZVZTLR-UHFFFAOYSA-N	O=C(OCC(OC(=O)CCCCC=CCC=CCC=CCC=CCC=CCC=CCC)CO)CC=CCC=CCC=CCC=CCC	90.7	669.46179:3019 670.46514:1832 671.4685:727	315.0838:20 357.11334:31 373.23175:31 375.25821:31 669.3913:41 669.42413:106 669.47528:583	56783	1175	704	762	24162	28352	15978	3925	1612	488	47129	46541	35416	18658	2823	2773	635	12773	1637	1444	733	31718	26632	40935	20041	18404	17971
12.216	669.527	DG 38:3	[M+Na]+	669.543	C41H74O5	DG	PXVGXGWCFYFAHT-UHFFFAOYSA-N	O=C(OCC(OC(=O)CCCCCCCCCCCCCCC=CCC=CCC=CCCCCCCC)CO)CCCCCCC	98.8	669.53741:6849 670.54076:3238 671.54412:1416	301.14767:10 445.28976:41 501.34897:61 553.4502:20 557.39954:144 557.40283:215 583.46521:41 613.47174:163 651.55048:20 669.49567:41 669.52484:163	11770	121163	113764	97713	9453	30653	8455	82384	100262	64005	13593	15495	9021	9006	108197	86195	96828	49537	77193	99658	110458	13421	17094	10259	32972	41634	45369
12.584	669.537	DG 38:3	[M+Na]+	669.543	C41H74O5	DG	PXVGXGWCFYFAHT-UHFFFAOYSA-N	O=C(OCC(OC(=O)CCCCCCCCCCCCCCC=CCC=CCC=CCCCCCCC)CO)CCCCCCC	99	669.5368:1215 670.54015:1134 671.54351:810	557.40942:20 595.44763:10 613.46106:20 623.49164:10 669.52454:31	2422	20542	16839	14212	7630	2057	6952	13754	15404	11047	8011	2287	11022	8298	14882	13914	3282	8063	6277	2931	18896	7794	5800	8394	3950	10346	10113
13.265	670.626	DG 38:0|DG 18:0_20:0	[M+NH4]+	670.634	C41H80O5	DG	JPKVDETWOQEHQO-UHFFFAOYSA-N	O=C(OCC(OC(=O)CCCCCCCCCCCCCCCCCCC)CO)CCCCCCCCCCCCCCCCC	100	670.62927:5791 671.63262:4958 672.63598:1264	109.09804:31 109.11278:20 121.10014:10 262.24899:10 267.26126:41 295.29572:31 313.27097:51 315.28818:10 330.19254:10 340.18719:21 341.30258:1099 355.31357:22 367.34085:21 369.33499:1345 397.35846:71 458.35126:10 502.50262:10 635.59119:1433 653.60547:31 670.58765:31 670.62054:61	179508	7299	5527	7254	7474	17154	22021	6647	3311	7819	150185	102224	377684	189351	8369	15184	16670	36126	21907	10213	16943	37258	25394	54905	27511	78010	93385
11.013	671.456	DG 39:9	[M+Na]+	671.465	C42H64O5	DG	TWPZXFBFRHGZKL-UHFFFAOYSA-N	O=C(OCC(OC(=O)CCCCC=CCC=CCC=CCC=CCC=CCC=CCC)CO)CCCCC=CCC=CCC=CCC	100	671.46545:4546 672.4688:3938 673.47216:5845	109.11487:10 121.09925:10 159.12158:10 174.04276:10 195.03226:10 233.23119:10 243.21251:31 257.21744:31 261.21783:71 269.13516:10 291.09567:10 313.26981:51 317.24533:61 332.20309:10 335.2515:20 393.2312:31 491.22635:10 512.48126:51 521.23041:10 530.48602:92 562.33807:10 571.60583:41 573.44684:51 573.48065:423 671.49347:41	3473	4661	5263	36873	1138	13829	23302	2113	1101	329	20174	17626	144345	36005	26251	11644	4192	5739	16177	4269	11126	11180	6307	64457	12341	9055	8534
9.95	671.471	DG 39:9	[M+Na]+	671.465	C42H64O5	DG	TWPZXFBFRHGZKL-UHFFFAOYSA-N	O=C(OCC(OC(=O)CCCCC=CCC=CCC=CCC=CCC=CCC=CCC)CO)CCCCC=CCC=CCC=CCC	100	671.47052:3859 672.47387:2628 673.47723:2051	509.19077:10 671.44403:236 671.51721:31	34837	37687	45854	19690	56779	51688	36069	43717	22610	26468	48060	52818	48930	28243	23460	9802	21749	48565	27339	25252	37967	56651	47522	44526	38565	51517	15102
9.359	671.48	DG 39:9	[M+Na]+	671.465	C42H64O5	DG	TWPZXFBFRHGZKL-UHFFFAOYSA-N	O=C(OCC(OC(=O)CCCCC=CCC=CCC=CCC=CCC=CCC=CCC)CO)CCCCC=CCC=CCC=CCC	93.2	671.47662:3417 672.47997:2371 673.48333:1294	335.2074:51 335.21774:133 391.24313:51 671.41321:61 671.48999:1062	125690	45978	68582	62250	150647	114233	107962	65240	94082	40594	99888	135305	118046	68326	27919	13154	15445	85371	23982	7864	61155	179561	152907	173457	91239	46876	76551
9.386	671.483	DG 39:9	[M+Na]+	671.465	C42H64O5	DG	TWPZXFBFRHGZKL-UHFFFAOYSA-N	O=C(OCC(OC(=O)CCCCC=CCC=CCC=CCC=CCC=CCC=CCC)CO)CCCCC=CCC=CCC=CCC	95	671.47595:4063 672.4793:3300 673.48266:2016	410.35049:10 671.47833:92	114675	44945	63287	58172	137870	117482	114646	17632	97916	38977	99817	124654	102213	59823	27064	12653	11707	105559	27039	4740	57049	174091	149172	178863	91489	73182	75990
11.02	673.474	DG 39:8	[M+Na]+	673.48	C42H66O5	DG	KKQSXVLCCWGLLM-UHFFFAOYSA-N	O=C(OCC(OC(=O)CCCCC=CCC=CCC=CCC=CCC=CCC=CCC=CCC=CCC)CO)CCCCCCCC	100	673.47382:3246 674.47717:4235 675.48053:1184	165.09482:20 195.13712:10 241.119:10 614.18848:10 650.20306:10 655.44415:20 673.47546:61 673.49011:71	51336	47025	10278	26293	48302	43222	42353	8766	37271	4321	62142	78568	43114	87181	55638	151757	22548	63139	143880	10757	48340	55671	52807	66221	45015	45215	42246
10.984	673.474	DG 39:8	[M+Na]+	673.48	C42H66O5	DG	KKQSXVLCCWGLLM-UHFFFAOYSA-N	O=C(OCC(OC(=O)CCCCC=CCC=CCC=CCC=CCC=CCC=CCC=CCC=CCC)CO)CCCCCCCC	100	673.4743:7694 674.47765:5999 675.48101:2202	121.10654:10 145.02147:20 177.04808:102 547.43268:10 613.21399:31 637.45935:10 673.40021:31 673.49176:208 673.52106:174	47964	45929	11908	29215	48302	45110	45101	8930	41000	10863	63750	55620	43317	63793	53875	106973	20603	68152	130304	11092	48148	37110	53364	61263	34801	33535	18774
10.553	673.497	DG 39:8	[M+Na]+	673.48	C42H66O5	DG	KKQSXVLCCWGLLM-UHFFFAOYSA-N	O=C(OCC(OC(=O)CCCCC=CCC=CCC=CCC=CCC=CCC=CCC=CCC=CCC)CO)CCCCCCCC	97.8	673.48834:7914 674.49169:5881 675.49505:2614	145.02554:82 156.09459:10 177.05435:112 519.19116:10 641.24237:31 655.24243:20 673.50177:153	133162	98892	93687	229521	120832	103822	83376	64606	112486	31346	99739	209862	120815	125649	48634	34190	52311	92373	30894	28253	27346	88068	93446	55418	115916	102973	42110
12.946	673.579	DG 38:1	[M+Na]+	673.574	C41H78O5	DG	YUHZZKCTAUABMN-UHFFFAOYSA-N	O=C(OCC(OC(=O)CCCCCCCCCCCCCCCCCC=CCCCCCCCCCC)CO)CCCCCCC	100	673.57391:4191 674.57726:4986 675.58062:1907	105.07137:10 112.58121:10 119.08517:20 133.09987:10 157.09438:10 175.14513:20 181.11026:10 185.13162:20 195.1326:10 197.13939:20 216.11259:10 227.18185:20 255.2169:10 277.19812:20 277.21457:51 313.29123:10 350.3046:10 367.31113:10 381.34442:10 393.36108:10 395.36282:20 397.38931:122 533.43323:10 673.51025:41 673.55426:31 673.58356:153	49045	34649	38062	31952	89948	115253	70933	33475	58804	11195	132213	96395	102171	165016	18300	31382	8868	63276	4253	5830	10732	92702	96902	113660	26015	19370	72980
12.995	673.582	DG 38:1	[M+Na]+	673.574	C41H78O5	DG	YUHZZKCTAUABMN-UHFFFAOYSA-N	O=C(OCC(OC(=O)CCCCCCCCCCCCCCCCCC=CCCCCCCCCCC)CO)CCCCCCC	100	673.57819:3222 674.58154:2581 675.5849:1869	107.08437:10 109.104:51 111.11573:31 119.08128:10 123.11888:41 202.07715:10 245.22122:31 263.23984:61 291.13528:61 317.24136:10 345.21539:10 397.37518:31 411.37906:61 655.47595:20 673.4198:20 673.48212:71 673.60669:1321	141582	40478	48176	39725	124010	93972	81446	37214	20235	21821	150545	127563	121737	155390	21753	34526	6220	79185	12033	5934	34658	100278	103346	126186	88880	75257	69222
11.06	675.486	DG 39:7	[M+Na]+	675.496	C42H68O5	DG	NUGBPQVTGLIHPK-UHFFFAOYSA-N	O=C(OCC(OC(=O)CCCCCCCC=CCC=CCC=CCC=CCC=CCC=CCC=CCC)CO)CCCCCCCC	94.9	675.48553:4497 676.48888:15385 677.49224:7490	430.38394:10 574.45264:10 588.44702:20 603.49738:10 657.46564:20 673.33569:10 675.47681:155	5735	26128	19413	38223	8587	8212	2444	7943	14041	8997	14291	4473	6759	5411	36800	71943	29008	10424	99293	8623	9054	21261	9547	22579	14332	18183	9873
12.792	675.581	DG 38:0	[M+Na]+	675.59	C41H80O5	DG	YGGDDXLAKUKIBF-UHFFFAOYSA-N	O=C(OCC(OC(=O)CCCCCCC)CO)CCCCCCCCCCCCCCCCCCCCCCCCCCCCC	95.2	675.58112:4355 676.58447:5805 677.58783:2001	115.08344:10 143.08754:10 149.12979:20 173.14299:10 185.13989:10 197.04091:10 215.18657:10 229.43944:10 243.20389:31 258.12177:10 261.19284:20 261.22021:92 297.25308:10 312.27347:10 317.23257:20 335.25381:122 367.35004:10 397.36227:153 619.55664:20 657.57825:92 675.51758:31 675.58362:122 675.59833:92	43374	14509	14943	17237	24156	20724	27517	9063	14186	7426	40627	60040	43559	40315	5337	7409	613	26655	5651	1376	8180	26556	60169	52142	22579	27286	25004
13.928	675.595	DG 38:0	[M+Na]+	675.59	C41H80O5	DG	YGGDDXLAKUKIBF-UHFFFAOYSA-N	O=C(OCC(OC(=O)CCCCCCC)CO)CCCCCCCCCCCCCCCCCCCCCCCCCCCCC	99.1	675.59723:2736 676.60058:2376 677.60394:1408	147.11578:10 195.16061:10 291.24017:10 345.27713:20 367.06351:10 381.18036:10 383.35266:20 393.3457:10 395.37827:10 405.20752:10 563.40576:20 657.49622:20 675.48218:31 675.54089:41 675.60693:133	47172	36469	35511	30852	56703	50287	43990	24449	40130	22173	41961	36774	45421	39288	642	603	1713	25210	6008	667	5588	33457	28309	45165	25828	8240	28123
13.981	675.602	DG 38:0	[M+Na]+	675.59	C41H80O5	DG	YGGDDXLAKUKIBF-UHFFFAOYSA-N	O=C(OCC(OC(=O)CCCCCCC)CO)CCCCCCCCCCCCCCCCCCCCCCCCCCCCC	92.7	675.60162:1787 676.60497:1767 677.60833:1125	105.07236:10 149.13573:31 169.12335:10 215.18341:31 252.30423:10 269.22443:10 297.24948:20 359.29495:41 383.30136:10 395.35986:20 397.37228:31 427.36588:10 675.50165:51 675.56036:74 675.59705:337	52517	34430	26766	27791	57292	40932	44432	20855	14659	19422	50584	38915	18105	42066	584	1400	2337	26398	1576	371	6159	35957	26915	42839	23460	28710	30189
13.121	675.603	DG 38:0	[M+Na]+	675.59	C41H80O5	DG	YGGDDXLAKUKIBF-UHFFFAOYSA-N	O=C(OCC(OC(=O)CCCCCCC)CO)CCCCCCCCCCCCCCCCCCCCCCCCCCCCC	98.3	675.59644:5744 676.59979:5453 677.60315:3246	105.06618:10 121.11107:10 147.11311:10 159.08881:10 201.16718:31 202.16759:10 215.18538:10 249.18127:20 249.1835:10 251.10373:71 259.2128:20 273.26083:10 277.19556:20 277.21906:31 279.22299:31 293.09726:20 293.11176:71 303.29944:10 307.17178:61 309.24628:10 311.121:51 316.24927:10 325.20682:10 331.25058:20 345.23679:20 349.16949:41 349.19058:41 359.29269:20 365.24985:10 369.34348:10 381.35855:10 …	106318	21002	33506	24757	89335	77233	44072	39934	57460	43319	93267	72489	102014	98509	12171	23991	4595	41260	37831	1890	53647	60265	63398	62300	58783	50637	49175
11.078	676.484	PE 31:1|PE 15:0_16:1	[M+H]+	676.491	C36H70NO8P	PE	YMEQXDCYZVOOFR-UHFFFAOYSA-N	O=C(OCC(OC(=O)CCCCCCCC=CCCCCCC)COP(=O)(O)OCCN)CCCCCCCCCCCCCC	100	676.48376:36678 677.48711:27872 678.49047:7482	107.09665:10 109.09872:143 111.11486:92 121.09778:61 123.11643:71 125.13125:31 133.09656:10 135.11562:71 137.12839:61 145.10031:10 149.1328:51 163.15204:31 216.06543:20 219.20821:92 225.22273:61 237.20668:20 237.22408:174 268.26071:61 275.22833:10 280.2562:112 293.24365:31 295.25607:10 299.25275:71 303.23447:10 311.25693:143 404.24551:31 417.37329:10 436.2868:20 533.70093:31 533.73029:41 535.3786…	4163	23217	26260	52888	1974	689	740	11020	21300	20798	18153	7861	1759	3803	88547	103194	84888	69629	79249	533672	65908	10067	3911	11947	13584	17126	14528
11.199	676.484	PE 31:1	[M+H]+	676.491	C36H70NO8P	PE	YMEQXDCYZVOOFR-UHFFFAOYSA-N	O=C(OCC(OC(=O)CCCCCCCC=CCCCCCC)COP(=O)(O)OCCN)CCCCCCCCCCCCCC	99.1	676.48987:8345 677.49322:4824 678.49658:2575	111.11887:20 113.09795:10 121.10037:41 123.11905:31 135.12323:20 205.19992:10 216.14116:10 223.18594:10 237.21202:20 237.22289:61 280.25946:20 293.2518:10 299.26093:71 303.13208:10 502.4296:10 527.51593:10 535.47034:1909 676.50433:174	796	74311	60580	15796	18409	929	1213	56515	125420	83204	5202	1898	3065	1060	27440	21079	24006	27875	23828	118150	178740	1561	1350	38622	43218	61464	52599
10.322	677.523	DG 39:6	[M+Na]+	677.511	C42H70O5	DG	HKDREXBACGRUKF-UHFFFAOYSA-N	O=C(OCC(OC(=O)CCCCCCCCCCC=CCC=CCC=CCC=CCC=CCC=CCC)CO)CCCCCCCC	90.7	677.52264:2174 678.52599:1953 679.52935:600	171.10551:10 177.0584:82 233.15181:10 261.18399:10 277.21576:20 305.24387:112 313.26019:31 313.27518:71 318.207:10 319.26306:61 329.23816:20 337.27115:20 347.22949:20 347.25317:153 352.22723:10 365.26489:31 385.24625:10 401.25632:10 419.26147:10 421.29611:41 450.15118:10 540.15143:10 563.33972:10 566.32922:10 619.40424:10 621.35931:31 636.40552:10 659.49719:124 659.52252:187 677.38904:61 677.4257…	81825	22501	17109	23048	50081	20138	65416	9602	20416	6907	75128	87881	150017	40914	10190	2976	8121	28318	3451	3472	1801	89882	73302	149563	40743	55807	50595
10.274	677.527	DG 39:6	[M+Na]+	677.511	C42H70O5	DG	HKDREXBACGRUKF-UHFFFAOYSA-N	O=C(OCC(OC(=O)CCCCCCCCCCC=CCC=CCC=CCC=CCC=CCC=CCC)CO)CCCCCCCC	89.9	677.52246:6021 678.52581:3971 679.52917:1512	166.30403:10 191.14145:20 202.08731:10 305.24951:41 311.1431:10 313.2659:41 319.2587:31 341.28159:10 347.23807:20 347.26172:163 363.21246:10 365.26553:51 390.1308:10 403.29276:10 421.28796:92 435.15253:10 466.72464:10 543.35553:10 565.31537:31 617.25244:10 649.56122:20 659.49725:82 659.51172:205 677.43317:92 677.5177:122	79813	23540	17621	24495	66658	50712	77682	13445	22184	7184	80973	96096	156327	100270	10761	9164	7391	28198	4257	1459	3073	100943	82062	167647	38303	40671	51893
11.545	678.501	PE 31:0	[M+H]+	678.507	C36H72NO8P	PE	MURRWABCIIIYPW-UHFFFAOYSA-N	O=C(OCC(OC(=O)CCCCCCCCCCCCCCCCCCCC)COP(=O)(O)OCCN)CCCCCCCCC	83.9	678.49927:3497 679.50262:3168 680.50598:1980	440.20987:20 510.28024:20 537.48224:204 566.35773:20 678.54865:41	2410	37022	18660	29345	926	1932	1054	10488	53822	17415	3524	1195	515	3686	22734	10598	21079	19301	56170	59112	54150	2396	669	3908	17729	13640	7432
12.561	678.594	DG 39:3|DG 21:0_18:3	[M+NH4]+	678.603	C42H76O5	DG	MZPJODVABDVIEI-UHFFFAOYSA-N	O=C(OCC(OC(=O)CCCCCCCC=CCC=CCC=CCC)CO)CCCCCCCCCCCCCCCCCCCC	100	678.59332:4634 679.59667:6679 680.60003:1213	323.28986:10 335.23981:41 335.2605:61 383.34586:61 618.33063:10 643.5387:20 643.54944:31 661.58453:20 678.59955:112 678.64368:20	14338	122227	124215	138438	37446	36274	37918	27987	41194	22531	36178	47632	40894	40559	37024	46618	26173	45593	25225	30636	36780	50864	60059	56475	18618	31894	13648
12.611	678.597	DG 39:3|DG 21:0_18:3	[M+NH4]+	678.603	C42H76O5	DG	MZPJODVABDVIEI-UHFFFAOYSA-N	O=C(OCC(OC(=O)CCCCCCCC=CCC=CCC=CCC)CO)CCCCCCCCCCCCCCCCCCCC	100	678.6001:3363 679.60345:5061 680.60681:2225	109.10255:20 121.06294:10 203.14415:20 251.14594:10 331.16528:10 335.24725:41 383.34821:61 643.5592:51 661.58722:20 678.5838:51 678.62427:41	31588	132803	48997	61959	34742	32795	32304	31836	36724	24328	35951	44087	44666	38167	30180	32315	22879	48986	27944	28336	36791	47961	57575	52991	45957	37239	38225
12.863	680.612	DG 39:2|DG 21:0_18:2	[M+NH4]+	680.619	C42H78O5	DG	XYJPWHNIJADGRG-UHFFFAOYSA-N	O=C(OCC(OC(=O)CCCCCCCC=CCC=CCCCCC)CO)CCCCCCCCCCCCCCCCCCCC	100	680.61542:4771 681.61877:6872 682.62213:4123	107.14133:10 121.06599:10 131.08867:10 217.95439:10 241.12398:10 260.22693:10 263.2326:31 297.14667:10 327.0824:20 336.18842:10 337.27127:184 382.41125:20 383.35049:306 397.37726:10 410.2709:10 424.36151:92 439.20468:31 477.25613:10 495.24268:41 495.27411:143 545.50244:10 551.32111:112 603.34662:10 607.38977:133 645.57617:163 662.64697:61 663.44305:143 680.59589:51 680.60327:61 680.66589:51	93441	13553	12817	21021	44677	38775	51664	1821	19229	5338	147050	98415	66212	76434	17990	36476	2334	58061	64966	7100	24248	77950	63561	108908	82652	97465	83150
10.638	681.461	DG 40:11	[M+Na]+	681.449	C43H62O5	DG	BSXKGGIRKHSQTJ-UHFFFAOYSA-N	O=C(OCC(OC(=O)CCC=CCC=CCC=CCC=CCC=CCC=CCC)CO)CC=CCC=CCC=CCC=CCC=CCC	94.6	681.45978:2247 682.46313:2859 683.46649:952	105.07031:10 119.08716:82 551.20172:10 663.43213:10 681.43591:31 681.46539:61	16614	33741	27706	28905	40349	24429	16702	21449	38136	19954	21008	22374	22553	12777	23782	26618	23420	34158	23205	31877	30382	29757	23789	23887	18455	18977	16855
13.751	682.642	DG 39:1|DG 16:0_23:1	[M+NH4]+	682.634	C42H80O5	DG	FAJIFABXXADAHR-UHFFFAOYSA-N	O=C(OCC(OC(=O)CCCCCCCCCCC=CCCCCCCCCCC)CO)CCCCCCCCCCCCCCC	99.5	682.64154:6451 683.64489:7747 684.64825:4401	107.08619:71 107.21771:10 109.09995:92 115.0402:10 119.08783:31 121.0975:61 123.11771:71 133.10275:20 135.1153:41 137.1297:51 147.12039:41 149.13068:61 159.12308:10 161.1633:10 163.14799:61 175.14864:31 177.16289:31 179.17354:10 189.162:61 191.17502:31 201.1636:31 203.17494:61 207.21542:20 215.18167:31 217.19307:51 226.13824:10 229.19072:31 231.20201:20 243.20979:20 257.22369:20 260.23022:10 262.…	197031	79512	21029	14030	193753	121434	135409	79445	50147	18076	154415	204643	59544	156106	27932	14392	3208	127050	52270	3664	64249	146161	61589	42520	110372	106863	95125
13.697	682.643	DG 39:1|DG 16:0_23:1	[M+NH4]+	682.634	C42H80O5	DG	FAJIFABXXADAHR-UHFFFAOYSA-N	O=C(OCC(OC(=O)CCCCCCCCCCC=CCCCCCCCCCC)CO)CCCCCCCCCCCCCCC	95.3	682.63934:12084 683.64269:10303 684.64605:8052	107.09561:10 111.11824:10 121.09968:31 125.13631:10 133.10335:20 135.11588:20 138.60225:10 145.09709:20 149.13467:31 161.13335:20 163.1485:31 173.13335:20 173.13893:10 189.16629:10 215.18613:10 231.19795:20 231.22156:10 299.27121:20 313.30396:10 400.36414:10 409.38019:61 415.31433:31 416.33054:10 431.37677:20 432.39188:20 497.25626:20 604.29083:10 665.48511:20 682.61987:51	163930	83163	71047	49531	189357	158548	135718	66084	145385	58264	175686	164678	160691	186093	25594	12938	9721	124024	19181	9694	57692	157312	177513	104440	44692	41873	108823
12.591	683.549	DG 39:3	[M+Na]+	683.558	C42H76O5	DG	FWFFVRCYXJUNEH-UHFFFAOYSA-N	O=C(OCC(OC(=O)CCCCCCCCCCCCCCC=CCC=CCC=CCCCCCCC)CO)CCCCCCCC	92.2	683.54944:1817 684.55279:1417 685.55615:404	233.1505:10 247.11082:10 259.15598:20 262.24234:20 265.16074:20 269.12259:20 273.17917:10 279.17346:20 287.16977:10 314.09134:10 329.18546:10 335.22195:20 335.23489:31 369.37064:10 493.40829:10 597.47516:20 633.50092:20 646.61951:20 651.52905:51 664.61359:31 665.61847:61 682.61121:31 683.50409:20 683.55206:51 683.62225:20	4296	33695	23127	24381	21643	12619	17802	30860	21751	19803	5036	16903	17579	14838	22797	23989	18251	16387	16215	32109	40837	14628	26956	12067	3735	5580	5840
10.374	684.476	PE 32:4	[M+H]+	684.46	C37H66NO8P	PE	FUBMFXUMYZAMJH-UHFFFAOYSA-N	O=C(OCC(OC(=O)CCCCCCCC=CCC=CCCC)COP(=O)(O)OCCN)CCCCCCCC=CCC=CCCC	83.8	684.46497:1399 685.46832:1041 686.47168:804	105.06767:92 314.27063:10 341.01239:20 349.16577:10 393.16983:10 405.25064:41 413.33047:20 429.09457:20 461.30469:82 533.39661:10 543.43359:71 594.20575:10 599.41699:51 599.43427:51 611.41486:20 652.19293:10 653.44098:71 684.47205:71	8945	42345	25868	26956	11531	17395	14769	31448	34598	34641	10433	6882	3587	6112	34411	30067	38000	19123	35479	44974	45260	19240	23576	9800	29269	19326	5519
10.055	685.477	DG 40:9	[M+Na]+	685.48	C43H66O5	DG	OZSHEIJSNNMOEO-UHFFFAOYSA-N	O=C(OCC(OC(=O)CCCC=CCC=CCC=CCC=CCC=CCC=CCC=CCC=CCC=CCC)CO)CCCCCCC	100	685.47675:11757 686.4801:14222 687.48346:3997	531.34039:10 676.2851:10 685.17676:21 685.46875:863	16030	325775	256889	397355	12372	12208	7254	178558	204751	89058	13753	54135	7574	10933	61710	71278	77667	61639	65190	39658	108243	12210	22893	9144	73712	72760	61644
12.818	687.597	DG 39:1	[M+Na]+	687.59	C42H80O5	DG	FHOMGWWHQTWWDM-UHFFFAOYSA-N	O=C(OCC(OC(=O)CCCCCCCCCCCCCCCCCCC=CCCCCCCCCCC)CO)CCCCCCC	100	687.5968:5221 688.60015:4218 689.60351:5974	139.15219:10 201.16342:20 407.37228:31 409.38361:61 685.40619:20 687.50714:31 687.57745:104 687.62189:496	127877	22206	22448	14072	112569	36575	32124	12209	68147	24711	177361	150599	89084	100501	70850	95539	8023	185776	133332	19821	125541	50699	20201	35692	74547	75581	88149
11.078	688.479	PE 32:2|PE 16:1_16:1	[M+H]+	688.491	C37H70NO8P	PE	PGPMCWZMPPZJML-UHFFFAOYSA-N	O=C(OCC(OC(=O)CCCCCCCC=CCCCCCC)COP(=O)(O)OCCN)CCCCCCCC=CCCCCCC	100	688.47858:4365 689.48193:3647 690.48529:1772	109.10603:31 111.12225:10 121.09768:31 123.11946:31 131.08287:10 217.1953:10 237.22131:92 243.20332:10 261.2197:31 280.26248:41 311.25848:82 317.24725:41 547.31958:23 547.47156:1947 557.82617:10 567.2417:10 573.48926:293 688.48077:206 688.55853:51	13720	34176	29280	25652	9315	6929	25805	75602	149129	38417	10156	35880	83702	15595	21063	13117	13405	19362	34541	70840	54373	4083	3676	79058	101668	33823	91767
11.014	688.481	PE 32:2|PE 16:1_16:1	[M+H]+	688.491	C37H70NO8P	PE	PGPMCWZMPPZJML-UHFFFAOYSA-N	O=C(OCC(OC(=O)CCCCCCCC=CCCCCCC)COP(=O)(O)OCCN)CCCCCCCC=CCCCCCC	100	688.48328:5696 689.48663:5239 690.48999:1064	111.12115:10 135.11754:20 219.21034:20 237.21753:41 529.45203:10 537.97089:21 547.46906:675 573.47998:143 688.4743:71	16235	43896	65148	103674	29722	30604	36779	106578	156666	55599	52371	32031	231616	44189	30436	19591	19646	43056	68399	234024	82117	7959	15296	248384	98729	47804	43104
10.907	688.485	PE 32:2|PE 16:1_16:1	[M+H]+	688.491	C37H70NO8P	PE	PGPMCWZMPPZJML-UHFFFAOYSA-N	O=C(OCC(OC(=O)CCCCCCCC=CCCCCCC)COP(=O)(O)OCCN)CCCCCCCC=CCCCCCC	100	688.48608:24723 689.48943:17301 690.49279:5322	107.08848:31 109.10079:41 111.11547:31 121.09997:82 123.11551:41 135.11465:71 137.12906:31 149.13695:41 163.14375:31 216.05798:10 219.21115:82 237.2054:20 237.22496:214 280.25006:20 280.26187:122 293.23981:41 311.24301:20 311.26291:122 434.27332:61 452.25781:20 547.46844:5662 547.74921:36 688.40741:21 688.48889:537	2961	120996	216734	48624	11006	5789	6021	31785	49073	152196	15357	5680	50565	9762	101768	98196	79623	24342	344956	978007	329959	22431	10769	90371	36892	115018	26846
10.96	688.485	PE 32:2|PE 16:1_16:1	[M+H]+	688.491	C37H70NO8P	PE	PGPMCWZMPPZJML-UHFFFAOYSA-N	O=C(OCC(OC(=O)CCCCCCCC=CCCCCCC)COP(=O)(O)OCCN)CCCCCCCC=CCCCCCC	100	688.48517:7087 689.48852:2699 690.49188:1296	113.09652:10 121.10512:20 204.08333:10 237.21666:20 280.26929:20 434.26746:10 536.31439:10 544.17981:21 547.44836:191 547.47479:445 548.62823:10 588.13263:10 688.47717:61	4939	147103	88967	118496	28343	24559	10395	40845	62969	152196	48554	9202	223994	48160	37814	82563	86829	68960	363281	978386	294182	22431	16723	277863	113473	104404	41052
12.961	689.597	DG 39:0	[M+Na]+	689.605	C42H82O5	DG	MGRVGISHKMIYFG-UHFFFAOYSA-N	O=C(OCC(OC(=O)CCCCCCC)CO)CCCCCCCCCCCCCCCCCCCCCCCCCCCCCC	95.8	689.59741:2567 690.60076:4002 691.60412:2610	109.10727:10 120.08974:10 135.11195:20 137.1313:20 146.10497:10 159.11948:10 175.14485:20 189.35619:10 197.12137:10 201.16759:10 203.18498:31 215.19202:10 219.21172:20 229.19284:31 231.202:20 243.2142:20 257.21689:20 335.27408:20 349.27545:20 395.37494:20 397.37051:41 407.35541:20 409.38098:71 411.38577:20 421.38763:20 493.4306:10 523.46533:10 561.50696:10 577.50287:20 621.51971:20 631.55548:20 6…	93051	6644	31175	20892	53515	43096	52650	15358	10336	4829	63737	97254	52814	64712	9066	12773	2923	39592	3598	8368	3889	59407	72049	87321	54826	41848	49430
12.913	689.598	DG 39:0	[M+Na]+	689.605	C42H82O5	DG	MGRVGISHKMIYFG-UHFFFAOYSA-N	O=C(OCC(OC(=O)CCCCCCC)CO)CCCCCCCCCCCCCCCCCCCCCCCCCCCCCC	100	689.60693:4877 690.61028:6541 691.61364:4648	105.46045:10 109.09837:20 109.10427:61 119.09695:10 123.11758:41 131.08253:20 133.10097:31 135.11514:41 145.10487:31 147.11852:31 163.1478:31 173.12711:20 187.14587:20 189.15982:31 191.18063:51 201.16335:31 203.18474:41 219.16965:41 231.21889:10 243.20728:51 245.23259:31 255.20766:31 257.22562:31 261.21466:102 275.20132:41 277.22147:61 293.20847:61 316.15384:10 317.25174:61 331.2608:31 335.26065:…	85362	16100	31183	20892	68513	50181	57451	15467	24595	5148	83907	91171	52784	99680	19372	32723	7823	38010	3506	8368	6156	68783	53776	87321	36282	19821	49532
14.369	689.611	DG 39:0	[M+Na]+	689.605	C42H82O5	DG	MGRVGISHKMIYFG-UHFFFAOYSA-N	O=C(OCC(OC(=O)CCCCCCC)CO)CCCCCCCCCCCCCCCCCCCCCCCCCCCCCC	99.2	689.61108:2580 690.61443:3147 691.61779:2053	109.10556:20 121.09873:31 133.10567:10 135.11658:31 147.12344:10 163.14578:31 175.15381:10 189.16736:10 191.17456:20 202.1575:10 203.17043:20 215.17496:10 217.1884:41 219.20703:20 243.20923:20 247.24164:41 253.19289:10 257.23669:20 259.2399:102 270.12384:10 271.2457:31 299.25839:20 299.27551:41 313.2984:10 331.2554:20 355.26291:10 397.38083:20 409.38284:225 689.52094:51 689.55798:51 689.59509:102…	23690	1774	3665	5803	47555	36380	27773	1919	5771	1747	24486	108953	24633	16800	2236	3251	4325	18772	5015	1082	6088	15611	28353	9936	47627	39804	47880
12.697	689.617	DG 39:0	[M+Na]+	689.605	C42H82O5	DG	MGRVGISHKMIYFG-UHFFFAOYSA-N	O=C(OCC(OC(=O)CCCCCCC)CO)CCCCCCCCCCCCCCCCCCCCCCCCCCCCCC	100	689.60651:2427 690.60986:2106 691.61322:1960	139.11186:10 191.18408:51 199.04402:10 201.16287:20 217.19229:20 219.21931:20 231.20978:20 408.36328:20 409.37668:41 533.40051:10 658.59454:20 661.58691:10 671.55554:20 689.50537:31 689.55725:71 689.61658:112	37275	30070	38693	27350	11693	14377	7213	12081	104771	7125	47539	41333	15395	14471	87240	18664	3635	139205	110272	6241	67829	26682	24626	6994	31250	37108	45002
14.297	689.617	DG 39:0	[M+Na]+	689.605	C42H82O5	DG	MGRVGISHKMIYFG-UHFFFAOYSA-N	O=C(OCC(OC(=O)CCCCCCC)CO)CCCCCCCCCCCCCCCCCCCCCCCCCCCCCC	100	689.61023:7123 690.61358:8640 691.61694:2640	105.07911:10 121.10005:31 123.11559:31 127.67148:10 135.11961:20 137.12744:20 147.11461:10 149.13176:31 159.0761:10 163.14729:41 177.16214:20 189.16316:20 191.18204:31 203.17813:41 205.19746:31 215.18909:10 217.19012:31 229.2005:10 243.22206:10 247.24347:61 253.20148:10 257.22043:41 259.2395:112 269.22159:20 271.23831:31 283.23761:10 297.2587:10 299.26529:41 307.18591:10 331.26263:20 409.38229:20…	70893	8473	10925	17032	132045	109422	100594	5117	25385	5229	86144	102599	108488	44395	7089	10436	3921	56113	32672	2886	25684	36530	45141	38690	17000	41627	22353
11.469	690.496	PE 32:1|PE 16:0_16:1	[M+H]+	690.507	C37H72NO8P	PE	CZOSTDZGCCEZTJ-UHFFFAOYSA-N	O=C(OCC(OC(=O)CCCCCCCC=CCCCCCC)COP(=O)(O)OCCN)CCCCCCCCCCCCCCC	100	690.50635:23066 691.5097:20850 692.51306:4250	109.10418:41 121.10041:20 135.12003:31 219.20741:20 221.2291:10 237.21887:112 239.23444:61 280.26227:61 299.28589:10 311.25583:41 313.27408:31 418.26645:31 549.48871:2504 549.86273:24 689.56354:20 690.48322:144 690.51288:259	19529	661131	997475	245402	346392	5855	9713	762214	1155487	846105	61550	26507	31417	8408	175621	69455	228856	333027	290035	1223139	1500697	63648	21075	768555	381183	438136	454398
11.427	690.499	PE 32:1|PE 16:0_16:1	[M+H]+	690.507	C37H72NO8P	PE	CZOSTDZGCCEZTJ-UHFFFAOYSA-N	O=C(OCC(OC(=O)CCCCCCCC=CCCCCCC)COP(=O)(O)OCCN)CCCCCCCCCCCCCCC	100	690.50427:24028 691.50762:14575 692.51098:3438	237.21288:20 239.23277:51 269.19974:10 280.2626:41 297.30869:10 311.26349:20 547.69537:20 549.48755:1396 690.48853:102 690.50708:133	17681	636401	878097	228257	333252	21056	22989	775904	1278125	855087	68534	24564	50101	27139	217415	91690	200016	352695	342852	1284574	1618681	78385	20164	837297	407900	438409	353599
10.477	690.509	MGDG 28:1|MGDG 14:0_14:1	[M+NH4]+	690.515	C37H68O10	MGDG	NABKAKTUUUCEGH-UHFFFAOYSA-N	O=C(OCC(OC(=O)CCCCCCCC=CCCCC)COC1OC(CO)C(O)C(O)C1O)CCCCCCCCCCCCC	100	690.50928:1274 691.51263:1134 692.51599:162	283.22025:15 285.24094:20 391.14499:5 463.34067:5 493.39294:10 493.42117:20 690.27838:10	259	1223	2146	4492	763	250	603	13025	14845	15945	4826	371	424	2311	2087	5413	4245	4837	22858	11393	9516	726	409	5689	8158	2165	4885
7.207	691.52	DG 40:6	[M+Na]+	691.527	C43H72O5	DG	KRIRZDZAXJIBOI-UHFFFAOYSA-N	O=C(OCC(OC(=O)CCCCCCCCCCCCC=CCC=CCC=CCC=CCC=CCC=CCC)CO)CCCCCCC	100	691.52448:1804 692.52783:944 693.53119:320	691.52417:133	20403	22575	30268	25019	16627	17214	41235	23600	21566	22539	29897	24907	11477	21583	19170	22378	28739	29314	30866	25244	21916	20889	47454	16706	15618	7285	21374
7.252	691.523	DG 40:6	[M+Na]+	691.527	C43H72O5	DG	KRIRZDZAXJIBOI-UHFFFAOYSA-N	O=C(OCC(OC(=O)CCCCCCCCCCCCC=CCC=CCC=CCC=CCC=CCC=CCC)CO)CCCCCCC	100	691.52948:1581 692.53283:998 693.53619:260	689.24768:10 691.53638:204	21363	22836	34062	25168	5729	13327	13288	25501	22145	24045	33959	26528	9135	5484	21305	22200	29816	35159	33805	21838	21005	8095	18494	11347	15768	17639	21843
7.139	691.523	DG 40:6	[M+Na]+	691.527	C43H72O5	DG	KRIRZDZAXJIBOI-UHFFFAOYSA-N	O=C(OCC(OC(=O)CCCCCCCCCCCCC=CCC=CCC=CCC=CCC=CCC=CCC)CO)CCCCCCC	100	691.52545:2265 692.5288:1735 693.53216:241	105.06921:20 497.35425:20 557.25873:10 689.26184:10 691.33527:71 691.38348:51 691.51343:122 691.5246:133	7252	20969	9481	23005	17136	43746	44313	8828	5402	8881	11449	8778	29296	15610	4040	5508	11050	11699	12023	6070	6382	23312	49519	39853	4595	5292	3561
11.865	692.517	PE 32:0|PE 16:0_16:0	[M+H]+	692.523	C37H74NO8P	PE	SLKDGVPOSSLUAI-UHFFFAOYSA-N	O=C(OCC(OC(=O)CCCCCCCCCCCCCCC)COP(=O)(O)OCCN)CCCCCCCCCCCCCCC	100	692.51556:4710 693.51891:4029 694.52227:986	237.16112:10 239.2354:31 432.2558:10 530.45996:10 551.46381:20 551.5036:311 656.53076:10 692.51111:41 692.55939:31	9976	65584	64173	42379	18074	2203	1575	36605	63726	44288	8395	11644	7327	1022	27938	16387	36636	46275	30249	56075	51833	14090	1560	32430	29787	24716	20268
12.793	692.61	DG 40:3|DG 22:0_18:3	[M+NH4]+	692.619	C43H78O5	DG	CWDIHCJFCPROQT-UHFFFAOYSA-N	O=C(OCC(OC(=O)CCCCCCCC=CCC=CCC=CCC)CO)CCCCCCCCCCCCCCCCCCCCC	100	692.61554:11803 693.61889:16194 694.62225:3035	107.0857:31 107.63718:10 109.10241:61 119.08575:51 123.11716:41 125.1367:10 135.11633:71 145.10269:31 149.13174:51 151.147:31 161.12675:20 162.00244:10 187.14143:20 233.22539:20 242.19705:10 243.20877:82 261.22302:265 277.22302:31 279.23877:10 280.26355:51 299.2334:20 317.24332:51 324.18069:10 332.20099:10 333.23877:31 335.25455:963 341.33575:31 367.35626:31 396.36194:22 397.3688:1223 454.42636:3…	134437	38350	93387	91792	82842	71246	114617	18761	23623	13465	128425	150068	127603	111503	13543	16506	12159	72741	14988	12588	28259	159707	166112	195086	98188	82176	93540
12.731	692.611	DG 40:3|DG 22:0_18:3	[M+NH4]+	692.619	C43H78O5	DG	CWDIHCJFCPROQT-UHFFFAOYSA-N	O=C(OCC(OC(=O)CCCCCCCC=CCC=CCC=CCC)CO)CCCCCCCCCCCCCCCCCCCCC	100	692.61145:14379 693.6148:18217 694.61816:4249	109.09902:20 111.12112:31 113.97721:10 119.08068:41 123.11984:31 135.11258:20 145.10393:10 163.14859:20 242.18336:10 243.21486:82 261.22479:143 279.23825:10 317.23776:20 317.2453:61 324.60223:21 333.23822:21 335.25659:486 367.34491:20 367.35303:51 395.35025:21 397.3345:42 397.36829:826 413.33289:20 657.5722:315 674.5835:51 675.58856:122 692.52148:41 692.59949:133	49304	100872	109557	100825	87851	69852	49770	46250	62142	35167	51306	57448	140483	106602	38582	57399	34148	30046	37516	39809	59477	62545	189624	180973	41049	33915	43585
12.996	694.626	DG 40:2|DG 22:0_18:2	[M+NH4]+	694.634	C43H80O5	DG	XRTUUFUWPZJACM-UHFFFAOYSA-N	O=C(OCC(OC(=O)CCCCCCCC=CCC=CCCCCC)CO)CCCCCCCCCCCCCCCCCCCCC	100	694.62628:25081 695.62963:29602 696.63299:9137	109.10199:51 123.11202:41 131.10428:10 145.10393:10 149.133:20 151.15173:31 245.2269:112 263.2388:153 315.20923:10 319.26257:51 323.33926:21 330.21945:10 335.26169:21 337.27579:1046 341.33774:31 386.38528:10 396.39502:22 397.37097:1424 411.39481:10 415.37024:31 657.46332:10 659.5899:1024 676.63812:51 677.60059:51 694.51392:41 694.63666:133	177962	90597	87306	100994	131649	91821	133595	37183	49985	32317	142818	178879	207817	122050	31338	17564	13516	88900	30849	16564	38985	253307	185401	315246	95386	97833	107591
13.035	694.627	DG 40:2|DG 22:0_18:2	[M+NH4]+	694.634	C43H80O5	DG	XRTUUFUWPZJACM-UHFFFAOYSA-N	O=C(OCC(OC(=O)CCCCCCCC=CCC=CCCCCC)CO)CCCCCCCCCCCCCCCCCCCCC	100	694.62817:10866 695.63152:11651 696.63488:4181	109.10257:31 123.11108:20 123.11578:31 136.12105:20 137.13756:31 217.20288:31 245.22342:51 262.24438:20 263.23752:133 280.26636:31 309.15652:10 311.11813:31 316.27899:31 316.30661:10 319.25864:31 323.32263:20 326.17709:21 331.34521:10 335.25766:21 337.27176:938 341.3363:31 396.10126:20 396.43005:43 397.36664:1550 415.38019:41 471.38745:41 638.48389:31 659.59534:930 676.651:102 677.57306:31 677.60…	159775	95269	72288	103016	138672	93269	159510	44690	55299	9654	160115	178879	218682	128329	34585	7814	14520	94172	31732	14961	37124	248365	177640	312097	112888	107327	96301
13.587	694.662	DG O-41:2|DG O-13:0_28:2	[M+NH4]+	694.671	C44H84O4	EtherDG	HVFRCWLUMWZKTB-UHFFFAOYSA-N	O=C(OC(CO)COCCCCCCCCCCCCC)CCCCCCCCCCCCCCCC=CCC=CCCCCCCC	96.4	694.66364:5085 695.66699:5707 696.67035:3445	451.97873:10 477.46155:71 694.52435:31 694.65833:41 694.67694:31	52515	5832	2648	8014	45525	52196	68747	1202	2292	1110	77341	51331	29284	118439	1897	7249	656	35126	4418	3133	4549	69364	77534	53052	25993	28292	13897
13.621	694.664	DG O-41:2|DG O-13:0_28:2	[M+NH4]+	694.671	C44H84O4	EtherDG	HVFRCWLUMWZKTB-UHFFFAOYSA-N	O=C(OC(CO)COCCCCCCCCCCCCC)CCCCCCCCCCCCCCCC=CCC=CCCCCCCC	100	694.67059:4316 695.67394:5060 696.6773:3338	451.97873:10 477.46155:71 694.52435:31 694.65833:41 694.67694:31	43218	4335	2979	12887	44169	60354	67524	637	5954	1497	69905	57153	25086	110221	1825	8037	1062	39161	3322	2891	3090	65576	45387	44318	29646	32159	45880
10.538	695.453	DG 41:11	[M+Na]+	695.465	C44H64O5	DG	IORVYNKMIASZJL-UHFFFAOYSA-N	O=C(OCC(OC(=O)CCCC=CCC=CCC=CCC=CCC=CCC=CCC=CCC)CO)CC=CCC=CCC=CCC=CCC	97.8	695.45746:4930 696.46081:5004 697.46417:2024	119.08219:10 149.13644:10 317.25308:41 327.2608:10 335.27496:10 597.49036:122 677.4364:20 695.45667:92	4136	3722	19680	44732	10052	18403	28693	12699	5185	8516	32620	24610	99011	33159	17957	10611	2165	612	818	6423	3564	9943	2623	74188	9852	9801	9817
10.449	695.463	DG 41:11	[M+Na]+	695.465	C44H64O5	DG	IORVYNKMIASZJL-UHFFFAOYSA-N	O=C(OCC(OC(=O)CCCC=CCC=CCC=CCC=CCC=CCC=CCC=CCC)CO)CC=CCC=CCC=CCC=CCC	100	695.46301:3579 696.46636:3233 697.46972:2013	467.26602:10 469.26703:31 659.38269:5 695.47351:117	1490	706	6147	10990	2148	4846	7082	37932	25116	43604	11276	5088	21166	11599	3905	4050	6686	2794	11049	19446	18413	3393	1928	18112	8096	6477	5792
12.838	695.554	DG 40:4	[M+Na]+	695.558	C43H76O5	DG	VKHXVQHJSQUHDB-UHFFFAOYSA-N	O=C(OCC(OC(=O)CCCCCCCCCCCCCCCCCCC=CCC=CCC=CCC=CCC)CO)CCCCCCC	99.6	695.5542:2773 696.55755:3395 697.56091:1337	136.12323:10 264.25812:10 281.18207:20 281.19864:10 285.14697:31 313.11865:10 335.23459:10 341.2139:31 383.22675:20 524.51385:10 555.41638:20 555.44971:20 593.48743:61 608.39618:10 637.46332:10 639.47528:20 647.46118:10 695.50488:31 695.54584:71	13338	38226	37618	38683	23660	23653	13619	31404	39366	21379	25920	27888	17985	14832	25546	39073	35973	29453	28815	43032	40150	19396	23126	15325	19166	20309	27182
10.958	697.472	DG 41:10	[M+Na]+	697.48	C44H66O5	DG	DWPNOQSRJMVMLH-UHFFFAOYSA-N	O=C(OCC(OC(=O)CCCC=CCC=CCC=CCC=CCC=CCC=CCC=CCC)CO)CCCCC=CCC=CCC=CCC	95	697.47247:5592 698.47582:5236 699.47918:1648	145.09688:10 239.11057:10 262.24554:20 262.25925:61 331.27466:20 431.21695:10 515.43164:10 516.47382:31 523.45624:10 535.51135:10 543.46631:20 567.367:10 597.53125:21 599.48608:227 599.49994:258 653.37976:10 696.52881:20 697.47546:71 697.5575:41	5135	1699	19345	83429	2810	12610	11500	9727	6187	1188	12459	5832	49247	7936	29835	19268	2952	306	862	2933	6566	4192	3689	34040	7674	4758	6201
11.075	698.47	PE 31:1	[M+Na]+	698.473	C36H70NO8P	PE	JMQOOFVJWIOYOD-UHFFFAOYSA-N	O=C(OCC(OC(=O)CCCCCCCCCCCCC=CCCCCCCCCCC)COP(=O)(O)OCCN)CCCCC	100	698.47015:2606 699.4735:1624 700.47686:1410	120.96111:31 147.0694:10 163.99706:31 164.00247:112 533.47919:10 535.47009:143 557.44501:174 655.40387:41 655.43274:174 698.47314:463	936	7385	2147	9902	543	2140	531	3122	3349	1794	2131	6622	7210	543	6338	11261	2116	1861	4324	40641	5697	781	329	2096	12564	10927	3388
13.518	698.653	DG 40:0|DG 20:0_20:0	[M+NH4]+	698.666	C43H84O5	DG	AGUTXIBMYVFOMK-UHFFFAOYSA-N	O=C(OCC(OC(=O)CCCCCCCCCCCCCCCCCCC)CO)CCCCCCCCCCCCCCCCCCC	100	698.66364:7493 699.66699:10283 700.67035:4234	281.04941:20 313.2561:20 313.26859:41 341.30795:163 365.32257:10 369.33789:1018 397.36148:143 425.38705:82 662.41675:21 663.62726:729 680.6463:31 698.53357:31 698.64923:51	94699	80960	107903	53792	20405	23830	24793	39360	58642	32340	113857	64358	173587	112662	11156	17124	17932	55640	19979	14408	32794	66810	37765	31088	61413	62822	57843
13.563	698.654	DG 40:0|DG 20:0_20:0	[M+NH4]+	698.666	C43H84O5	DG	AGUTXIBMYVFOMK-UHFFFAOYSA-N	O=C(OCC(OC(=O)CCCCCCCCCCCCCCCCCCC)CO)CCCCCCCCCCCCCCCCCCC	100	698.65698:3998 699.66033:1910 700.66369:890	123.11737:20 295.30084:31 313.26877:51 340.224:10 341.2977:71 355.07178:10 369.33807:805 383.32959:10 394.36459:10 397.35602:102 425.38724:61 656.25439:21 663.62384:818 698.45911:31 698.60461:20 698.64197:61	120311	80826	108919	63175	22128	10872	10140	36379	57204	32184	43210	81192	186021	40352	4252	6852	7216	47641	20939	13940	29252	65727	38283	42307	61685	58943	67620
9.378	699.509	DG 41:9	[M+Na]+	699.496	C44H68O5	DG	WLSNBDKAYFVRSJ-UHFFFAOYSA-N	O=C(OCC(OC(=O)CCCC=CCC=CCC=CCC=CCC=CCC=CCC=CCC=CCC=CCC)CO)CCCCCCCC	88.7	699.50879:2583 700.51214:3053 701.5155:1651	133.09734:20 147.12328:10 177.12474:10 203.14015:10 301.2522:20 305.25208:51 331.13733:10 335.25534:51 345.2287:10 347.25934:112 365.26044:31 421.29999:82 635.26764:10 681.50458:153 699.41797:51 699.44788:71 699.474:82 699.4964:174 699.57104:20	57136	1493	1352	634	21437	19199	26848	687	4243	1453	18115	50705	74972	64483	1995	3484	2214	21624	3375	716	1219	35226	23714	107723	29280	26832	27519
9.32	699.515	DG 41:9	[M+Na]+	699.496	C44H68O5	DG	WLSNBDKAYFVRSJ-UHFFFAOYSA-N	O=C(OCC(OC(=O)CCCC=CCC=CCC=CCC=CCC=CCC=CCC=CCC=CCC=CCC)CO)CCCCCCCC	88.2	699.50916:3138 700.51251:2672 701.51587:971	303.26657:10 335.24673:20 344.1951:10 347.25583:71 365.27026:10 421.2988:41 624.44153:10 661.44818:20 671.5329:10 681.51324:71 699.40808:41 699.46033:41 699.51636:61	66940	812	699	2359	51893	53060	79710	1756	1800	3217	46968	68118	73162	52889	4660	1873	1033	24008	4624	449	2503	88122	57822	99495	19885	19425	11118
14.135	699.594	DG 40:2	[M+Na]+	699.59	C43H80O5	DG	XTJSTVBHURXVFG-UHFFFAOYSA-N	O=C(OCC(OC(=O)CCCCCCCCCCCCCCCCCCCC=CCC=CCCCCCCC)CO)CCCCCCC	100	699.58704:2008 700.59039:1374 701.59375:392	303.22876:41 370.13397:10 699.50793:31 699.55652:52 699.57892:168 699.59009:327	22379	16204	34305	28144	36882	20744	22734	26866	28480	20208	17290	19009	30039	21198	206	1858	1025	12426	2882	0	10082	17833	20394	30057	7433	10339	29885
9.796	701.527	DG 41:8	[M+Na]+	701.511	C44H70O5	DG	ZAXZRFHWBVSFKW-UHFFFAOYSA-N	O=C(OCC(OC(=O)CCCCCCC=CCC=CCC=CCC=CCC=CCC=CCC=CCC=CCC)CO)CCCCCCCC	86.6	701.52521:2534 702.52856:2381 703.53192:564	292.15875:10 332.17703:10 337.2782:41 347.24976:31 683.52502:51 701.50958:31	53937	13304	14319	17166	40920	32358	42435	12346	23222	8054	42369	65577	68683	47978	7017	3126	6146	23892	5576	645	5026	46938	37195	64454	23434	20059	7247
12.093	701.595	DG 40:1	[M+Na]+	701.605	C43H82O5	DG	ZEVKNZBSKWFQNX-UHFFFAOYSA-N	O=C(OCC(OC(=O)CCCCCCCCCCCCCCCCCCCC=CCCCCCCCCCC)CO)CCCCCCC	94.9	701.59747:4434 702.60082:8894 703.60418:3691	119.08493:20 145.10014:10 147.06409:71 203.18121:10 207.03078:122 208.02528:41 209.02625:82 221.08252:255 222.08284:163 223.0833:143 224.08177:82 240.09155:10 259.20441:71 275.19495:20 281.04074:61 282.04276:92 283.04892:71 284.0545:41 293.21155:31 295.10745:82 296.10263:102 297.09949:102 298.10043:51 331.34637:10 333.23788:61 333.25848:31 369.11359:51 370.12598:92 371.1207:122 372.12494:112 409.…	48667	8483	5947	7475	23995	29194	44387	6856	24386	1330	77563	80024	65368	74363	5119	9223	273	39234	22753	3705	6095	40542	50021	45312	36523	19861	50278
12.858	701.596	DG 40:1	[M+Na]+	701.605	C43H82O5	DG	ZEVKNZBSKWFQNX-UHFFFAOYSA-N	O=C(OCC(OC(=O)CCCCCCCCCCCCCCCCCCCC=CCCCCCCCCCC)CO)CCCCCCC	93.3	701.5965:4977 702.59985:5488 703.60321:7056	109.10378:20 123.11389:20 135.08498:10 175.10835:10 179.10445:20 183.2106:10 189.22105:10 193.121:31 197.07065:20 197.0766:41 205.18694:10 211.14258:20 217.1543:20 219.17696:31 223.19977:10 235.16937:20 245.1916:31 247.20294:10 249.1846:41 255.16129:20 259.20706:20 263.20221:122 273.23154:10 277.21069:20 287.25211:10 291.2305:31 303.22171:10 313.27713:10 319.22461:41 327.29611:10 331.26941:10 333…	62392	1899	2395	5251	38873	45749	20463	1369	19037	1488	15538	13886	10200	46017	1813	10805	957	31614	15097	556	2852	70244	91744	35428	10736	9996	11272
11.243	702.505	PE 33:2	[M+H]+	702.507	C38H72NO8P	PE	WRAPIMBVEFZRSV-UHFFFAOYSA-N	O=C(OCC(OC(=O)CCCCCCCC=CCCCCCCC)COP(=O)(O)OCCN)CCCCCCCC=CCCCCCC	96	702.50861:5436 703.51196:4250 704.51532:3036	237.22243:20 420.28589:31 436.23691:10 438.27975:20 561.48883:343 584.48749:10 702.4259:31 702.47083:41 702.50073:61	1289	82329	65835	40941	29492	2433	942	78098	165345	118774	9617	5135	13620	4253	36100	5047	44367	58467	57029	132010	172456	7855	1823	68134	45837	52687	64060
11.154	702.506	PE 33:2	[M+H]+	702.507	C38H72NO8P	PE	WRAPIMBVEFZRSV-UHFFFAOYSA-N	O=C(OCC(OC(=O)CCCCCCCC=CCCCCCCC)COP(=O)(O)OCCN)CCCCCCCC=CCCCCCC	98.8	702.50574:17063 703.50909:11024 704.51245:2896	125.12809:10 233.22495:10 237.22191:51 249.2226:10 325.27451:31 559.64374:20 561.48883:1338 702.50482:204	3372	29463	20470	41280	4596	7389	3829	18808	39810	28192	3293	5969	2597	3360	12879	23934	15649	20012	27285	320495	69959	2729	3563	19802	14440	16072	19051
11.343	703.564	SM 34:1;2O	[M+H]+	703.575	C39H79N2O6P	SM	ASWNCHFNKSPKBK-UHFFFAOYSA-N	O=C(NC(COP(=O)([O-])OCC[N+](C)(C)C)C(O)C=CCCCCCCC)CCCCCCCCCCCCCCCCCCCCC	90.3	703.57007:2265 704.57342:2631 705.57678:1617	124.99792:20 166.07274:21 184.07211:347 311.29764:10 421.27673:20 541.41968:10 562.48328:112 600.41132:10 650.63129:10 685.48669:20 703.39215:473 703.51569:94 703.55316:109 703.57935:118	64659	57316	7737	11540	17816	14636	25092	15191	24770	13333	52303	81938	89103	49930	22758	16755	15475	33163	32347	32119	33929	26082	19603	33909	9276	12114	5619
13.53	703.61	DG 40:0	[M+Na]+	703.621	C43H84O5	DG	MYONZPAQWFVJGX-UHFFFAOYSA-N	O=C(OCC(OC(=O)CCCCCCC)CO)CCCCCCCCCCCCCCCCCCCCCCCCCCCCCCC	96.1	703.60956:2405 704.61291:2455 705.61627:1311	703.60138:31	25632	25994	33804	19817	5309	8652	12179	10214	12944	11901	18591	17678	37792	26328	5640	8836	5479	23881	14498	5591	16068	22835	15705	7933	22095	21491	21589
13.076	703.618	DG 40:0	[M+Na]+	703.621	C43H84O5	DG	MYONZPAQWFVJGX-UHFFFAOYSA-N	O=C(OCC(OC(=O)CCCCCCC)CO)CCCCCCCCCCCCCCCCCCCCCCCCCCCCCCC	100	703.62146:4421 704.62481:6699 705.62817:3654	119.09196:10 123.12035:10 133.09897:31 135.11804:20 145.1028:10 161.13048:41 175.1443:20 177.17169:10 187.13971:20 215.18311:20 243.20471:20 243.21353:31 255.22083:20 259.20572:10 261.21658:133 277.21173:82 293.21054:10 295.22284:61 317.25143:61 335.25516:204 397.38367:20 406.28381:10 407.37158:20 409.38004:31 423.34512:21 423.84488:10 425.39835:300 433.23477:10 647.56659:20 685.60846:163 703.541…	119966	20175	28223	25581	68051	102867	118487	27139	24036	16077	135128	109516	118462	155146	11661	24803	2828	66774	6788	5258	21524	110350	155348	150758	65826	61039	69059
11.778	704.516	PE 33:1|PE 16:0_17:1	[M+H]+	704.523	C38H74NO8P	PE	CBDUTJYWWDMHBN-UHFFFAOYSA-N	O=C(OCC(OC(=O)CCCCCCCC=CCCCCCCC)COP(=O)(O)OCCN)CCCCCCCCCCCCCCC	100	704.51642:42113 705.51977:37756 706.52313:8193	107.084:31 109.10365:153 111.11686:41 121.09675:71 123.11697:71 125.1302:31 133.10362:10 135.11617:112 137.13225:61 149.13336:82 151.15038:41 161.12848:10 219.20886:10 233.2213:61 239.23816:276 251.23091:92 280.10565:10 282.28125:82 294.27515:133 311.24768:10 313.27588:71 323.26688:10 325.27014:102 384.36371:10 418.27441:41 436.26401:20 448.28214:20 454.28622:51 561.65356:51 563.4986:11596 563.90…	11025	1435356	237353	40242	264573	5570	1521	1862714	1485256	2467481	35776	1016	2321	7764	354921	20808	185770	734114	265976	1804520	4007472	19635	1881	332124	466965	534852	551181
11.727	704.516	PE 33:1|PE 16:0_17:1	[M+H]+	704.523	C38H74NO8P	PE	CBDUTJYWWDMHBN-UHFFFAOYSA-N	O=C(OCC(OC(=O)CCCCCCCC=CCCCCCCC)COP(=O)(O)OCCN)CCCCCCCCCCCCCCC	100	704.52008:134342 705.52343:102956 706.52679:22724	107.08717:61 109.09504:20 109.10094:143 111.11412:41 121.10165:92 123.11406:82 125.12727:31 133.10222:10 135.11639:143 137.13081:41 149.13358:61 151.14711:51 153.12872:41 157.16783:10 184.07776:10 231.21423:10 233.22789:112 239.23608:245 251.23549:133 282.27182:92 294.27762:235 313.27341:153 325.25742:41 325.27267:122 393.23511:31 436.27853:92 454.28296:41 561.68323:61 563.35406:33 563.49817:1285…	11025	1347132	679196	135252	269881	6715	1521	1802337	3751208	2467481	40377	1608	8804	9255	355954	80682	484008	702056	242179	1705908	3766384	21590	7767	298717	212558	247105	551092
13.147	704.62	DG 41:4|DG 23:1_18:3	[M+NH4]+	704.619	C44H78O5	DG	YXYZMENBDBFNOQ-UHFFFAOYSA-N	O=C(OCC(OC(=O)CCCCCCCC=CCC=CCC=CCC)CO)CCCCCCCCCCC=CCCCCCCCCCC	91.4	704.6264:7620 705.62975:4785 706.63311:2050	107.08739:20 109.10117:31 119.08754:10 121.10186:20 123.12054:20 135.11659:31 137.14259:20 147.12173:10 149.13203:31 153.13589:10 161.13063:20 168.05261:10 177.1662:20 189.16928:20 201.1671:31 211.13718:10 217.19667:31 228.10355:10 231.20786:31 235.16589:10 259.25348:20 294.22186:10 301.28387:20 308.29575:10 325.28784:10 327.2999:31 335.22403:10 350.08231:10 408.05548:10 409.37408:92 686.51361:20…	122346	39294	38413	41626	154261	141542	146004	34410	39284	27075	137092	127893	125656	155110	19822	12442	10489	39966	18019	3336	17884	123515	222088	155049	94186	107432	94805
12.857	706.625	DG 41:3|DG 23:0_18:3	[M+NH4]+	706.634	C44H80O5	DG	OXWQANJJYSOCAJ-UHFFFAOYSA-N	O=C(OCC(OC(=O)CCCCCCCC=CCC=CCC=CCC)CO)CCCCCCCCCCCCCCCCCCCCCC	100	706.62421:16653 707.62756:19575 708.63092:6162	110.10311:10 261.22134:51 335.25803:174 353.26495:10 411.38516:163 426.4155:10 669.43689:10 671.59375:133 689.58856:51 706.57111:52 706.61987:1162	89745	484600	481990	517881	161434	217088	264501	203408	245919	157999	233618	109852	225647	228008	154032	227620	170150	231857	125074	144876	336737	281444	410450	116035	99920	79997	261400
12.914	706.629	DG 41:3|DG 23:0_18:3	[M+NH4]+	706.634	C44H80O5	DG	OXWQANJJYSOCAJ-UHFFFAOYSA-N	O=C(OCC(OC(=O)CCCCCCCC=CCC=CCC=CCC)CO)CCCCCCCCCCCCCCCCCCCCCC	100	706.63403:15729 707.63738:21995 708.64074:6851	109.09782:20 165.09299:31 243.20601:31 257.15634:10 261.22012:122 316.14966:10 335.25369:214 381.35635:10 410.08395:21 411.38864:287 428.33936:20 428.3598:61 445.34921:20 671.58594:174 689.60651:51 692.7428:10 706.62299:785	235763	168781	434382	443368	171251	198803	201402	205995	76162	56986	261894	286789	225706	228294	51347	82591	64821	220464	43467	61798	129961	317457	338284	329010	279746	226512	245840
13.474	706.647	DG 41:3|DG 23:1_18:2	[M+NH4]+	706.634	C44H80O5	DG	IVVFUCANXDDYNU-UHFFFAOYSA-N	O=C(OCC(OC(=O)CCCCCCCC=CCC=CCCCCC)CO)CCCCCCCCCCC=CCCCCCCCCCC	99.4	706.64233:5502 707.64568:4606 708.64904:3583	107.08723:10 111.54617:10 119.08431:20 123.12196:10 135.11975:20 175.14252:10 177.17177:20 187.11276:10 191.17839:31 217.19044:10 219.21745:20 337.26941:20 409.39163:41 410.36057:10 411.39362:20 423.36853:20 428.35913:20 449.28992:10 688.56183:20 689.60315:20 706.60089:41 706.63092:51	144432	20918	22066	18675	174823	126826	97574	16496	56819	13042	128614	139063	95527	76421	52895	24572	17628	188000	164561	19890	131933	109854	48895	108694	133575	96614	142737
13.123	708.643	DG 41:2|DG 23:0_18:2	[M+NH4]+	708.65	C44H82O5	DG	UKGVQKNADMOXGE-UHFFFAOYSA-N	O=C(OCC(OC(=O)CCCCCCCC=CCC=CCCCCC)CO)CCCCCCCCCCCCCCCCCCCCCC	100	708.64294:28238 709.64629:31914 710.64965:8570	130.07248:10 187.14943:10 245.22112:31 260.15884:10 263.24197:20 308.16171:10 328.28119:10 337.24817:31 337.27411:319 395.37631:10 404.34491:10 411.181:21 411.38141:324 424.36179:20 428.36124:20 558.58148:10 603.41626:21 671.46008:10 673.60187:303 691.61218:20 705.34241:10 708.62695:51	277217	91014	90930	104099	143305	137025	169282	43263	76416	25560	289070	290884	393231	265314	51377	88741	13209	182884	82490	8799	60858	273727	324646	394368	61616	183042	122937
13.151	708.645	DG 41:2|DG 23:0_18:2	[M+NH4]+	708.65	C44H82O5	DG	UKGVQKNADMOXGE-UHFFFAOYSA-N	O=C(OCC(OC(=O)CCCCCCCC=CCC=CCCCCC)CO)CCCCCCCCCCCCCCCCCCCCCC	100	708.64496:27042 709.64831:29724 710.65167:11422	217.19337:10 256.07733:10 263.23163:20 318.24149:10 337.2496:20 337.27292:92 405.3436:10 411.38312:133 423.36078:20 647.56067:10 673.61554:133 691.63721:20 708.63354:31	273645	88746	90398	97645	143305	124756	170579	47976	68546	24876	269498	293807	332386	295734	44218	17569	14054	139051	20433	9307	50285	256600	287161	400946	167758	182155	155747
12.53	709.565	DG 41:4	[M+Na]+	709.574	C44H78O5	DG	BQROPXFSNSSUSD-UHFFFAOYSA-N	O=C(OCC(OC(=O)CCCCCCCCCCCCCCCCCCC=CCC=CCC=CCC=CCC)CO)CCCCCCCC	96.3	709.56458:3728 710.56793:3452 711.57129:2338	152.075:10 439.24786:10 569.40869:10 639.49799:10 653.50433:31 691.63959:10 709.56067:51 709.62085:20	4532	62526	58657	52280	11437	4148	2849	34319	59135	31557	13612	5052	4771	4154	65278	103433	26452	21203	47586	58254	65037	15374	15849	12555	16164	27034	20444
12.58	709.584	DG 41:4	[M+Na]+	709.574	C44H78O5	DG	BQROPXFSNSSUSD-UHFFFAOYSA-N	O=C(OCC(OC(=O)CCCCCCCCCCCCCCCCCCC=CCC=CCC=CCC=CCC)CO)CCCCCCCC	93.6	709.58398:2017 710.58733:2429 711.59069:3035	203.17667:20 345.17136:10 365.17984:31 375.30933:10 377.31674:163 378.31561:92 393.31686:20 457.26437:20 465.39072:20 493.99805:10 597.44409:102 653.46912:71 653.49072:143 695.69727:10 709.49036:41 709.55054:227	30677	14858	21492	7505	10038	23374	11393	4068	46518	11958	26630	41048	18988	17672	50448	89109	24261	30692	54405	38473	20992	25554	20817	5874	5658	9376	12215
10.912	710.465	PE 32:2	[M+Na]+	710.473	C37H70NO8P	PE	WTXKDXFCDKZIQZ-UHFFFAOYSA-N	O=C(OCC(OC(=O)CCCCCCCCCCCCCC=CCC=CCCCCCCC)COP(=O)(O)OCCN)CCCCC	94.6	710.46466:3392 711.46801:2414 712.47137:889	135.11826:10 164.00893:41 473.35797:20 537.47864:10 547.47449:51 569.44586:51 587.46826:20 667.44037:31 687.38446:10 709.58014:41 710.47168:143 710.51685:31	418	3423	11697	1171	62	0	4	4019	2976	12885	832	494	7	25	4233	5902	6813	3238	21845	46858	23217	1536	622	5941	5785	2302	2750
12.8	710.668	DG 41:1|DG 12:0_29:1	[M+NH4]+	710.666	C44H84O5	DG	FKHYXMIOPXLWAR-UHFFFAOYSA-N	O=C(OCC(OC(=O)CCCCCCCCCCCCCCC=CCCCCCCCCCCCC)CO)CCCCCCCCCCC	97.8	710.66791:7157 711.67126:7600 712.67462:2439	123.11517:10 135.11752:31 257.21512:10 262.23868:20 280.25809:20 368.38705:10 377.32278:61 379.33832:10 383.36615:20 393.31458:31 411.36588:10 414.37787:10 421.14435:10 465.388:20 493.42426:20 654.4942:31 656.63403:10 674.6413:51 692.6543:153 693.5351:20 709.64038:41 710.52069:31 710.63361:112 710.6637:122	373767	177833	193083	166298	501300	463949	406377	442808	502439	409204	366110	387824	457438	335895	104518	80735	115240	272796	71913	75832	220998	316634	315194	322952	248388	247423	306345
12.649	711.583	DG 41:3	[M+Na]+	711.59	C44H80O5	DG	KKTJAEQWJBZEEF-UHFFFAOYSA-N	O=C(OCC(OC(=O)CCCCCCCCCCCCCCCCC=CCC=CCC=CCCCCCCC)CO)CCCCCCCC	98.8	711.5835:3033 712.58685:3015 713.59021:2298	128.06451:10 317.21182:20 377.31693:143 378.32126:235 393.30304:41 394.31439:41 431.32477:31 439.36328:31 440.37888:31 465.39096:41 466.40567:31 468.42319:31 487.37167:20 488.37576:31 489.44958:10 493.41483:51 494.42511:71 599.45441:51 638.47845:31 655.51727:31 692.66986:41 694.60327:31 711.48517:41 711.56805:134 711.62073:122 711.66595:31	20440	46234	45938	64621	13678	22915	18368	46576	47615	45796	17998	18767	21138	15629	45857	51186	38229	21010	71440	52775	72531	17864	16408	19626	20031	24718	23341
14.24	711.598	DG 41:3	[M+Na]+	711.59	C44H80O5	DG	KKTJAEQWJBZEEF-UHFFFAOYSA-N	O=C(OCC(OC(=O)CCCCCCCCCCCCCCCCC=CCC=CCC=CCCCCCCC)CO)CCCCCCCC	100	711.59442:2213 712.59777:607 713.60113:606	294.13379:10 711.59454:71	29522	4581	15428	11022	10285	6788	10861	1356	22447	1718	21278	32777	3750	4161	3580	2375	507	56778	27349	113	56053	13866	17725	13074	44560	15465	38180
11.429	712.485	PE 32:1	[M+Na]+	712.489	C37H72NO8P	PE	LWTWNWZTGDPPLU-UHFFFAOYSA-N	O=C(OCC(OC(=O)CCCCCCCCCCCCCC=CCCCCCCCCCC)COP(=O)(O)OCCN)CCCCC	86.7	712.4762:3641 713.47955:3035 714.48291:1212	120.96342:10 162.11208:10 163.99951:15 225.04944:5 236.14499:51 237.1505:31 410.36493:5 429.33124:15 446.34866:20 455.34735:20 457.38611:15 472.35535:10 473.35611:20 474.36105:10 478.29257:5 483.38498:15 500.38599:26 501.3844:36 501.40338:31 549.48578:41 565.45166:5 571.45984:56 665.47308:5 669.44135:36 711.59418:260 711.6582:20 712.487:123 712.58875:66	954	47315	47322	15078	6609	1692	2799	39229	65215	52623	2715	611	788	134	18120	11351	23221	24584	33201	78219	98579	5054	565	29132	45673	33080	33029
10.568	712.485	PE 34:4	[M+H]+	712.491	C39H70NO8P	PE	YMZSXNDSMIKBOB-UHFFFAOYSA-N	O=C(OCC(OC(=O)CCCCCCCC=CCC=CCCCC)COP(=O)(O)OCCN)CCCCCCCC=CCC=CCCCC	90.5	712.48749:2588 713.49084:10844 714.4942:5481	518.47449:10 571.44299:31 571.46997:82 597.47919:61 597.4895:92 681.49432:10 695.45929:20 712.38538:20 712.49463:20	15048	28722	43278	85723	14810	34916	28890	43724	46523	30323	43454	34178	180744	39844	31271	16035	8465	5911	68767	35226	33703	19181	13817	110603	16138	16706	43787
10.633	712.488	PE 34:4	[M+H]+	712.491	C39H70NO8P	PE	YMZSXNDSMIKBOB-UHFFFAOYSA-N	O=C(OCC(OC(=O)CCCCCCCC=CCC=CCCCC)COP(=O)(O)OCCN)CCCCCCCC=CCC=CCCCC	92.5	712.48798:3452 713.49133:12748 714.49469:5846	160.11435:10 306.26947:10 495.25729:10 556.23706:10 569.96204:21 571.4696:365 680.42603:10 712.41565:31 712.45709:41 712.50232:71 712.58899:20	13836	31192	12554	27241	6739	11211	9028	44150	14860	27093	12840	41268	36437	13440	11875	7027	9401	15713	69494	43759	37229	6863	3634	34008	43628	43321	33724
14.095	712.688	DG 41:0|DG 18:0_23:0	[M+NH4]+	712.681	C44H86O5	DG	YSFOKKCTBZSBEM-UHFFFAOYSA-N	O=C(OCC(OC(=O)CCCCCCCCCCCCCCCCCCCCCC)CO)CCCCCCCCCCCCCCCCC	94	712.68774:4306 713.69109:5231 714.69445:3251	123.11726:20 135.11801:10 166.09784:10 189.16483:10 193.19368:10 215.17831:20 229.12946:10 329.30634:10 341.30853:20 341.32156:31 411.39099:10 417.37134:31 712.54053:41 712.6084:61 712.70636:20	65286	15367	23470	9697	66387	62123	44337	18448	43775	14929	51570	49102	24176	40682	3175	13	561	16775	3790	538	5221	45208	66057	56900	9481	11560	14783
7.196	713.498	DG 42:9	[M+Na]+	713.511	C45H70O5	DG	FMBLKZCAGUEWQW-UHFFFAOYSA-N	O=C(OCC(OC(=O)CCCCCC=CCC=CCC=CCC=CCC=CCC=CCC=CCC=CCC=CCC)CO)CCCCCCC	100	713.51044:1304 714.51379:1048 715.51715:129	547.34113:10 713.40887:31 713.49561:153	9659	11802	20778	15644	12119	24698	23620	14031	9302	10345	13339	12760	15022	9474	3772	9325	7981	22885	20077	11685	6873	11195	26901	17911	12760	13100	11760
10.984	714.5	PE 34:3	[M+H]+	714.507	C39H72NO8P	PE	SSRRIJSEUKHYFB-UHFFFAOYSA-N	O=C(OCC(OC(=O)CCCCCCCC=CCC=CCCCCC)COP(=O)(O)OCCN)CCCCCCCC=CCCCCCC	94.2	714.50006:11997 715.50341:10916 716.50677:3740	109.09826:20 133.09935:20 217.19951:10 237.21277:20 309.24237:10 337.27859:31 534.50671:21 572.12653:22 573.4848:1218 714.42053:61 714.50354:184	6535	46527	52014	177442	9927	28909	12724	49802	58829	31796	21569	14969	132777	12014	70055	41046	29810	11897	157040	189583	52709	7529	4657	48731	27172	24423	13699
11.099	714.503	PE 34:3|PE 16:0_18:3	[M+H]+	714.507	C39H72NO8P	PE	QONZHKTZKTUIMU-UHFFFAOYSA-N	O=C(OCC(OC(=O)CCCCCCCC=CCC=CCC=CCC)COP(=O)(O)OCCN)CCCCCCCCCCCCCCC	100	714.50507:4829 715.50842:3266 716.51178:2016	109.09827:20 119.08762:20 239.23424:41 261.21921:31 280.14856:10 304.26648:41 313.27124:31 335.27362:10 436.2818:31 573.48883:2237 599.49506:184 697.45905:20 714.46967:114 714.48102:291	35454	164335	107994	48945	55736	10486	46919	144503	236032	133595	81491	50332	46516	29838	19865	12549	29901	98328	57446	59220	135226	34010	31837	122421	92086	85774	78356
11.056	714.505	PE 34:3|PE 16:1_18:2	[M+H]+	714.507	C39H72NO8P	PE	SSRRIJSEUKHYFB-UHFFFAOYSA-N	O=C(OCC(OC(=O)CCCCCCCC=CCC=CCCCCC)COP(=O)(O)OCCN)CCCCCCCC=CCCCCCC	100	714.50494:8268 715.50829:5981 716.51165:3253	147.11028:10 237.22403:41 263.22989:20 282.28296:10 285.10071:51 305.12555:10 572.40088:21 573.48566:1321 622.19879:20 696.53552:31 714.448:31 714.48572:144 714.50836:258	25502	156905	114907	61559	60972	26691	44774	150107	81749	89244	73874	45879	51835	34929	22641	16223	28493	31579	137805	76385	112696	35829	10673	122421	31717	32221	30837
11.056	716.513	PE 34:2	[M+H]+	716.523	C39H74NO8P	PE	OOKVUXFXZHUJGT-UHFFFAOYSA-N	O=C(OCC(OC(=O)CCCCCCCC=CCCCCCCC)COP(=O)(O)OCCN)CCCCCCCC=CCCCCCCC	81.2	716.51337:3706 717.51672:4261 718.52008:1278	531.21625:10 573.45526:20 573.48566:143 574.50037:61 575.49561:41 698.40295:20 716.48657:20	3999	30787	21243	21220	9137	4301	4990	24949	14557	17080	44579	6727	20058	7469	3917	4030	7342	3820	22962	21212	16489	7235	1500	16321	15613	8017	8020
11.477	716.514	PE 34:2|PE 16:1_18:1	[M+H]+	716.523	C39H74NO8P	PE	RAMNOXDFBNFSFC-UHFFFAOYSA-N	O=C(OCC(OC(=O)CCCCCCCC=CCCCCCCCC)COP(=O)(O)OCCN)CCCCCCCC=CCCCCCC	100	716.52014:20703 717.52349:18020 718.52685:5870	105.07598:5 107.10006:5 109.10216:36 109.63367:5 111.11536:15 121.09983:31 123.11537:31 135.10793:10 135.11612:41 137.1322:15 143.14667:5 149.12985:20 163.14354:26 179.14621:5 219.20871:31 237.21805:56 247.2368:10 254.57365:5 265.25214:56 278.24664:5 280.25427:31 307.00543:5 308.298:46 311.25986:26 319.26349:5 339.2865:31 445.27072:5 480.30899:20 572.336:5 573.65735:10 575.49829:3102 576.508:15 7…	21973	569927	847389	109475	315639	8472	26941	643969	1215104	664045	119599	31790	56330	26142	51182	29598	98533	357736	325230	982076	843068	30315	42539	286055	306349	339436	339326
11.435	716.515	PE 34:2|PE 16:1_18:1	[M+H]+	716.523	C39H74NO8P	PE	RAMNOXDFBNFSFC-UHFFFAOYSA-N	O=C(OCC(OC(=O)CCCCCCCC=CCCCCCCCC)COP(=O)(O)OCCN)CCCCCCCC=CCCCCCC	100	716.51807:49147 717.52142:45142 718.52478:8906	109.10221:41 121.10141:41 127.11994:10 135.11119:41 219.21265:31 230.17583:10 237.21121:61 265.25174:71 270.2066:10 280.25858:31 311.24686:41 335.29562:10 339.28848:31 573.62543:31 575.49677:3341 577.27954:22 601.51337:71 601.52722:31 715.66772:31 716.5177:333	8669	529194	775072	128323	313029	22017	26907	594127	1225306	591366	117680	9603	25689	23611	139884	74034	230782	358261	334150	892560	1050886	104327	33682	692048	307927	300763	336894
13.137	717.554	DG 42:7	[M+Na]+	717.543	C45H74O5	DG	AIRGHYYBGWIEJK-UHFFFAOYSA-N	O=C(OCC(OC(=O)CCCCCCCCCCCC=CCC=CCC=CCC=CCC=CCC=CCC=CCC)CO)CCCCCCC	100	717.54462:1519 718.54797:2287 719.55133:529	659.60718:10 717.55585:41	6493	26486	19059	15350	8466	4722	11070	19977	32206	19140	13266	622	754	2306	38807	41707	20217	24203	51556	42183	24903	6687	1845	5046	5582	16605	19595
10.959	718.532	PC 31:1	[M+H]+	718.538	C39H76NO8P	PC	CDLOAOCAEIEZNR-UHFFFAOYSA-N	O=C(OCC(OC(=O)CCCCCCCCCC=CCCCCCCCCC)COP(=O)([O-])OCC[N+](C)(C)C)CCCCCCCCC	80.1	718.53198:3107 719.53533:3216 720.53869:715	165.11661:10 184.07349:163 191.17982:10 282.28793:10 285.2392:41 311.25717:20 481.31799:10 718.47089:61 718.539:163	799	64333	66436	51108	4334	3057	1138	13181	16514	18781	11304	2157	5352	10339	16045	20855	21567	13919	27265	30983	19713	10530	2330	10183	8524	10292	11440
11.828	718.532	PE 34:1|PE 16:0_18:1	[M+H]+	718.538	C39H76NO8P	PE	FHQVHHIBKUMWTI-UHFFFAOYSA-N	O=C(OCC(OC(=O)CCCCCCCC=CCCCCCCCC)COP(=O)(O)OCCN)CCCCCCCCCCCCCCC	100	718.5343:117006 719.53765:94145 720.54101:20585	105.06693:10 109.10326:102 111.11944:51 113.13907:10 121.10254:61 121.79643:10 123.1134:41 125.12976:41 127.1036:10 135.11406:61 137.13176:71 149.13112:31 151.1481:31 239.23515:143 247.24281:61 265.24918:276 282.28265:61 308.28983:163 313.27734:112 319.26016:10 333.17645:10 339.28571:82 339.30911:31 433.40991:10 450.34546:10 575.62915:41 575.66644:61 577.51398:9722 578.04333:36 718.534:843	5860	1362560	1514240	140537	150236	14680	15572	1356832	2241272	1278058	77989	8670	32401	8604	240743	97477	372214	555600	364339	1318516	2379735	122492	20831	515039	389248	428614	408480
11.863	718.534	PE 34:1|PE 16:0_18:1	[M+H]+	718.538	C39H76NO8P	PE	FHQVHHIBKUMWTI-UHFFFAOYSA-N	O=C(OCC(OC(=O)CCCCCCCC=CCCCCCCCC)COP(=O)(O)OCCN)CCCCCCCCCCCCCCC	100	718.53424:187499 719.53759:154065 720.54095:33923	107.0841:31 107.09286:21 109.10226:240 111.11694:112 113.09601:61 121.10147:102 123.11232:112 125.13341:51 127.10886:20 135.11783:143 137.1306:112 148.11446:10 149.12988:122 150.08307:10 151.14513:82 159.50357:10 163.14534:51 165.16031:51 171.18518:10 177.16011:31 179.17831:20 191.17017:20 198.0551:20 205.19124:20 221.22189:41 237.21573:51 239.21817:31 239.23564:341 247.24107:82 253.2597:10 264.4…	7512	1362560	1621962	154334	142275	15545	12209	1296303	2375210	1328762	102278	8938	34698	7950	242261	90905	406747	509150	366807	1270531	2161620	114062	22076	504648	343582	400733	408301
11.029	718.54	MGDG 30:1|MGDG 14:0_16:1	[M+NH4]+	718.546	C39H72O10	MGDG	ARSRHYUCIPAFEB-UHFFFAOYSA-N	O=C(OCC(OC(=O)CCCCCCCC=CCCCCCC)COC1OC(CO)C(O)C(O)C1O)CCCCCCCCCCCCC	100	718.54462:3950 719.54797:3149 720.55133:2834	167.14784:10 184.07211:51 231.12428:20 282.27213:20 285.24237:235 305.18326:10 311.25555:174 313.27628:20 500.32843:10 519.7251:10 521.43549:73 521.45483:309 539.46112:41 549.45544:20 549.47864:31 552.34161:10 629.44629:10 631.49872:31 700.52075:31 700.58051:20 717.54956:20 718.46124:41 718.54071:185 718.60504:31	1395	74264	21788	20268	6836	2916	3167	44270	48341	61644	9744	2535	1318	8283	54807	58883	61465	35659	80839	112703	54737	1780	789	2498	35257	27573	26577
13.078	720.642	DG 42:3|DG 24:0_18:3	[M+NH4]+	720.65	C45H82O5	DG	ICAZUZJEYPUWIO-UHFFFAOYSA-N	O=C(OCC(OC(=O)CCCCCCCC=CCC=CCC=CCC)CO)CCCCCCCCCCCCCCCCCCCCCCC	100	720.64343:41404 721.64678:53828 722.65014:11340	107.09647:10 125.66213:10 137.14124:10 159.11761:20 195.17952:10 243.20056:20 243.20937:51 261.21448:133 317.2464:51 317.64383:10 335.26028:454 369.38086:31 395.39902:21 397.3862:10 425.39795:653 636.47632:10 660.37433:21 683.76733:10 685.59589:353 703.61877:133 720.54846:31 720.62048:61 720.67352:61	441416	123857	39642	125985	280754	299752	552704	91972	107879	63559	396445	484785	519128	490569	44415	16119	19242	139096	16530	17217	103092	429809	588254	573960	269789	263731	252495
13.03	720.642	DG 42:3|DG 24:0_18:3	[M+NH4]+	720.65	C45H82O5	DG	ICAZUZJEYPUWIO-UHFFFAOYSA-N	O=C(OCC(OC(=O)CCCCCCCC=CCC=CCC=CCC)CO)CCCCCCCCCCCCCCCCCCCCCCC	100	720.64203:43600 721.64538:41678 722.64874:12248	109.09874:41 119.08963:31 133.10301:10 161.14204:10 173.12941:20 211.10922:10 243.21001:51 259.74783:10 261.21976:174 268.84769:10 317.23474:20 317.24982:84 335.23022:32 335.25348:616 366.18988:10 397.39301:10 423.99982:21 425.3934:642 629.58398:10 685.61658:261 703.60229:133 720.61902:82 720.64935:122	435865	121342	112917	124000	361119	299752	555255	88005	107879	63559	429283	551558	519497	538737	43796	43389	54479	149416	46113	47437	102902	441739	588254	611066	111934	77106	88713
13.131	720.664	DG 42:3|DG 24:0_18:3	[M+NH4]+	720.65	C45H82O5	DG	ICAZUZJEYPUWIO-UHFFFAOYSA-N	O=C(OCC(OC(=O)CCCCCCCC=CCC=CCC=CCC)CO)CCCCCCCCCCCCCCCCCCCCCCC	100	720.664:3781 721.66735:9513 722.67071:4857	105.07046:41 107.08572:51 109.10095:71 111.11712:20 119.08887:41 121.10011:51 123.11407:41 131.07893:20 133.1006:61 135.11969:71 145.1028:51 147.11642:41 149.13013:41 157.09529:10 159.1136:41 161.12511:20 163.14381:20 173.12486:31 173.13229:71 177.16794:41 182.18639:10 213.16663:10 217.19034:31 233.19122:31 233.22572:41 243.20692:122 259.233:21 261.21887:502 277.20938:20 315.24045:10 317.2439:112…	101017	13952	10571	12148	29817	25442	36479	19436	30831	9249	29848	95121	43514	40629	4595	8361	6032	38424	7981	6052	11311	45353	33141	153588	85321	55337	61185
13.092	720.676	DG O-43:3|DG O-19:3_24:0	[M+NH4]+	720.686	C46H86O4	EtherDG	QFUFXPQDBXPXIG-UHFFFAOYSA-N	O=C(OC(CO)COCCCCCCCCCC=CCC=CCC=CCC)CCCCCCCCCCCCCCCCCCCCCCC	100	720.67639:2229 721.67974:3157 722.6831:1992	109.09874:41 119.08963:31 133.10301:10 161.14204:10 173.12941:20 211.10922:10 243.21001:51 259.74783:10 261.21976:174 268.84769:10 317.23474:20 317.24982:84 335.23022:32 335.25348:616 366.18988:10 397.39301:10 423.99982:21 425.3934:642 629.58398:10 685.61658:261 703.60229:133 720.61902:82 720.64935:122	27341	29356	19871	22079	13707	19296	25058	16073	12655	18127	29804	29716	31326	22079	7606	9319	12273	18535	16057	21952	17869	25963	20382	35921	31705	20629	17952
11.385	721.501	SM 35:7;3O	[M+H]+	721.492	C40H69N2O7P	SM	HMIONHDHPDVUMW-UHFFFAOYSA-N	O=C(NC(COP(=O)([O-])OCC[N+](C)(C)C)C(O)C(O)CCCC=CCCCC)CCC=CCC=CCC=CCC=CCC=CCC=CCC	100	721.49811:5098 722.50146:4048 723.50482:3035	184.06793:31 721.47894:41 721.50171:92	73272	85289	81376	89900	64566	74707	75643	70461	76759	86864	72193	77222	75597	68154	86697	96965	83217	70331	74351	85990	83430	60328	55654	81608	57111	80805	51533
11.965	721.573	DG 42:5	[M+Na]+	721.574	C45H78O5	DG	VCPZGCVKGLVDDF-UHFFFAOYSA-N	O=C(OCC(OC(=O)CCCCCCCCCCCCCCCCCC=CCC=CCC=CCC=CCC=CCC)CO)CCCCCCC	100	721.57336:2277 722.57671:2019 723.58007:2423	721.56177:31	18548	18643	1792	5818	38648	33920	43132	10455	24008	8263	31124	32443	25400	53423	14232	22934	10702	34221	18141	10566	5692	26907	29268	37115	30042	8819	33482
13.255	722.649	DG 42:2|DG 24:0_18:2	[M+NH4]+	722.666	C45H84O5	DG	KABXZSLVFJFVNB-UHFFFAOYSA-N	O=C(OCC(OC(=O)CCCCCCCC=CCC=CCCCCC)CO)CCCCCCCCCCCCCCCCCCCCCCC	100	722.65863:7862 723.66198:9514 724.66534:3238	107.08696:10 251.23447:10 263.22498:31 337.27029:174 362.33426:10 369.33044:51 393.33118:41 397.37894:10 409.36948:21 425.39334:287 443.40878:20 666.57935:10 685.39398:21 687.61707:260 705.63629:31 722.66223:31	364857	105465	117502	112719	250118	230731	319825	88394	99906	44247	310207	451359	385652	401044	42111	26053	15200	130350	23930	19283	52257	343505	343776	429909	68469	177321	216753
13.281	722.66	DG 42:2|DG 24:0_18:2	[M+NH4]+	722.666	C45H84O5	DG	KABXZSLVFJFVNB-UHFFFAOYSA-N	O=C(OCC(OC(=O)CCCCCCCC=CCC=CCCCCC)CO)CCCCCCCCCCCCCCCCCCCCCCC	100	722.66376:7852 723.66711:10729 724.67047:2630	121.66099:10 127.11799:10 263.23413:31 333.34631:10 337.27313:276 351.36865:10 377.16669:10 397.30621:10 425.39676:323 439.36081:10 627.4574:10 666.56982:10 687.62598:323 705.63409:20 722.53857:20	406918	115631	125826	114482	241472	257655	305725	93384	106660	51404	401238	491215	539215	408292	42706	30870	26931	136046	26533	26803	60808	423030	355080	525578	229177	247046	218274
13.825	722.687	DG O-43:2|DG O-15:0_28:2	[M+NH4]+	722.702	C46H88O4	EtherDG	YPBHMSWGACXNCH-UHFFFAOYSA-N	O=C(OC(CO)COCCCCCCCCCCCCCCC)CCCCCCCCCCCCCCCC=CCC=CCCCCCCC	100	722.69745:5600 723.7008:5077 724.70416:1605	123.11696:10 458.34647:10 477.44055:41 477.46829:61 505.49573:41 722.57617:31 722.67859:20	41746	5945	972	2168	35978	39781	73814	3183	2831	1600	70385	51892	37308	93395	329	4912	448	21852	1424	496	1546	71275	80387	47239	19515	30947	22373
11.028	723.494	DG 43:11	[M+Na]+	723.496	C46H68O5	DG	NLPVEMQXXOUMGX-UHFFFAOYSA-N	O=C(OCC(OC(=O)CCCCCC=CCC=CCC=CCC=CCC=CCC=CCC=CCC)CO)CC=CCC=CCC=CCC=CCC	100	723.49774:2525 724.50109:2225 725.50445:1157	723.47858:41	1294	17262	14131	11826	423	317	525	28831	11997	51538	2679	1188	4166	216	34418	32064	57859	13986	63494	142833	57015	2100	1483	2653	20878	15096	6479
11.433	723.503	DG 43:11	[M+Na]+	723.496	C46H68O5	DG	NLPVEMQXXOUMGX-UHFFFAOYSA-N	O=C(OCC(OC(=O)CCCCCC=CCC=CCC=CCC=CCC=CCC=CCC=CCC)CO)CC=CCC=CCC=CCC=CCC	95.9	723.50311:1406 724.50646:1430 725.50982:202	442.36392:10 495.2644:41 551.31097:41 598.24585:10 607.36176:31 607.38959:51 663.44299:71 664.4433:20 723.51843:20	19631	18097	8527	24992	7748	8818	10925	23243	22259	19261	35375	25939	24692	17604	18592	12418	7270	19172	17915	22091	20496	6232	16344	5841	14450	20395	20049
3.413	723.504	DG 43:11	[M+Na]+	723.496	C46H68O5	DG	NLPVEMQXXOUMGX-UHFFFAOYSA-N	O=C(OCC(OC(=O)CCCCCC=CCC=CCC=CCC=CCC=CCC=CCC=CCC)CO)CC=CCC=CCC=CCC=CCC	96.7	723.50439:8197 724.50774:2463 725.5111:604	280.16904:10 706.45728:20 706.47607:20 722.50238:31 723.51593:51	817854	58011	72990	117572	93528	113289	289784	45597	48123	30472	1020782	1946737	1231621	1003047	140233	116976	84113	972252	156604	60057	38284	138906	300833	328507	136800	498778	290840
14.038	723.587	DG 42:4	[M+Na]+	723.59	C45H80O5	DG	VHEGSINDELCQNS-UHFFFAOYSA-N	O=C(OCC(OC(=O)CCCCCCCCCCCCCCCCCCCCC=CCC=CCC=CCC=CCC)CO)CCCCCCC	100	723.58698:4766 724.59033:3168 725.59369:2450	135.08195:10 161.13211:10 202.10271:10 262.22742:10 277.21301:31 299.16675:10 403.13766:10 425.27658:10 429.34763:31 429.36517:163 442.25281:10 511.44736:41 607.50897:20 625.50122:31 677.54309:10 705.55261:20 723.57965:61	30164	10372	2767	2654	84068	76309	60195	2179	3145	653	38191	35474	8058	45427	579	293	104	1871	276	491	995	49755	53221	31714	5547	3999	9794
13.268	723.659	NAGly 42:2;2O|NAGly 18:1;O(FA 24:0)	[M+NH4]+	723.661	C44H83NO5	NAGly	VOYKCUWOBONUTO-UHFFFAOYSA-N	O=C(O)CNC(=O)CCCCCCC(OC(=O)CCCCCCCCCCCCCCCCCCCCCCC)C=CCCCCCCCC	100	723.65869:18464 724.66204:14825 725.6654:2405	107.08698:20 109.10074:31 123.11225:31 153.16856:10 165.09126:41 245.22273:31 246.2363:31 263.22992:51 333.35181:10 337.27344:441 338.27756:265 399.3577:10 421.22311:10 425.39413:506 426.40512:448 427.3414:31 429.36041:20 687.55566:41 687.61859:133 688.61847:505 705.54413:61 706.63574:31 723.54456:41 723.57117:82 723.62433:61 723.66229:61	220140	59463	57864	69718	117140	124634	173188	46958	49753	25341	186260	240382	234337	202022	28255	14211	13527	72895	14124	12369	38327	192104	169240	235638	99874	41872	128457
13.325	723.662	NAGly 42:2;2O|NAGly 18:1;O(FA 24:0)	[M+NH4]+	723.661	C44H83NO5	NAGly	VOYKCUWOBONUTO-UHFFFAOYSA-N	O=C(O)CNC(=O)CCCCCCC(OC(=O)CCCCCCCCCCCCCCCCCCCCCCC)C=CCCCCCCCC	100	723.6615:7911 724.66485:5061 725.66821:606	105.07217:10 109.09679:20 111.11441:31 125.1323:41 133.10414:41 147.11671:20 163.14954:20 173.13261:10 245.22595:61 246.22623:51 261.21237:10 263.23785:92 264.23288:61 317.24927:21 327.22375:10 337.26184:266 337.2774:497 338.27893:522 424.51984:21 425.39874:622 426.39514:820 429.37381:41 444.41974:31 687.61017:41 688.63599:1024 705.53186:71 705.56183:41 706.64978:61 723.51318:51 723.59296:51 723.…	215984	60503	17250	68139	46359	36025	44901	38424	47119	25049	61555	232451	240958	66840	7555	4838	10129	73399	17437	13231	33363	70744	55475	244800	121227	111981	114596
13.078	725.6	DG 42:3	[M+Na]+	725.605	C45H82O5	DG	YINIFQZXPXXKKS-UHFFFAOYSA-N	O=C(OCC(OC(=O)CCCCCCCCCCCCCCCCCCC=CCC=CCC=CCCCCCCC)CO)CCCCCCC	100	725.60779:1637 726.61114:2324 727.6145:996	397.38171:20 707.65649:31 708.67462:10 724.6687:20 725.59247:82 725.6153:41	42787	5699	5911	19027	36810	24632	32919	9290	17144	4197	32125	68434	22959	46777	6227	4426	1612	19351	5223	4310	6809	60145	51275	50602	63612	53603	39264
12.799	725.607	DG 42:3	[M+Na]+	725.605	C45H82O5	DG	YINIFQZXPXXKKS-UHFFFAOYSA-N	O=C(OCC(OC(=O)CCCCCCCCCCCCCCCCCCC=CCC=CCC=CCCCCCCC)CO)CCCCCCC	100	725.60724:1575 726.61059:1422 727.61395:1599	227.10614:10 315.29709:10 317.20514:20 432.36667:20 567.4873:20 723.2854:10 725.60706:82 725.62988:61	3814	40933	19015	25945	5295	7793	8630	25366	41130	35077	33426	5139	4046	5157	52995	37645	26491	27732	11333	22686	34840	7548	15232	6352	22575	12996	4832
11.74	726.496	PE 33:1	[M+Na]+	726.504	C38H74NO8P	PE	IRIWDNSQGGUUBS-UHFFFAOYSA-N	O=C(OCC(OC(=O)CCCCCCCCCCCCCCC=CCCCCCCCCCC)COP(=O)(O)OCCN)CCCCC	99.3	726.49811:7120 727.50146:5040 728.50482:2128	119.08018:10 120.96554:31 151.11302:10 164.00391:51 412.23666:10 547.51801:10 563.49243:61 575.26245:10 585.48254:102 640.03461:10 683.43042:41 683.45251:51 725.61169:31 726.50562:227 726.62738:20	421	63533	51690	6476	11435	518	1252	72984	107869	90020	6131	0	776	478	29916	4696	30450	33072	19257	95466	142605	693	383	16875	33223	35206	27707
13.268	726.679	DG 42:0|DG 21:0_21:0	[M+NH4]+	726.697	C45H88O5	DG	PALXRFBPSNIFEK-UHFFFAOYSA-N	O=C(OCC(OC(=O)CCCCCCCCCCCCCCCCCCCC)CO)CCCCCCCCCCCCCCCCCCCC	99.5	726.6886:4895 727.69195:4251 728.69531:2226	280.2916:10 292.20975:10 317.22284:20 318.30496:20 323.13138:10 353.31668:10 383.35001:20 391.32407:10 446.30377:10 453.38815:20 467.40073:20 470.35373:10 481.40039:20 484.13004:10 495.44949:20 499.71024:10 520.47577:20 658.61487:10 690.6239:20 691.62225:31 709.55817:31 726.50549:20 726.57782:82 726.66534:92	76809	76679	70044	67053	112814	131202	104668	36305	31313	23069	40940	112343	75328	66622	12302	16318	39609	56889	50009	52256	51563	78167	69648	64952	64131	91888	29100
13.328	726.691	DG 42:0|DG 21:0_21:0	[M+NH4]+	726.697	C45H88O5	DG	PALXRFBPSNIFEK-UHFFFAOYSA-N	O=C(OCC(OC(=O)CCCCCCCCCCCCCCCCCCCC)CO)CCCCCCCCCCCCCCCCCCCC	100	726.69147:3590 727.69482:3643 728.69818:1820	109.09804:20 181.1095:10 218.11307:10 255.21638:10 263.23987:10 264.27161:51 279.27704:10 282.27661:82 300.28259:41 317.21631:20 318.306:20 381.35822:10 383.36237:31 407.366:31 410.37479:10 424.10663:10 425.38681:20 426.42404:20 453.34171:20 453.40784:51 466.36526:10 467.40851:82 474.02753:10 481.42072:102 488.02872:10 495.44189:82 509.44122:61 512.90759:10 523.47089:41 537.50775:10 666.61963:10 …	68386	64970	16405	59866	27629	27791	24079	27479	18160	15704	16585	67325	27743	21580	5038	7607	36519	35258	17292	13689	60303	22591	22382	51182	58066	65310	58606
13.267	727.614	DG 42:2	[M+Na]+	727.621	C45H84O5	DG	XFXKIAPQYSHIGZ-UHFFFAOYSA-N	O=C(OCC(OC(=O)CCCCCCCCCCCCCCCCCCCCCC=CCC=CCCCCCCC)CO)CCCCCCC	99.3	727.61365:2916 728.617:3340 729.62036:1738	299.27435:10 708.6712:51 709.69757:41 726.67322:31 727.52594:41 727.6059:318 727.67828:41 727.70111:41	37526	18381	21523	25790	21556	23735	31895	9661	16812	5512	35831	46026	36134	31934	14744	4682	6760	22497	4589	12339	20058	35142	41582	44528	43277	14025	40207
11.634	729.545	DG 43:8	[M+Na]+	729.543	C46H74O5	DG	MUEBQPBXPWNTDF-UHFFFAOYSA-N	O=C(OCC(OC(=O)CCCCCCCCC=CCC=CCC=CCC=CCC=CCC=CCC=CCC=CCC)CO)CCCCCCCC	100	729.5434:2224 730.54675:8174 731.55011:5406	568.43597:10 570.53143:41 584.1507:10 588.5332:31 711.61603:20 729.53314:31	561	86166	84640	60721	2561	4457	3449	35418	78887	30969	4417	1500	2824	835	33993	26018	37574	2937	18342	24316	26198	5003	956	1147	18772	4883	15699
10.756	730.527	PC 32:2	[M+H]+	730.538	C40H76NO8P	PC	GPWHCUUIQMGELX-UHFFFAOYSA-N	O=C(OCC(OC(=O)CCCCCCCC=CCCCCCC)COP(=O)([O-])OCC[N+](C)(C)C)CCCCCCCC=CCCCCCC	87.6	730.53387:3717 731.53722:3738 732.54058:1958	119.09006:10 124.99905:51 164.14766:10 173.13576:21 184.07178:747 195.00542:41 535.46808:10 730.47656:104 730.52618:581	6611	16009	36586	36374	494	1275	1002	11754	57527	29216	10257	3767	3341	1474	55244	68521	99711	29200	54015	72471	39994	10561	4720	7169	13523	18069	22613
11.696	730.532	PE 35:2|PE 17:1_18:1	[M+H]+	730.538	C40H76NO8P	PE	MLYDZMPNTAJTBN-UHFFFAOYSA-N	O=C(OCC(OC(=O)CCCCCCCC=CCCCCCCCC)COP(=O)(O)OCCN)CCCCCCCC=CCCCCCCC	100	730.53235:43243 731.5357:37605 732.53906:10246	107.08561:51 109.09789:20 109.10085:92 109.12592:10 111.11403:31 118.54094:10 121.09845:71 123.1171:41 135.11465:71 142.05106:10 149.12831:71 151.14702:61 165.15868:41 184.07574:41 223.17509:10 233.21703:41 233.22565:92 247.2348:31 251.23317:41 265.25238:122 287.29382:10 294.27512:122 308.30072:71 321.27228:71 325.27008:82 339.28934:92 462.28879:31 480.30307:51 587.60138:61 589.51251:8382 730.532…	764	284339	195199	51547	110517	1799	1744	499211	919352	857358	29721	1832	2279	3704	96536	28193	114345	187595	83730	552696	767279	20098	4282	121913	139635	178831	164878
10.799	730.536	PC 32:2	[M+H]+	730.538	C40H76NO8P	PC	GPWHCUUIQMGELX-UHFFFAOYSA-N	O=C(OCC(OC(=O)CCCCCCCC=CCCCCCC)COP(=O)([O-])OCC[N+](C)(C)C)CCCCCCCC=CCCCCCC	87.5	730.53552:3645 731.53887:4001 732.54223:2231	184.07298:102 187.06923:10 195.00264:51 533.31671:10 536.47406:20 551.31262:10 729.45605:20 730.46301:92 730.52405:122	7354	55024	43074	35897	2044	3852	192	32593	52775	28795	11408	1339	5963	3812	40720	63381	97380	32223	68122	68579	29577	8689	4907	6675	14164	20426	16598
11.728	730.537	PE 35:2|PE 17:1_18:1	[M+H]+	730.538	C40H76NO8P	PE	MLYDZMPNTAJTBN-UHFFFAOYSA-N	O=C(OCC(OC(=O)CCCCCCCC=CCCCCCCCC)COP(=O)(O)OCCN)CCCCCCCC=CCCCCCCC	100	730.53656:14090 731.53991:15623 732.54327:6483	107.08294:20 109.1011:41 113.10233:20 123.11737:41 125.09428:31 135.11658:31 149.13376:31 249.1902:10 251.23126:41 265.25272:102 294.28275:82 308.29364:41 325.26788:31 339.2923:61 443.24496:10 462.31345:20 480.30655:20 587.58807:20 589.51294:3947 721.65771:10 730.48315:31 730.54034:508	5168	270126	153277	46155	115256	3928	1541	525178	846364	779201	29721	6310	7537	1692	86552	28529	124671	182545	79801	518764	712103	21213	3721	147280	140757	175418	166629
11.702	731.531	DG 43:7	[M+Na]+	731.558	C46H76O5	DG	HBMVJGGRLYOFFG-UHFFFAOYSA-N	O=C(OCC(OC(=O)CCCCCCCCCCCC=CCC=CCC=CCC=CCC=CCC=CCC=CCC)CO)CCCCCCCC	87.8	731.54437:4074 732.54772:3442 733.55108:1829	162.13788:10 184.07253:71 287.27048:10 484.41177:10 536.62146:20 590.51416:20 590.54504:31 671.30463:10 713.55298:20 731.56311:31 731.6051:31	559	122711	86938	25122	56541	1748	3356	214944	380205	352386	8623	633	2179	175	51811	15278	61742	112837	42932	230894	294521	7717	1476	58364	69569	83172	74708
11.854	731.597	SM 36:1;2O	[M+H]+	731.606	C41H83N2O6P	SM	IMSJPGOHOORVQA-UHFFFAOYSA-N	O=C(NC(COP(=O)([O-])OCC[N+](C)(C)C)C(O)C=CCCCCCCC)CCCCCCCCCCCCCCCCCCCCCCC	90.9	731.60449:2712 732.60784:3175 733.6112:1233	184.07103:122 304.30197:31 363.18451:10 449.31552:10 475.35196:10 530.5575:10 536.61005:31 569.40045:10 572.51746:31 572.55121:51 579.70111:10 590.50916:71 590.54346:92 599.74597:10 619.43909:31 675.48315:41 713.53271:41 731.55023:206 731.58838:123	35442	24386	11844	20641	10772	9583	12380	7794	9869	8363	39583	41049	73642	34185	20070	34578	26617	37073	42597	36413	25702	26117	20516	27179	17436	18256	32130
11.824	731.598	SM 36:1;2O	[M+H]+	731.606	C41H83N2O6P	SM	IMSJPGOHOORVQA-UHFFFAOYSA-N	O=C(NC(COP(=O)([O-])OCC[N+](C)(C)C)C(O)C=CCCCCCCC)CCCCCCCCCCCCCCCCCCCCCCC	96.6	731.59747:1935 732.60082:3474 733.60418:1276	162.13788:10 184.07253:71 287.27048:10 484.41177:10 536.62146:20 590.51416:20 590.54504:31 671.30463:10 713.55298:20 731.56311:31 731.6051:31	35442	24322	5531	20641	11155	6939	12380	3152	10108	8363	40026	42253	73752	34644	20070	34602	26617	31144	38149	49974	26001	26667	20516	23665	7907	8622	18835
12.12	732.544	PE 35:1	[M+H]+	732.554	C40H78NO8P	PE	JKNRVUASURIXEH-UHFFFAOYSA-N	O=C(OCC(OC(=O)CCCCCCCC=CCCCCCCCCC)COP(=O)(O)OCCN)CCCCCCCCCCCCCCC	94.2	732.54736:4473 733.55071:3401 734.55407:1807	239.23918:20 577.54877:10 591.53937:174 732.53546:31 732.68445:20	6335	59476	68178	23542	16866	1196	1534	98583	216528	141373	21686	545	2674	754	32978	6170	35262	67015	15202	92754	110147	18022	2726	31186	29367	39217	26040
11.279	732.546	PC 32:1	[M+H]+	732.554	C40H78NO8P	PC	MLBVVLKJELORDK-UHFFFAOYSA-N	O=C(OCC(OC(=O)CCCCCCCCCCCCCC=CCCCCCCCCCC)COP(=O)([O-])OCC[N+](C)(C)C)CCCCC	80.7	732.54565:3358 733.549:2630 734.55236:809	125.00546:10 184.06203:31 184.07352:102 732.54248:122	18750	51502	58019	53105	12374	11294	7033	60134	60801	62115	38791	19748	17133	10886	50448	60763	98260	55236	95903	56146	42308	33933	18591	20785	26587	29061	27071
11.838	732.548	PE 35:1	[M+H]+	732.554	C40H78NO8P	PE	UAKUCJGIIYSFFK-UHFFFAOYSA-N	O=C(OCC(OC(=O)CCCCCCCC=CCCCCCCCC)COP(=O)(O)OCCN)CCCCCCCCCCCCCCCC	90	732.54797:4372 733.55132:3305 734.55468:4212	129.22514:10 175.06396:10 184.07584:82 265.24783:31 573.54266:41 577.50861:325 589.51593:41 590.50354:112 591.51941:417 732.5293:217 732.62097:41	2844	16683	11893	18882	1065	1083	1152	7935	14733	18888	4196	8367	2462	2998	41650	53275	60590	10452	69035	88629	18071	2762	2034	18308	21948	10271	9789
11.314	732.557	PC 32:1	[M+H]+	732.554	C40H78NO8P	PC	QIBZFHLFHCIUOT-UHFFFAOYSA-N	O=C(OCC(OC(=O)CCCCCCCC=CCCCCCC)COP(=O)([O-])OCC[N+](C)(C)C)CCCCCCCCCCCCCCC	89.7	732.55115:1760 733.5545:2834 734.55786:810	145.09959:10 184.06067:20 184.07408:102 299.25101:10 478.35547:10 535.45038:10 575.5047:41 730.20312:10 732.54358:71	21480	31562	30891	25574	13388	15208	6028	72005	69698	54026	44783	20494	4409	17636	43812	77566	76637	68766	82138	56355	26423	34717	16605	15132	20423	18560	20187
11.774	734.565	PC 32:0	[M+H]+	734.569	C40H80NO8P	PC	KILNVBDSWZSGLL-UHFFFAOYSA-N	O=C(OCC(OC(=O)CCCCCCCCCCCCCCC)COP(=O)([O-])OCC[N+](C)(C)C)CCCCCCCCCCCCCCC	90.3	734.5647:7439 735.56805:8338 736.57141:2268	124.99921:10 184.07364:268 572.5412:10 647.54028:20 734.52368:42 734.55432:166 734.57727:227	37347	122610	60117	30118	15386	3591	14772	62385	59959	39526	27795	57697	39633	31986	55614	99198	58421	49717	57952	75163	60470	25227	15935	21172	26782	23564	39847
13.143	734.652	DG 43:3|DG 25:0_18:3	[M+NH4]+	734.666	C46H84O5	DG	YGGATPBSIPJOOT-UHFFFAOYSA-N	O=C(OCC(OC(=O)CCCCCCCC=CCC=CCC=CCC)CO)CCCCCCCCCCCCCCCCCCCCCCCC	100	734.66608:7844 735.66943:14575 736.67279:3844	105.07221:10 153.16376:10 183.08682:20 209.05984:10 226.17122:10 239.06535:122 240.07269:92 243.20868:41 247.412:10 257.07532:82 261.22513:92 292.27255:10 295.12988:163 296.1348:112 300.37463:10 313.14252:92 314.15262:82 317.23538:20 324.20316:20 333.24863:10 335.25668:225 348.17673:10 351.19156:174 352.19232:102 369.20337:61 370.21313:51 407.24176:41 408.25946:82 425.26266:20 439.22742:21 439.41…	40123	68555	76374	83184	79151	73916	105698	60568	67509	66354	99958	121047	113039	121942	25165	25809	36279	45014	24060	21371	69692	105535	121229	94978	34178	26714	91335
13.193	734.655	DG 43:3|DG 25:0_18:3	[M+NH4]+	734.666	C46H84O5	DG	YGGATPBSIPJOOT-UHFFFAOYSA-N	O=C(OCC(OC(=O)CCCCCCCC=CCC=CCC=CCC)CO)CCCCCCCCCCCCCCCCCCCCCCCC	100	734.66473:6395 735.66808:10964 736.67144:3832	149.13324:20 178.01222:10 239.06732:51 240.14467:10 258.08566:31 261.22726:20 293.18796:10 296.12991:31 309.3096:10 314.13513:20 333.26932:10 335.25677:133 347.26337:10 351.19434:51 352.18982:31 366.25272:10 369.20087:20 407.25351:20 408.2627:41 409.39877:20 437.39838:10 439.40842:174 622.49884:31 678.55292:41 699.63165:82 717.64404:51 734.54169:31 734.66028:82	118665	29126	73543	61827	101786	104256	137263	75305	75917	67313	110933	129047	125516	120351	7012	8123	15958	70951	28338	32080	85460	112246	120812	85061	101510	82100	62319
13.421	736.669	DG 43:2|DG 25:0_18:2	[M+NH4]+	736.681	C46H86O5	DG	QFQHMIDOIOTGPN-UHFFFAOYSA-N	O=C(OCC(OC(=O)CCCCCCCC=CCC=CCCCCC)CO)CCCCCCCCCCCCCCCCCCCCCCCC	100	736.66864:8435 737.67199:10323 738.67535:2226	245.22346:31 263.23529:51 301.23993:10 322.26007:21 331.18613:10 336.23831:21 337.27197:549 424.35678:31 425.39566:31 439.2088:21 439.41296:671 457.42697:31 699.78015:21 701.6449:525 719.64142:31 736.51263:31 736.56628:31 736.66589:163	129059	57359	36096	39474	92278	64230	88980	40853	41628	8242	129548	144468	152003	136347	6817	7716	7728	65281	35992	8683	54077	98989	65038	133148	75888	70905	61860
13.383	736.672	DG 43:2|DG 25:0_18:2	[M+NH4]+	736.681	C46H86O5	DG	QFQHMIDOIOTGPN-UHFFFAOYSA-N	O=C(OCC(OC(=O)CCCCCCCC=CCC=CCCCCC)CO)CCCCCCCCCCCCCCCCCCCCCCCC	100	736.67572:5879 737.67907:8100 738.68243:3240	243.17059:10 263.24313:20 337.25452:20 337.27005:153 438.3573:10 439.42203:133 701.64355:122 719.6778:20 736.58002:31 736.70264:20	130843	37089	42841	43597	85587	64646	92754	34236	34209	24910	125119	148062	158068	113898	17636	20985	5361	63705	35667	9183	30397	92898	82636	94463	29897	30882	67902
4.139	737.513	DG 44:11	[M+Na]+	737.511	C47H70O5	DG	PGVRDTOUAPDSES-UHFFFAOYSA-N	O=C(OCC(OC(=O)CCCCCC=CCC=CCC=CCC=CCC=CCC=CCC=CCC)CO)CCC=CCC=CCC=CCC=CCC	100	737.51349:2235 738.51684:658 739.5202:56	133.08492:31 262.22696:20 305.24548:31 309.21463:10 580.35309:20 677.36206:20 720.47974:41 736.51379:31 737.39142:431 737.52942:149	16853	3646	2237	2239	946	2686	5961	304	2142	205	11922	98606	12450	20976	1702	1456	873	10815	3630	1223	1704	2442	3039	4671	19382	20068	5215
4.05	737.518	DG 44:11	[M+Na]+	737.511	C47H70O5	DG	PGVRDTOUAPDSES-UHFFFAOYSA-N	O=C(OCC(OC(=O)CCCCCC=CCC=CCC=CCC=CCC=CCC=CCC=CCC)CO)CCC=CCC=CCC=CCC=CCC	99.8	737.51495:1436 738.5183:315 739.52166:130	287.24054:10 737.37238:51 737.38385:102 737.55255:20	77810	966	418	4533	3464	846	2860	1298	355	637	55735	26004	62794	107627	6034	5022	423	47123	9115	753	1731	12017	9119	29105	21099	6219	21443
12.835	737.591	DG 43:4	[M+Na]+	737.605	C46H82O5	DG	BGGHTRGQBWBDHB-UHFFFAOYSA-N	O=C(OCC(OC(=O)CCCCCCCCCCCCCCCCCCCCC=CCC=CCC=CCC=CCC)CO)CCCCCCCC	98.6	737.59723:1741 738.60058:1108 739.60394:7543	457.28622:10 569.40967:10 597.47217:20 608.39856:10 625.46802:31 681.53113:41 736.60919:20 737.55975:31 737.59039:51 737.62872:41	12391	34615	42946	39135	19171	15465	15951	42027	40813	29696	11454	13065	25629	17636	44690	56148	38353	27806	50147	45784	48018	24403	37964	15062	23237	10064	33223
11.451	738.497	PE 34:2	[M+Na]+	738.504	C39H74NO8P	PE	FDNTXHVTXUAIBD-UHFFFAOYSA-N	O=C(OCC(OC(=O)CCCCCCCCCCCCCCCC=CCC=CCCCCCCC)COP(=O)(O)OCCN)CCCCC	93.6	738.49731:3603 739.50066:2024 740.50402:809	164.0022:20 384.14233:10 495.26556:20 496.26199:41 552.3335:31 553.33923:20 571.91351:10 575.50122:31 597.48401:51 608.4035:51 609.4068:41 612.2644:10 664.44788:31 665.44537:51 695.44202:31 736.48022:10 738.50067:174 738.61578:20	5090	56480	75030	22771	10791	1409	2831	62647	56575	58594	6391	4650	8543	14519	13719	9907	12987	40698	42051	88481	39148	13935	3464	12563	50561	48735	38255
10.666	738.499	PE 36:5	[M+H]+	738.507	C41H72NO8P	PE	JGTAFGRCHGWQAN-UHFFFAOYSA-N	O=C(OCC(OC(=O)CCCCCCCCCC=CCC=CCC=CCC=CCC=CCC)COP(=O)(O)OCCN)CCCCCCCCC	87.4	738.50519:1226 739.50854:762 740.5119:1016	304.2673:10 552.40729:10 597.47449:61 738.19849:20 738.52069:20	15524	31108	21657	10799	17075	3931	11612	25185	61265	29535	24626	18469	21542	14773	7471	4913	1848	25160	2871	2109	11705	10100	14027	27682	22057	19814	14963
11.071	738.513	PG 32:1	[M+NH4]+	738.528	C38H73O10P	PG	NOFOTAHTYLXZNV-UHFFFAOYSA-N	O=C(OCC(OC(=O)CCCCCCCC=CCCCCCC)COP(=O)(O)OCC(O)CO)CCCCCCCCCCCCCCC	98.1	738.52515:1989 739.5285:2277 740.53186:5314	223.47609:10 284.10513:10 311.24448:31 311.25195:31 479.89426:21 549.48395:1165 597.47064:41 738.48669:82 738.52887:71	582	15239	23681	7803	10647	2355	3357	21792	17280	23732	10550	1637	2273	3672	18202	17514	16794	14653	26589	31615	50974	6042	787	16502	9743	13326	12165
9.723	739.513	DG 44:10	[M+Na]+	739.527	C47H72O5	DG	KERCMTWAJRDWJL-UHFFFAOYSA-N	O=C(OCC(OC(=O)CCCCC=CCC=CCC=CCC=CCC=CCC=CCC=CCC=CCC=CCC=CCC)CO)CCCCCCC	85.7	739.51251:1445 740.51586:810 741.51922:2565	247.11275:10 301.13449:10 304.25876:174 305.26431:194 306.27646:112 307.28036:143 313.26343:20 331.1347:10 335.26044:71 336.25897:92 337.26935:112 338.27606:163 465.28683:10 654.4798:20 703.50507:31 707.49487:10 721.53662:102 739.3894:31 739.44312:31 739.50458:82 739.54297:71	25332	12667	7620	5646	24473	12977	15369	11524	25639	12375	34961	23746	23646	30625	13044	7950	10387	24360	9702	5915	12289	19184	16644	34831	11958	7325	4448
12.772	739.615	DG 43:3	[M+Na]+	739.621	C46H84O5	DG	OPUPXPQLPVBEMM-UHFFFAOYSA-N	O=C(OCC(OC(=O)CCCCCCCCCCCCCCCCCCC=CCC=CCC=CCCCCCCC)CO)CCCCCCCC	100	739.62177:6655 740.62512:9361 741.62848:3065	257.15381:10 271.80722:10 300.16849:10 325.16919:10 341.246:31 399.3259:10 409.39227:20 515.38574:10 595.4646:10 609.48456:20 617.06415:10 627.4953:20 639.51965:31 664.51459:10 665.53033:31 665.55585:41 683.56232:20 721.60413:143 739.51904:51 739.6189:51	49994	103347	98330	97869	38443	46580	37421	78917	101759	75417	55303	58813	35560	48439	111879	108289	93372	83671	113133	106969	117863	47004	57159	36308	57940	74791	59457
12.803	739.616	DG 43:3	[M+Na]+	739.621	C46H84O5	DG	OPUPXPQLPVBEMM-UHFFFAOYSA-N	O=C(OCC(OC(=O)CCCCCCCCCCCCCCCCCCC=CCC=CCC=CCCCCCCC)CO)CCCCCCCC	100	739.61945:5335 740.6228:2987 741.62616:2285	133.09918:10 217.19897:41 225.12213:10 243.16542:20 271.13205:51 283.19797:10 285.18997:133 311.19827:31 327.19571:61 341.23248:20 341.24033:71 359.20444:10 367.26273:41 369.24042:41 371.35669:10 383.26599:41 406.34409:10 407.35498:31 408.35571:31 409.37482:31 410.3866:41 541.42664:41 542.40601:10 567.47021:31 595.46136:10 597.48187:92 609.48138:51 619.39874:10 623.53406:112 627.49213:51 639.5271…	36362	105566	100076	99322	34433	49843	40582	88449	106442	73206	54144	48191	35977	48761	123250	112792	96081	89449	112712	102264	96319	33107	59364	37223	57831	74791	58001
11.885	739.623	DG 43:3	[M+Na]+	739.621	C46H84O5	DG	OPUPXPQLPVBEMM-UHFFFAOYSA-N	O=C(OCC(OC(=O)CCCCCCCCCCCCCCCCCCC=CCC=CCC=CCCCCCCC)CO)CCCCCCCC	100	739.62317:5286 740.62652:3060 741.62988:612	216.17427:10 247.17053:20 250.24741:10 262.25348:102 263.25351:61 269.18713:10 277.26572:41 290.28061:10 293.26843:10 301.28864:10 558.5379:31 559.52258:82 561.53467:31 561.55475:10 693.58838:10 739.48999:41 739.54761:61 739.58215:143	30138	193116	131565	125548	82240	49332	31548	142799	184029	225043	88497	68365	19445	36734	276983	258084	303181	156681	449213	344635	128861	81496	45136	64538	93056	102120	106849
11.862	740.512	PE 34:1	[M+Na]+	740.52	C39H76NO8P	PE	JQTSNHVCHATICS-UHFFFAOYSA-N	O=C(OCC(OC(=O)CCCCCCCCCCCCCCCC=CCCCCCCCCCC)COP(=O)(O)OCCN)CCCCC	93.3	740.5119:6803 741.51525:7338 742.51861:2491	107.09724:10 120.96014:31 120.96635:82 158.62222:10 164.01022:196 236.14714:61 237.14832:31 439.38818:10 441.23373:41 458.26556:31 475.36752:41 483.39169:20 501.40076:61 577.50732:184 580.8335:21 597.02795:10 599.48999:302 614.06421:10 617.49036:41 672.46649:10 697.47955:257 739.62872:249 740.51978:1227 740.62732:135	811	47226	70087	11182	11931	716	0	51034	71521	53266	4347	1777	279	29	12501	7143	28033	25643	25674	65390	85716	6766	2343	25066	28544	29063	21264
11.824	740.513	PE 34:1	[M+Na]+	740.52	C39H76NO8P	PE	JQTSNHVCHATICS-UHFFFAOYSA-N	O=C(OCC(OC(=O)CCCCCCCCCCCCCCCC=CCCCCCCCCCC)COP(=O)(O)OCCN)CCCCC	90	740.50885:1697 741.5122:3503 742.51556:1364	157.09996:10 164.00443:51 236.14459:31 457.38321:20 475.3826:10 498.99136:10 501.39413:41 576.29651:10 577.51385:31 599.49323:61 689.23425:10 697.46075:31 697.52417:10 739.62091:122 740.50427:133 740.62335:71	811	47226	63021	11641	11771	716	0	53993	63153	50698	4498	1777	279	357	14968	7503	25158	26919	25304	68079	94247	7466	3008	22322	14244	28916	19248
11.114	740.516	PE 36:4|PE 18:2_18:2	[M+H]+	740.523	C41H74NO8P	PE	SSCDRSKJTAQNNB-UHFFFAOYSA-N	O=C(OCC(OC(=O)CCCCCCCC=CCC=CCCCCC)COP(=O)(O)OCCN)CCCCCCCC=CCC=CCCCCC	100	740.51764:1981 741.52099:2786 742.52435:1152	111.11588:20 149.13219:20 182.694:10 184.0705:51 221.11778:10 243.20303:41 260.23236:163 263.23578:31 278.24515:41 283.25519:31 306.27951:51 312.16055:10 530.50116:41 542.50183:82 544.50623:20 550.48187:31 551.49261:92 560.50378:206 597.59625:21 599.49933:1175 624.44794:10 625.52087:41 722.51208:31 722.5462:154 740.41907:31 740.47668:93 740.51508:282 740.56885:82 740.58807:61	8179	95627	60307	33068	15480	2616	8722	66233	131040	80171	26227	20426	23797	7977	14509	5469	15989	25988	51795	48812	55115	15047	7376	29712	26458	26173	30567
11.073	740.517	PE 36:4	[M+H]+	740.523	C41H74NO8P	PE	SORIOVRDSISDNO-UHFFFAOYSA-N	O=C(OCC(OC(=O)CCCCCCCCCC=CCC=CCCCCCC)COP(=O)(O)OCCN)CCCCCCC=CCC=CCCC	93.9	740.51727:9952 741.52062:13686 742.52398:4666	221.18118:10 260.24179:31 300.30533:10 319.26453:20 550.5011:31 560.48969:31 568.35474:10 599.50537:902 722.53723:31 740.47522:41 740.50592:102 740.51746:194	8515	95478	53644	32896	16057	8092	10080	63833	128971	81738	25221	20426	23576	7908	14081	4411	15609	34961	56693	35582	55908	16546	15974	28468	28984	28332	25683
10.284	740.528	MGDG 32:4|MGDG 16:2_16:2	[M+NH4]+	740.531	C41H70O10	MGDG	ZPCGKGXYEVCOGJ-UHFFFAOYSA-N	O=C(OCC(OC(=O)CCCCCCCC=CCC=CCCC)COC1OC(CO)C(O)C(O)C1O)CCCCCCCC=CCC=CCCC	100	740.5282:2422 741.53155:2810 742.53491:937	215.17075:20 217.1925:51 231.18214:10 235.19844:20 261.22821:20 305.2128:10 306.27676:286 307.22375:31 309.2413:267 311.26047:102 401.29446:20 475.28629:10 543.41638:20 543.43945:61 561.43341:71 597.42389:20 707.47699:10 722.52765:20 724.39587:10 740.4425:41 740.47711:41 740.53088:51	22140	42762	65660	14291	4367	3179	12008	11446	15295	26513	21442	6385	17717	6937	39872	34843	59920	32247	46878	38755	29560	6247	15710	4412	20657	32255	22615
11.467	742.525	PE 36:3	[M+H]+	742.538	C41H76NO8P	PE	GKAFCSRKMWFPSJ-UHFFFAOYSA-N	O=C(OCC(OC(=O)CCCCCCCC=CCC=CCCCCC)COP(=O)(O)OCCN)CCCCCCCC=CCCCCCCCC	90.5	742.53058:4653 743.53393:2833 744.53729:2428	262.24612:41 263.2301:10 290.26334:10 339.28613:41 511.36349:10 542.25989:10 544.50098:41 558.19464:10 562.51904:51 568.4881:20 580.52423:10 601.52106:334 724.56018:41 740.09387:10 742.45776:20 742.55389:92	2683	79926	46770	32380	12164	6889	2600	91283	80666	43227	4080	3298	7664	9403	15916	19178	25908	17437	25798	76518	66380	12796	10233	15591	22005	23879	25435
10.71	742.531	PC 33:3	[M+H]+	742.538	C41H76NO8P	PC	FHTHYAKSWVNHHC-UHFFFAOYSA-N	O=C(OCC(OC(=O)CCCCCCCC=CCC=CCC=CCC)COP(=O)([O-])OCC[N+](C)(C)C)CCCCCCCCCCCCCC	85.8	742.54041:3276 743.54376:4026 744.54712:3546	184.0699:61 742.54462:61	22418	49467	45648	33474	3923	12723	17845	41005	118290	43519	32521	17894	22913	16829	36572	27807	22018	29542	30877	11368	33642	24652	17270	22517	22288	26638	26091
10.66	742.539	MGDG 32:3|MGDG 16:1_16:2	[M+NH4]+	742.546	C41H72O10	MGDG	IMNISHCIWOAKNO-UHFFFAOYSA-N	O=C(OCC(OC(=O)CCCCCCCC=CCC=CCCC)COC1OC(CO)C(O)C(O)C1O)CCCCCCCC=CCCCCCC	100	742.54504:1479 743.54839:1785 744.55175:2459	180.17522:10 184.07323:41 268.55429:10 308.28485:31 309.24985:10 311.25412:41 545.45929:20 557.46033:10 634.40808:10 742.4837:31 742.53369:51	14992	41762	46433	25664	11294	10627	16170	37041	32044	32888	23131	14724	15591	3126	41046	31882	63466	29131	31796	33252	34198	24666	13346	22667	7669	28370	10963
11.813	744.545	PE 36:2|PE 18:1_18:1	[M+H]+	744.554	C41H78NO8P	PE	MWRBNPKJOOWZPW-UHFFFAOYSA-N	O=C(OCC(OC(=O)CCCCCCCC=CCCCCCCCC)COP(=O)(O)OCCN)CCCCCCCC=CCCCCCCCC	100	744.55109:56968 745.55444:53167 746.5578:20174	107.11185:10 112.08785:10 265.25424:61 308.2977:51 339.2861:31 603.52722:1308 741.15381:10 744.53595:352	6264	492118	825346	152635	80837	16717	4281	642377	839201	511083	131152	5034	4857	3888	158625	293960	764910	242292	253132	703847	709065	184988	39931	260962	177548	209191	220672
11.109	744.545	MGDG 32:2|MGDG 16:1_16:1	[M+NH4]+	744.562	C41H74O10	MGDG	JEVHYEXEBHQRHN-UHFFFAOYSA-N	O=C(OCC(OC(=O)CCCCCCCC=CCCCCCC)COC1OC(CO)C(O)C(O)C1O)CCCCCCCC=CCCCCCC	100	744.55499:4664 745.55834:3988 746.5617:1573	166.06725:20 184.07404:282 193.77162:10 194.99985:245 196.00261:31 283.22406:10 308.30612:31 311.26053:174 313.27127:51 533.49353:10 547.47174:153 550.48511:92 565.4848:51 565.51166:10 572.48248:41 575.49609:31 726.48309:20 744.45819:150 744.48132:405 744.56604:296	15525	128869	95898	69021	8500	8588	9740	87315	197377	88096	30677	23449	17156	8967	82096	55750	116599	46720	89674	115459	83763	26873	10807	16836	35935	42555	46453
11.853	744.559	PE 36:2|PE 18:1_18:1	[M+H]+	744.554	C41H78NO8P	PE	MWRBNPKJOOWZPW-UHFFFAOYSA-N	O=C(OCC(OC(=O)CCCCCCCC=CCCCCCCCC)COP(=O)(O)OCCN)CCCCCCCC=CCCCCCCCC	100	744.55878:8963 745.56213:10317 746.56549:5513	109.10245:51 121.10015:20 247.23308:31 265.2529:112 307.11023:10 308.28406:31 321.27298:20 339.27969:51 462.29294:31 480.30734:31 601.55835:31 603.53015:2925 726.62079:20 743.55011:31 744.55133:464	36177	315736	425050	42894	46115	21332	8762	336541	264850	357800	100471	25495	13179	6407	94221	201475	230342	207741	196672	403861	461529	131710	32637	167313	107066	144874	93851
13.081	745.578	DG 44:7	[M+Na]+	745.574	C47H78O5	DG	TVSSSGWNFOCTSL-UHFFFAOYSA-N	O=C(OCC(OC(=O)CCCCCCCCCCCCCC=CCC=CCC=CCC=CCC=CCC=CCC=CCC)CO)CCCCCCC	100	745.57788:8977 746.58123:8745 747.58459:6308	121.09959:20 149.13121:31 163.1449:10 165.09818:20 201.16206:10 217.20184:10 229.11421:20 231.20029:20 243.21021:20 281.23492:10 295.24573:10 353.24445:20 377.31989:20 410.32123:10 420.24362:20 473.4198:20 607.43011:10 628.15338:10 728.56476:20 745.57043:250 745.64758:20	70888	7234	6770	2331	46315	60142	98140	637	7861	3084	83736	125183	34668	139619	4615	896	3153	32068	10006	5487	2501	132021	117687	108852	37455	41870	34024
12.876	745.578	DG 44:7	[M+Na]+	745.574	C47H78O5	DG	TVSSSGWNFOCTSL-UHFFFAOYSA-N	O=C(OCC(OC(=O)CCCCCCCCCCCCCC=CCC=CCC=CCC=CCC=CCC=CCC=CCC)CO)CCCCCCC	100	745.57849:7615 746.58184:8803 747.5852:5645	119.09046:10 121.10481:10 149.13365:41 151.07431:51 191.1062:31 201.1611:31 203.18248:31 215.11076:20 215.18738:10 229.12183:31 255.21425:31 283.24057:20 541.46271:20 745.59033:395	116495	1530	1081	1746	68057	84098	117499	1488	1725	1393	139137	125766	39775	174952	2912	6016	721	51545	2511	1059	1497	161254	137205	116306	53703	33565	53506
11.032	745.58	DG 44:7	[M+Na]+	745.574	C47H78O5	DG	TVSSSGWNFOCTSL-UHFFFAOYSA-N	O=C(OCC(OC(=O)CCCCCCCCCCCCCC=CCC=CCC=CCC=CCC=CCC=CCC=CCC)CO)CCCCCCC	100	745.57709:6445 746.58044:6201 747.5838:3168	163.14748:10 189.10693:10 195.0331:20 270.04193:10 405.39771:10 573.48212:71 583.55334:10 727.59271:10 745.57361:112	177742	8155	17981	3165	171795	142463	200403	20317	10080	5695	197927	239857	159293	272715	7186	21324	27672	104576	28550	21078	4122	193997	119805	154400	86089	87903	98640
14.397	745.582	DG 44:7	[M+Na]+	745.574	C47H78O5	DG	TVSSSGWNFOCTSL-UHFFFAOYSA-N	O=C(OCC(OC(=O)CCCCCCCCCCCCCC=CCC=CCC=CCC=CCC=CCC=CCC=CCC)CO)CCCCCCC	100	745.58173:2843 746.58508:1710 747.58844:4652	229.17633:10 745.55505:61 745.58203:92	25091	1673	410	656	19387	30428	20954	465	3068	446	17693	30085	7684	29739	1678	561	2307	17341	1288	176	1551	96308	98684	17185	20367	6424	21164
10.989	745.583	DG 44:7	[M+Na]+	745.574	C47H78O5	DG	TVSSSGWNFOCTSL-UHFFFAOYSA-N	O=C(OCC(OC(=O)CCCCCCCCCCCCCC=CCC=CCC=CCC=CCC=CCC=CCC=CCC)CO)CCCCCCC	99.1	745.58307:10718 746.58642:8674 747.58978:4093	151.07852:31 173.13872:20 195.04593:10 203.17719:20 217.11424:20 227.10973:10 267.12363:10 335.26123:10 387.22055:10 471.33951:10 541.45966:20 685.52783:10 727.56714:10 745.38971:20 745.55933:145 745.5979:174	183468	6400	4195	1655	183682	220582	209512	7594	7479	4407	222482	245681	176486	280444	5734	10525	7123	43036	21196	4054	3762	197346	90412	181601	97832	57996	34982
13.356	745.584	DG 44:7	[M+Na]+	745.574	C47H78O5	DG	TVSSSGWNFOCTSL-UHFFFAOYSA-N	O=C(OCC(OC(=O)CCCCCCCCCCCCCC=CCC=CCC=CCC=CCC=CCC=CCC=CCC)CO)CCCCCCC	100	745.58093:6972 746.58428:7200 747.58764:5040	151.07533:20 247.23373:10 727.50177:10 745.5741:122	111310	12361	6965	3097	112547	123443	157899	10837	23885	8660	207357	121397	84674	163438	18524	17939	15575	100420	20342	21865	13445	188628	165621	116569	84571	76584	58375
13.113	745.584	DG 44:7	[M+Na]+	745.574	C47H78O5	DG	TVSSSGWNFOCTSL-UHFFFAOYSA-N	O=C(OCC(OC(=O)CCCCCCCCCCCCCC=CCC=CCC=CCC=CCC=CCC=CCC=CCC)CO)CCCCCCC	98.1	745.58429:10703 746.58764:8789 747.591:7293	151.07016:20 189.15485:20 227.17397:10 391.32959:20 745.50629:20 745.59113:263	86266	3287	2963	3980	53926	98848	118507	2726	2615	2239	97685	124155	33025	134566	1832	1173	1226	33411	13367	1429	1204	139590	135782	103889	42784	65614	46713
13.669	745.677	DG 43:0	[M+Na]+	745.668	C46H90O5	DG	RDNUQBFRLNMGHF-UHFFFAOYSA-N	O=C(OCC(OC(=O)CCCCCCC)CO)CCCCCCCCCCCCCCCCCCCCCCCCCCCCCCCCCC	100	745.66846:3067 746.67181:4339 747.67517:2410	143.79352:10 191.17882:10 207.10959:10 423.29544:10 473.32635:20 717.63721:20 727.49243:20 745.58392:112 745.59161:153 745.67261:71	111542	20094	1739	5822	59770	72228	63969	2164	30379	6184	176797	138367	128836	81073	10193	39384	3076	71148	27497	3080	2917	68588	34699	72898	16957	17418	14936
13.708	745.679	DG 43:0	[M+Na]+	745.668	C46H90O5	DG	RDNUQBFRLNMGHF-UHFFFAOYSA-N	O=C(OCC(OC(=O)CCCCCCC)CO)CCCCCCCCCCCCCCCCCCCCCCCCCCCCCCCCCC	100	745.67334:6069 746.67669:3386 747.68005:1523	131.08934:10 133.10294:20 151.07841:20 163.13911:10 179.10751:20 189.0883:10 191.09702:20 198.1356:10 314.92023:10 443.46475:10 451.36609:10 453.36584:41 479.38779:31 487.35529:20 713.33344:10 717.64594:31 744.67566:20 745.59283:92 745.63141:52 745.66223:157	111130	18767	2583	5183	65729	75812	75306	4918	27378	10453	159031	108634	127849	57680	8125	40074	3076	58185	22032	1143	4440	24745	20622	71357	18739	36037	19787
11.534	746.561	MGDG 32:1|MGDG 16:0_16:1	[M+NH4]+	746.578	C41H76O10	MGDG	SEERXXKFFSXYGE-UHFFFAOYSA-N	O=C(OCC(OC(=O)CCCCCCCC=CCCCCCC)COC1OC(CO)C(O)C(O)C1O)CCCCCCCCCCCCCCC	100	746.56525:3666 747.5686:3792 748.57196:1580	225.13167:10 311.24911:31 313.27731:20 495.25781:10 549.45917:20 549.5022:20 746.54712:20	15450	78701	83900	45240	9598	8962	3580	43722	73922	50617	23471	16906	17715	16466	50256	60750	78334	45942	62581	70853	31346	18178	12178	15864	10453	13526	19399
8.754	747.583	DG 44:6	[M+Na]+	747.59	C47H80O5	DG	POFTTXYZYWTJEQ-UHFFFAOYSA-N	O=C(OCC(OC(=O)CCCCCCCCCCCCCCCCC=CCC=CCC=CCC=CCC=CCC=CCC)CO)CCCCCCC	100	747.58771:1021 748.59106:1050 749.59442:400	747.47272:31 747.58466:133	3131	8634	12530	9714	260	9313	8792	9552	9765	10959	7402	5762	8919	5642	10209	12115	11878	11861	10940	12561	8045	1560	12163	5274	4299	2088	7488
12.463	747.594	DG 44:6	[M+Na]+	747.59	C47H80O5	DG	POFTTXYZYWTJEQ-UHFFFAOYSA-N	O=C(OCC(OC(=O)CCCCCCCCCCCCCCCCC=CCC=CCC=CCC=CCC=CCC=CCC)CO)CCCCCCC	100	747.58826:2871 748.59161:3440 749.59497:13157	235.16884:20 445.34338:10 711.6806:10 729.5871:20 747.54236:51 747.58093:123 747.61182:144	27752	57232	23787	55103	13643	14644	14910	10253	14172	6141	38399	30179	21705	27722	29932	61738	42736	21805	56355	26117	65006	21090	33242	18225	34383	37605	35876
15.463	747.595	DG 44:6	[M+Na]+	747.59	C47H80O5	DG	POFTTXYZYWTJEQ-UHFFFAOYSA-N	O=C(OCC(OC(=O)CCCCCCCCCCCCCCCCC=CCC=CCC=CCC=CCC=CCC=CCC)CO)CCCCCCC	98.4	747.5993:2073 748.60265:2658 749.60601:1098	119.08192:3 151.0802:17 187.15399:10 189.09225:10 190.09918:3 191.18102:14 200.08992:3 205.12157:7 211.15218:3 215.18384:10 229.11813:7 255.14035:14 257.1535:17 269.21796:7 307.2092:3 368.60056:3 459.32526:24 487.68277:3 529.40186:7 595.4436:7 747.60669:261 747.6955:14	17995	993	379	288	10004	11072	14398	1023	3319	261	17462	23783	14352	25686	506	126	530	10720	2078	643	2595	10657	19307	29703	23511	33646	31989
14.106	747.596	DG 44:6	[M+Na]+	747.59	C47H80O5	DG	POFTTXYZYWTJEQ-UHFFFAOYSA-N	O=C(OCC(OC(=O)CCCCCCCCCCCCCCCCC=CCC=CCC=CCC=CCC=CCC=CCC)CO)CCCCCCC	100	747.59198:4283 748.59533:5783 749.59869:4981	215.10216:10 233.14362:82 435.25262:102 477.26001:71 747.54877:206	203454	58776	7395	32822	592485	570322	761873	33860	71741	24635	533259	524799	398962	847398	30626	58171	30933	231022	48461	2719	37407	438455	730392	589724	296825	224253	251220
13.748	747.599	DG 44:6	[M+Na]+	747.59	C47H80O5	DG	POFTTXYZYWTJEQ-UHFFFAOYSA-N	O=C(OCC(OC(=O)CCCCCCCCCCCCCCCCC=CCC=CCC=CCC=CCC=CCC=CCC)CO)CCCCCCC	97.1	747.599:66404 748.60235:61627 749.60571:19960	105.07143:31 105.56402:10 107.08669:41 107.60741:10 109.09898:51 111.11512:31 119.08063:20 121.10265:31 123.11664:51 133.09836:31 135.11742:61 137.1335:41 145.09361:20 147.11574:51 149.13289:72 151.07526:226 157.10162:10 159.11464:31 161.12793:41 163.14485:41 165.0818:31 173.12776:31 175.14722:82 177.16333:41 187.15041:41 189.16437:61 191.10518:112 199.15074:31 201.16002:61 203.09889:51 203.17937…	1141254	14387	6464	5497	317223	587197	684443	15689	34988	6177	1075356	576911	274717	955841	9468	1578	2580	269448	23908	923	6327	1393456	1135074	826826	93042	189457	98113
15.346	747.6	DG 44:6	[M+Na]+	747.59	C47H80O5	DG	POFTTXYZYWTJEQ-UHFFFAOYSA-N	O=C(OCC(OC(=O)CCCCCCCCCCCCCCCCC=CCC=CCC=CCC=CCC=CCC=CCC)CO)CCCCCCC	100	747.59723:5110 748.60058:7498 749.60394:2306	171.11661:5 229.1207:5 257.23087:5 264.38736:5 459.31287:10 651.4873:5 747.59375:212	58135	5870	1210	1653	68137	81962	77477	3057	15094	887	129512	87144	62839	155848	3508	556	2737	39315	8770	1940	12363	51917	89255	102733	5572	10354	10073
14.135	747.601	DG 44:6	[M+Na]+	747.59	C47H80O5	DG	POFTTXYZYWTJEQ-UHFFFAOYSA-N	O=C(OCC(OC(=O)CCCCCCCCCCCCCCCCC=CCC=CCC=CCC=CCC=CCC=CCC)CO)CCCCCCC	100	747.59607:2941 748.59942:4309 749.60278:5421	189.09134:20 217.11519:10 233.15425:41 283.23978:10 295.12766:20 340.35815:10 435.24866:31 459.33554:20 477.25876:41 478.70633:10 610.4826:10 691.4848:20 747.55383:112 747.58472:92 747.7005:20	184374	52450	7104	33578	582987	544077	731304	23637	79213	25334	472701	555565	423505	828326	31196	62547	31172	235904	49480	4644	37407	445063	698480	220010	274631	277214	264983
13.79	747.601	DG 44:6	[M+Na]+	747.59	C47H80O5	DG	POFTTXYZYWTJEQ-UHFFFAOYSA-N	O=C(OCC(OC(=O)CCCCCCCCCCCCCCCCC=CCC=CCC=CCC=CCC=CCC=CCC)CO)CCCCCCC	100	747.59351:18629 748.59686:15239 749.60022:4985	107.08543:51 109.0977:20 119.08698:10 135.11102:20 151.06499:20 151.07367:102 153.15785:10 160.09036:10 187.1447:51 189.16251:20 191.1033:20 201.16208:31 203.11705:20 211.15251:10 215.18625:10 231.21097:31 233.15346:61 243.13968:31 243.21233:31 255.98016:10 257.22171:20 267.06827:31 271.23956:31 299.27383:20 309.06305:20 327.08368:20 337.27774:10 421.37546:31 461.42728:10 475.42093:31 521.20239:1…	1153386	14148	9530	5395	281573	587197	627314	11481	37601	6869	851806	511847	375930	852993	8308	798	4629	290946	9834	1649	6159	891649	1985660	910788	278187	242230	305230
12.212	747.603	DG 44:6	[M+Na]+	747.59	C47H80O5	DG	POFTTXYZYWTJEQ-UHFFFAOYSA-N	O=C(OCC(OC(=O)CCCCCCCCCCCCCCCCC=CCC=CCC=CCC=CCC=CCC=CCC)CO)CCCCCCC	100	747.59436:15954 748.59771:12146 749.60107:3439	121.60295:10 133.09944:10 147.12711:10 149.1357:20 151.07635:82 187.14763:20 191.10626:31 213.1646:10 217.19035:31 241.18987:20 257.22501:31 261.19122:10 271.23828:31 461.4162:20 543.50165:20 747.60272:460	686829	74175	119788	55521	301752	355009	296847	117316	165041	72725	695543	606918	533094	700729	69863	20483	56241	568550	104507	50593	60243	392250	501102	412611	375286	409198	394429
10.57	747.604	DG 44:6	[M+Na]+	747.59	C47H80O5	DG	POFTTXYZYWTJEQ-UHFFFAOYSA-N	O=C(OCC(OC(=O)CCCCCCCCCCCCCCCCC=CCC=CCC=CCC=CCC=CCC=CCC)CO)CCCCCCC	88.9	747.60358:4091 748.60693:2899 749.61029:1180	133.10652:10 149.13457:10 151.07695:51 163.14838:20 165.08896:31 175.1452:20 179.17761:10 189.17:20 191.10693:41 205.11958:20 207.13225:10 213.1653:31 227.18184:10 244.12866:10 251.18007:10 265.18393:20 317.08563:31 318.07687:133 319.07724:71 375.2894:10 405.35626:20 415.36261:10 425.28421:10 473.35358:20 533.43903:10 547.37671:20 585.46594:20 665.53491:20 729.58313:10 747.43018:61 747.48804:41 7…	7285	1655	1289	876	13852	24738	14090	1169	1612	294	31158	10535	4567	29667	1632	528	114	12588	742	222	383	42875	74550	20688	7196	9672	7904
13.352	748.675	DG 44:3|DG 26:0_18:3	[M+NH4]+	748.681	C47H86O5	DG	UXXMVSOSAPZHNG-UHFFFAOYSA-N	O=C(OCC(OC(=O)CCCCCCCC=CCC=CCC=CCC)CO)CCCCCCCCCCCCCCCCCCCCCCCCC	100	748.67957:1565 749.68292:1505 750.68628:1963	140.1543:10 149.12819:10 220.17546:10 255.13484:10 261.21857:51 334.21133:10 335.25998:82 347.3009:10 449.35214:20 453.42834:71 700.51501:10 713.64264:51 731.63477:20 748.5293:31 748.61816:184 748.68384:51	26868	4533	2805	15991	23131	22201	27150	3421	8909	9708	32400	27848	34452	25401	1048	4165	2191	22263	9851	2025	10594	23915	20762	23909	21721	18626	21430
13.317	748.68	DG 44:3|DG 26:0_18:3	[M+NH4]+	748.681	C47H86O5	DG	UXXMVSOSAPZHNG-UHFFFAOYSA-N	O=C(OCC(OC(=O)CCCCCCCC=CCC=CCC=CCC)CO)CCCCCCCCCCCCCCCCCCCCCCCCC	100	748.67426:1240 749.67761:2023 750.68097:1011	187.14796:10 211.14792:10 257.14899:10 335.25604:20 452.35736:10 453.42691:31 713.65247:20 748.55487:41 748.60126:122 748.63599:51 748.69397:41	26868	9616	3007	14820	23111	23678	26440	9892	9420	5843	29165	28554	32243	27634	3626	2067	2107	21981	3047	6199	13363	20622	18628	22462	17478	15203	22034
11.14	749.504	DG 45:12	[M+Na]+	749.511	C48H70O5	DG	JJMNANGLESXGGY-UHFFFAOYSA-N	O=C(OCC(OC(=O)CCCCC=CCC=CCC=CCC=CCC=CCC=CCC=CCC=CCC)CO)CC=CCC=CCC=CCC=CCC	100	749.50537:1701 750.50872:887 751.51208:774	749.51685:123	765	12148	15828	27726	512	562	748	16659	4158	8327	2202	347	3210	4734	15869	27768	35781	5925	46617	58282	47846	1093	686	1507	8249	12434	10524
11.09	749.507	DG 45:12	[M+Na]+	749.511	C48H70O5	DG	JJMNANGLESXGGY-UHFFFAOYSA-N	O=C(OCC(OC(=O)CCCCC=CCC=CCC=CCC=CCC=CCC=CCC=CCC=CCC)CO)CC=CCC=CCC=CCC=CCC	100	749.50989:2792 750.51324:1619 751.5166:1416	730.5694:10 749.50641:112 749.54504:20	677	12397	41467	30838	1924	1571	984	16512	11015	23320	6852	405	1192	3106	45686	40755	102011	3213	50147	30848	40205	626	5393	968	15289	6090	5376
12.43	749.596	DG 44:5	[M+Na]+	749.605	C47H82O5	DG	LAAWPLOHEMXMFP-UHFFFAOYSA-N	O=C(OCC(OC(=O)CCCCCCCCCCCCCCCCCCCC=CCC=CCC=CCC=CCC=CCC)CO)CCCCCCC	100	749.60468:7984 750.60803:6073 751.61139:3439	201.16411:10 233.15359:51 234.15706:41 239.2984:10 259.13644:20 297.17755:20 315.19656:20 323.20715:20 339.18918:41 344.26773:10 349.26001:31 350.29767:10 367.17963:31 375.26624:10 395.25174:112 398.39307:20 405.24707:10 411.2515:51 423.25922:51 435.31305:20 451.33109:20 478.3045:20 479.30539:41 593.43799:10 607.48987:10 637.47638:41 649.51636:10 663.48956:31 663.52228:175 665.52386:31 665.54211:…	18493	146237	129202	143156	5668	5684	5164	84908	126848	58400	10418	8176	6371	8492	119254	142484	107003	12045	103991	105173	149494	7208	9659	6911	16050	24497	8851
14.254	749.597	DG 44:5	[M+Na]+	749.605	C47H82O5	DG	LAAWPLOHEMXMFP-UHFFFAOYSA-N	O=C(OCC(OC(=O)CCCCCCCCCCCCCCCCCCCC=CCC=CCC=CCC=CCC=CCC)CO)CCCCCCC	97.9	749.59766:2565 750.60101:1960 751.60437:392	218.13992:21 233.13278:20 233.15434:318 395.23563:20 395.25247:133 406.18335:10 423.32092:206 451.28381:20 451.31381:61 479.2659:31 497.33398:10 515.4447:41 693.53241:41 749.60553:285	31028	27424	49678	46416	31065	37808	31510	26549	30655	29299	31224	32933	28421	35270	7962	13992	59774	27181	58720	77555	59355	32041	41036	25619	94505	87465	65852
14.2	749.6	DG 44:5	[M+Na]+	749.605	C47H82O5	DG	LAAWPLOHEMXMFP-UHFFFAOYSA-N	O=C(OCC(OC(=O)CCCCCCCCCCCCCCCCCCCC=CCC=CCC=CCC=CCC=CCC)CO)CCCCCCC	100	749.604:3326 750.60735:3579 751.61071:1401	219.17229:10 233.15335:214 395.25711:71 423.31998:112 449.25479:10 451.30984:51 509.50262:20 515.44061:31 521.48389:31 693.54657:41 749.56238:113 749.60101:271	80290	77008	61733	64800	38528	46936	44495	81811	81265	69249	39593	89431	126496	47613	31296	24545	59905	96129	66459	18564	63016	42623	120560	43072	93223	102731	88551
11.974	749.609	DG 44:5	[M+Na]+	749.605	C47H82O5	DG	LAAWPLOHEMXMFP-UHFFFAOYSA-N	O=C(OCC(OC(=O)CCCCCCCCCCCCCCCCCCCC=CCC=CCC=CCC=CCC=CCC)CO)CCCCCCC	100	749.60907:1967 750.61242:2282 751.61578:1603	127.07047:10 143.0773:10 149.12973:41 163.14703:20 184.07353:41 189.30083:10 231.20529:10 255.21599:10 270.22787:10 293.21753:10 339.20074:20 343.1095:10 350.27509:20 351.23486:61 391.233:10 394.23782:20 395.2616:20 406.32925:20 408.34369:41 409.37421:10 420.36133:10 452.30811:20 479.30728:20 578.48621:10 593.57458:10 624.46112:10 637.41852:20 662.5473:20 693.52002:51 731.52502:20 748.56903:20 74…	14428	4454	5890	2600	17779	18721	8999	5346	6036	20378	19511	14697	8907	26458	16168	6615	34369	14988	61446	33231	31899	27101	62997	11589	8141	8795	33717
13.36	749.615	DG 44:5	[M+Na]+	749.605	C47H82O5	DG	LAAWPLOHEMXMFP-UHFFFAOYSA-N	O=C(OCC(OC(=O)CCCCCCCCCCCCCCCCCCCC=CCC=CCC=CCC=CCC=CCC)CO)CCCCCCC	100	749.61078:12101 750.61413:19081 751.61749:6455	107.08884:10 149.13707:10 163.15462:10 205.12061:20 217.19006:20 267.13141:10 337.25015:10 367.33151:10 641.51727:10 748.84308:31 749.6275:177	2541241	154665	127141	87864	1068730	1151166	1294451	215426	256321	144472	2273958	1733709	2264681	2378597	69243	32603	55246	1354554	151194	44786	116482	1412295	1381612	1862875	451127	1262553	1052426
13.396	749.619	DG 44:5	[M+Na]+	749.605	C47H82O5	DG	LAAWPLOHEMXMFP-UHFFFAOYSA-N	O=C(OCC(OC(=O)CCCCCCCCCCCCCCCCCCCC=CCC=CCC=CCC=CCC=CCC)CO)CCCCCCC	98.3	749.61395:148270 750.6173:171608 751.62066:46702	105.0702:61 107.08692:133 108.04156:21 109.09921:230 111.11536:51 119.08398:71 121.10293:153 123.07933:61 123.11536:225 131.0851:51 133.1003:112 135.11609:227 137.13051:82 145.09906:61 147.11609:82 149.12981:210 151.07216:1027 157.09494:31 159.1097:51 161.13013:123 163.14526:206 165.08766:102 171.11493:31 173.13193:102 175.07106:31 175.14392:153 177.16568:153 179.10266:41 182.10597:10 185.09392:3…	2554574	175766	121160	88327	1067686	1151166	1297546	210909	256815	132420	2221605	1718787	2133246	2147828	69243	32603	55246	1324888	154468	48334	100543	1266864	1289317	1966434	1162981	1262553	1124388
13.507	750.69	DG 44:2|DG 26:0_18:2	[M+NH4]+	750.697	C47H88O5	DG	LNNIFHNREQFJIE-UHFFFAOYSA-N	O=C(OCC(OC(=O)CCCCCCCC=CCC=CCCCCC)CO)CCCCCCCCCCCCCCCCCCCCCCCCC	100	750.68805:2700 751.6914:2919 752.69476:1364	323.17056:10 337.27194:61 428.00516:10 453.42831:51 707.58606:10 715.64911:31 733.70068:10 750.62659:41 750.70782:20	39848	14217	22850	24887	34967	38393	40493	15169	10657	18127	48471	43871	42662	43755	4517	1038	2031	27004	10646	1458	9727	27487	22563	37289	19422	18715	30113
11.545	751.523	DG 45:11	[M+Na]+	751.527	C48H72O5	DG	LNHJAGNJTQKBEC-UHFFFAOYSA-N	O=C(OCC(OC(=O)CCCCC=CCC=CCC=CCC=CCC=CCC=CCC=CCC=CCC)CO)CCCCC=CCC=CCC=CCC	100	751.52606:6911 752.52941:11943 753.53277:2224	497.30771:20 589.53363:10 751.50336:51 751.51886:122	2360	52041	134937	87854	11251	7571	15290	70125	45970	48933	15643	4499	7029	12313	70987	42938	80548	9639	23017	68337	57526	13289	3003	12199	31015	17864	18345
12.838	751.615	DG 44:4	[M+Na]+	751.621	C47H84O5	DG	RKSVJQKAZINLQY-UHFFFAOYSA-N	O=C(OCC(OC(=O)CCCCCCCCCCCCCCCCCCCCCCC=CCC=CCC=CCC=CCC)CO)CCCCCCC	100	751.61926:70776 752.62261:82268 753.62597:19717	149.09959:41 191.10271:102 197.08562:20 225.11813:61 229.07733:61 239.14055:31 243.13481:31 247.09116:31 253.12144:31 267.13251:92 279.16193:20 279.22562:10 281.18707:61 285.14963:92 285.17825:31 299.24426:10 309.19186:41 313.14401:31 323.19382:122 335.2428:20 337.25687:41 339.23795:10 341.20657:153 351.17743:20 351.18536:41 355.22089:41 363.27231:10 365.23651:51 369.21341:61 377.22626:10 379.263…	361345	951126	954644	943643	314912	325134	298570	830493	975607	791519	395088	361891	265324	289402	1211292	1287055	929091	563825	1263609	1248833	1241949	339128	442189	380444	407846	400807	201701
12.885	751.615	DG 44:4	[M+Na]+	751.621	C47H84O5	DG	RKSVJQKAZINLQY-UHFFFAOYSA-N	O=C(OCC(OC(=O)CCCCCCCCCCCCCCCCCCCCCCC=CCC=CCC=CCC=CCC)CO)CCCCCCC	100	751.6192:30182 752.62255:32359 753.62591:14609	149.09238:20 159.86975:10 163.12778:10 165.09003:31 191.10632:112 217.73189:10 219.09222:31 223.11429:20 225.11786:41 227.47945:10 229.08134:51 231.17371:41 243.13676:31 249.12337:20 257.18933:20 265.11249:10 267.13226:82 281.1821:41 283.21692:10 285.14224:143 285.18277:31 289.08688:20 295.13345:51 299.19763:31 303.15195:31 309.17679:41 313.13882:31 323.20123:194 331.13757:31 331.32513:10 337.251…	361401	957612	340738	352497	340221	340185	247187	823547	986167	780541	334582	419928	290811	238197	1210999	1289517	930725	564064	1272364	1217120	1311651	305292	439541	398175	496476	472390	502661
11.692	752.513	PE 35:2	[M+Na]+	752.52	C40H76NO8P	PE	PNSMKQILDSILEQ-UHFFFAOYSA-N	O=C(OCC(OC(=O)CCCCCCCCCCCCCCCC=CCC=CCCCCCCC)COP(=O)(O)OCCN)CCCCCC	96.6	752.51331:3790 753.51666:3654 754.52002:960	156.13753:10 164.00853:51 245.22105:10 552.3573:10 589.51257:61 610.349:10 611.49005:51 699.56335:10 709.45581:31 751.6311:31 752.52155:214 752.6261:31	101	43642	11155	2830	10655	294	332	53788	57410	54200	776	250	1851	471	5245	782	6227	13336	3600	39170	49513	215	198	11330	29580	8922	29153
11.737	753.539	DG 45:10	[M+Na]+	753.543	C48H74O5	DG	MFXUDFZLOOKSNM-UHFFFAOYSA-N	O=C(OCC(OC(=O)CCCCC=CCC=CCC=CCC=CCC=CCC=CCC=CCC=CCC=CCC=CCC)CO)CCCCCCCC	100	753.53711:2236 754.54046:2024 755.54382:809	272.17618:10 281.19336:10 674.50854:10 735.5929:20 753.54401:1169	28380	9050	2101	6934	40033	61837	39173	5503	2696	6255	28399	36251	19867	33679	33455	37967	30267	13838	29643	44624	26917	27237	29249	17386	24550	13389	11225
10.703	754.529	PC 34:4	[M+H]+	754.538	C42H76NO8P	PC	FJCUMLVANOXIFV-UHFFFAOYSA-N	O=C(OCC(OC(=O)CCCCCCCC=CCC=CCCCC)COP(=O)([O-])OCC[N+](C)(C)C)CCCCCCCC=CCC=CCCCC	82	754.52917:1971 755.53252:1876 756.53588:506	184.07373:31 651.50055:31 754.51044:82	1472	9382	30883	16393	3612	2390	2016	12061	14436	8808	4318	4451	4180	6929	12772	9665	29775	11736	10214	9356	6945	4349	4990	4406	5068	7246	4341
10.459	754.532	PC 34:4	[M+H]+	754.538	C42H76NO8P	PC	FJCUMLVANOXIFV-UHFFFAOYSA-N	O=C(OCC(OC(=O)CCCCCCCC=CCC=CCCCC)COP(=O)([O-])OCC[N+](C)(C)C)CCCCCCCC=CCC=CCCCC	90.4	754.53223:6302 755.53558:5040 756.53894:3220	128.05698:10 184.0728:153 754.53339:112	1526	49066	11158	17312	3534	4594	11314	54613	119507	52788	32157	17465	18623	15204	13890	19982	4272	6472	16541	9963	12954	26966	3932	7307	6976	5641	22760
13.914	754.714	DG 44:0|DG 20:0_24:0	[M+NH4]+	754.728	C47H92O5	DG	WGNDGJTYGIEOFX-UHFFFAOYSA-N	O=C(OCC(OC(=O)CCCCCCCCCCCCCCCCCCCCCCC)CO)CCCCCCCCCCCCCCCCCCC	100	754.71448:1798 755.71783:1513 756.72119:267	369.33792:51 383.34872:10 397.37549:41 424.35098:10 425.39273:31 694.46399:10 719.66705:41 745.78967:10 754.58258:20 754.69116:20	20634	8832	4777	10653	10490	8353	8765	2955	7800	1076	17789	16929	26276	15189	449	5295	1051	13225	6649	1966	7685	14163	9340	5520	7830	7015	7958
10.994	756.546	PC 34:3|PC 16:0_18:3	[M+H]+	756.554	C42H78NO8P	PC	JMAYDGBZRHQJAT-UHFFFAOYSA-N	O=C(OCC(OC(=O)CCCCCCCC=CCC=CCC=CCC)COP(=O)([O-])OCC[N+](C)(C)C)CCCCCCCCCCCCCCC	100	756.55627:31521 757.55962:34677 758.56298:11751	119.08231:10 125.00373:61 166.06128:10 183.48401:22 184.07349:1562 316.1832:10 496.34363:20 498.67697:10 500.3082:20 562.50616:10 756.55017:1198 756.6084:77	544937	414010	377727	195755	128030	117214	354963	586265	1427316	387095	697217	408615	953031	442144	108502	70531	104466	265694	78503	63789	225115	315049	312618	440761	253438	307342	265211
11.028	756.552	PC 34:3|PC 16:0_18:3	[M+H]+	756.554	C42H78NO8P	PC	JMAYDGBZRHQJAT-UHFFFAOYSA-N	O=C(OCC(OC(=O)CCCCCCCC=CCC=CCC=CCC)COP(=O)([O-])OCC[N+](C)(C)C)CCCCCCCCCCCCCCC	100	756.54614:22796 757.54949:22520 758.55285:7714	103.08174:20 123.13002:10 124.99969:92 166.06207:31 173.05838:41 181.12123:22 184.0724:1973 185.67137:21 207.97191:10 478.32587:31 496.345:41 755.11194:21 756.39655:20 756.55573:1750	523865	556451	364608	220147	128179	109316	353706	557268	1483208	445792	618816	408615	886989	395056	109644	79502	111241	248622	79052	74760	187300	315049	345120	398315	246725	290231	290530
10.394	756.566	PC 34:3|PC 16:0_18:3	[M+H]+	756.554	C42H78NO8P	PC	JMAYDGBZRHQJAT-UHFFFAOYSA-N	O=C(OCC(OC(=O)CCCCCCCC=CCC=CCC=CCC)COP(=O)([O-])OCC[N+](C)(C)C)CCCCCCCCCCCCCCC	95.2	756.5658:3021 757.56915:2737 758.57251:1406	163.10768:10 184.07376:31 212.05267:10 236.13847:20 236.14932:41 397.37958:51 471.34:10 478.35092:20 496.36102:20 498.37604:31 562.51764:31 563.39862:10 615.50507:10 754.3468:10 756.52362:52 756.56628:309	2660	20046	25713	16757	1702	5650	4600	34285	18838	48705	11400	8361	4316	11650	19028	24143	27911	5572	26701	30784	24081	6129	3235	3747	18724	9017	24766
11.018	757.557	DG 45:8	[M+Na]+	757.574	C48H78O5	DG	KJDQRCDFNYTYRN-UHFFFAOYSA-N	O=C(OCC(OC(=O)CCCCCCCCCCC=CCC=CCC=CCC=CCC=CCC=CCC=CCC=CCC)CO)CCCCCCCC	93.7	757.56183:5904 758.56518:6384 759.56854:2736	124.99982:15 182.41948:10 184.07256:342 185.07373:56 600.49542:10 756.54425:51 757.41815:15 757.46478:20 757.55804:387 757.63574:15	218784	218520	134177	90535	58202	66744	146510	209698	526930	165311	250505	177148	327464	145084	51927	65570	57557	108265	48864	33254	90943	142371	129696	162944	117787	89373	117287
14.236	757.602	DG 45:8	[M+Na]+	757.574	C48H78O5	DG	KJDQRCDFNYTYRN-UHFFFAOYSA-N	O=C(OCC(OC(=O)CCCCCCCCCCC=CCC=CCC=CCC=CCC=CCC=CCC=CCC=CCC)CO)CCCCCCCC	89.7	757.58765:1472 758.591:734 759.59436:630	359.155:10 375.19299:31 403.27771:10 431.24945:92 431.2641:31 437.48709:10 450.25552:10 473.47595:10 487.31317:92 645.49304:10 757.56128:31 757.61572:61	36382	29453	65140	76453	48363	33705	39534	21323	26907	52947	33370	42455	36955	29216	8669	9161	38846	5132	10939	44855	25544	41226	14001	48500	41125	51206	44521
11.335	758.554	PC 34:2|PC 16:0_18:2	[M+H]+	758.569	C42H80NO8P	PC	JLPULHDHAOZNQI-UHFFFAOYSA-N	O=C(OCC(OC(=O)CCCCCCCC=CCC=CCCCCC)COP(=O)([O-])OCC[N+](C)(C)C)CCCCCCCCCCCCCCC	100	758.55896:22065 759.56231:17008 760.56567:5870	121.11729:10 124.99792:163 177.01024:10 183.49031:41 184.07211:5044 195.0018:153 291.23416:10 478.33435:31 495.28485:10 496.34106:41 502.31915:41 563.47479:10 569.43549:10 575.51215:31 756.14301:31 758.474:71 758.55957:3040 758.97955:20	321517	783954	632563	210874	144771	86700	169842	622142	1830552	497364	425140	372540	388906	171858	164938	159993	88129	333658	139679	92934	279347	313113	214111	245131	141951	65344	59188
11.366	758.561	PC 34:2|PC 16:0_18:2	[M+H]+	758.569	C42H80NO8P	PC	JLPULHDHAOZNQI-UHFFFAOYSA-N	O=C(OCC(OC(=O)CCCCCCCC=CCC=CCCCCC)COP(=O)([O-])OCC[N+](C)(C)C)CCCCCCCCCCCCCCC	100	758.56311:35997 759.56646:30371 760.56982:11136	105.07182:10 124.99617:122 183.47485:20 183.49207:25 184.07196:4050 490.38943:10 496.32852:41 502.3255:31 749.39191:10 758.56757:2382	460290	966761	730019	281207	168765	111303	182759	702949	2643542	645047	555899	442657	407391	197773	184677	71905	120363	345673	61490	120909	349536	395331	235119	323588	268737	278647	267064
11.286	758.563	PC 34:2	[M+H]+	758.569	C42H80NO8P	PC	RXPVDHQFHIMZPN-UHFFFAOYSA-N	O=C(OCC(OC(=O)CCCCCCCC=CCCCCCCC)COP(=O)([O-])OCC[N+](C)(C)C)CCCCCCCC=CCCCCCCC	92.2	758.56824:17606 759.57159:22874 760.57495:7286	115.03332:5 124.99904:15 165.12201:10 172.39697:10 184.07339:340 281.05316:15 757.57764:15 758.57269:316	98777	203005	225777	81051	63056	46840	181923	268445	717366	175591	223459	152700	123428	75817	143267	180112	268634	144846	183362	298081	116153	153528	79502	101032	66223	66225	58689
12.076	758.563	PE 37:2	[M+H]+	758.569	C42H80NO8P	PE	WVUDHMBOQFYHGS-UHFFFAOYSA-N	O=C(OCC(OC(=O)CCCCCCCCCCCCCCCC=CCC=CCCCCCCC)COP(=O)(O)OCCN)CCCCCCCC	87.1	758.56335:3989 759.5667:5375 760.57006:1547	281.05014:31 537.29248:10 617.55566:301 758.56396:71	2921	32557	46159	11030	8044	5325	2055	34753	55955	49098	32312	2279	2464	6759	28154	40961	50650	34981	24485	42414	34590	7214	2912	22126	16851	17599	19396
11.437	758.567	PC 34:2	[M+H]+	758.569	C42H80NO8P	PC	RXPVDHQFHIMZPN-UHFFFAOYSA-N	O=C(OCC(OC(=O)CCCCCCCC=CCCCCCCC)COP(=O)([O-])OCC[N+](C)(C)C)CCCCCCCC=CCCCCCCC	92.5	758.56683:16427 759.57018:14169 760.57354:5668	124.99808:51 163.07565:10 184.07242:2595 195.00607:51 299.25906:41 327.16287:10 495.26077:10 502.31708:31 685.42175:41 756.09039:31 758.48743:51 758.573:1675	432854	842679	275760	105013	50352	28448	42776	658500	1006058	216837	154237	371119	145801	65338	49193	34264	57753	134932	47473	65136	311625	98563	70469	112839	285021	260295	265428
14.116	759.595	DG 45:7	[M+Na]+	759.59	C48H80O5	DG	ALADTLXJFODIQX-UHFFFAOYSA-N	O=C(OCC(OC(=O)CCCCCCCCCCCCCC=CCC=CCC=CCC=CCC=CCC=CCC=CCC)CO)CCCCCCCC	100	759.59094:2786 760.59429:4042 761.59765:2170	759.58325:92 759.66888:41	21317	10706	1764	9790	58479	37542	38883	7066	15712	9578	45602	41810	31439	47199	6829	14392	3123	19224	9888	1329	10553	38627	35243	37621	6072	24943	20385
14.151	759.597	DG 45:7	[M+Na]+	759.59	C48H80O5	DG	ALADTLXJFODIQX-UHFFFAOYSA-N	O=C(OCC(OC(=O)CCCCCCCCCCCCCC=CCC=CCC=CCC=CCC=CCC=CCC=CCC)CO)CCCCCCCC	100	759.59723:3076 760.60058:3642 761.60394:2023	195.12857:10 282.04242:20 430.39258:10 759.6095:174	20389	11900	2400	11307	62335	39767	35219	6266	21663	9762	47283	44255	31439	45311	6851	13054	9761	20580	13380	3344	11166	43424	35243	38138	28137	24027	20385
15.354	759.598	DG 45:7	[M+Na]+	759.59	C48H80O5	DG	ALADTLXJFODIQX-UHFFFAOYSA-N	O=C(OCC(OC(=O)CCCCCCCCCCCCCC=CCC=CCC=CCC=CCC=CCC=CCC=CCC)CO)CCCCCCCC	100	759.59558:1080 760.59893:1503 761.60229:658	241.11728:20 253.15419:10 269.1543:10 282.05316:31 419.25278:10 759.56506:92 759.59619:196	11862	740	207	168	19127	18978	12775	90	3828	72	27689	15613	9475	30427	130	44	773	6419	2162	385	3058	10638	19777	19911	2021	843	2027
[truncated: 1,090 more rows]

## Sheet: Table S2B
Table S2B Lists of differential lipids in roots with or without salt stress (p-value<0.05)
Metabolites	Log2(UPG_0_L vs 647_0_L)	Log2(UPG_0_R vs 647_0_R)	Log2(UPG_1_L vs 647_1_L)	Log2(UPG_1_R vs 647_1_R)
MGDG 26:0	NA	NA	NA	1.55818
MGDG 34:1	NA	NA	NA	-1.36551
MGDG 34:2	NA	NA	NA	2.09753
MGDG 34:5	NA	NA	-1.79884	NA
MGDG 35:2	NA	1.54399	NA	-2.01728
[truncated: 113 more rows]
